# Supplementary material for: Integration of miRNA and Protein Profiling Reveals Coordinated Neuroadaptations in the Alcohol-Dependent Mouse Brain
Source: PLoS One. 2013 Dec 16;8(12):e82565. doi: 10.1371/journal.pone.0082565 (PMC3865091; doi:10.1371/journal.pone.0082565)
Supplement: Dataset S1 — Changes in miRNA expression induced by CIE paradigm. All the detected miRNAs sorted by their p-value for differential expression in the comparison CIE-2BC vs. Air-2BC. Tables include differential expression (DE) for all the comparisons and brain regions analyzed. Red represents miRNA up-regulation and blue represents miRNA down-regulation. Data from WGCNA analysis are also included, providing the relative contribution of each miRNA to the effects of the EoC trait. WGCNA-related columns show correlation between individual miRNAs and the EoC trait, with relative p-values and rank. Module information is also included: number, color, and frequency (size). In correlation columns, blue represents negative and red represents positive correlations. Green p-values are <0.05. (XLS) [file pone.0082565.s001.xls]

## Sheet: miRNA
Probe ID	Probe Name	mmu Name	DE1 CTX Rank CIE-2BC/Air-2BC	log FC	Ave Expr	t	P.Value	adj. P.Value	%FDR	B	fc	diff	%pc	DE2 CTX Rank CIE-2BC/Naïve	log FC	Ave Expr	t	P.Value	adj. P.Value	%FDR	B	fc	diff	%pc	DE3 CTX Rank Air-2BC/Naïve	log FC	Ave Expr	t	P.Value	adj. P.Value	%FDR	B	fc	diff	%pc	CTX WGCNA Rank	CTX Module Number	CTX Module Color	Freq	GS treatment	p.GS treatment	DE4 MB Rank CIE-2BC/Air-2BC	log FC	Ave Expr	t	P.Value	adj. P.Value	%FDR	B
4040	hsa-miR-9-5p/mmu-miR-9-5p/rno-miR-9	mmu-miR-9-5p	186	0.0917824	14.9439	1.34279	0.187042	0.969567	0.969567	-4.70945	1.06569	0.065686	0.065686	672	0.0489251	14.9439	0.717021	0.477599	0.719241	0.719241	-5.88096	1.03449	0.0344939	0.0344939	698	-0.0428573	14.9439	-0.653369	0.517321	0.749362	0.749362	-6.00136	0.97073	-0.0292695	-0.0292695	986	2	blue	87	0.0188015	0.935529	921	-0.00766154	14.9439	-0.138159	0.89082	0.978838	0.978838	-5.6357
4390	mmu-miR-7b-5p/rno-miR-7b	mmu-miR-7b-5p	495	0.0637778	9.64567	0.713829	0.479549	0.969567	0.969567	-5.23327	1.0452	0.0451991	0.0451991	88	0.235892	9.64567	2.64479	0.0116872	0.133454	0.133454	-2.99543	1.17763	0.177635	0.177635	239	0.172115	9.64567	2.00738	0.0516171	0.217854	0.217854	-4.32504	1.12671	0.126709	0.126709	67	1	turquoise	105	0.590223	0.00485286	469	-0.0662897	9.64567	-0.914505	0.366025	0.782767	0.782767	-5.27251
4610	hsa-miR-126-3p/mmu-miR-126-3p/rno-miR-126	mmu-miR-126-3p	231	0.0854015	12.5907	1.20822	0.23418	0.969567	0.969567	-4.84653	1.06098	0.060983	0.060983	546	0.0725487	12.5907	1.02816	0.310156	0.574039	0.574039	-5.6209	1.05157	0.0515728	0.0515728	918	-0.0128528	12.5907	-0.189481	0.850691	0.937717	0.937717	-6.19273	0.991131	-0.00886933	-0.00886933	601	1	turquoise	105	0.238159	0.298522	135	0.108285	12.5907	1.88826	0.0663845	0.493541	0.493541	-4.11737
5730	hsa-miR-208a/mmu-miR-208a-3p	mmu-miR-208a-3p	799	0.0142489	6.53968	0.280619	0.780474	0.987168	0.987168	-5.41222	1.00993	0.00992554	0.00992554	430	-0.0676297	6.53968	-1.33421	0.18981	0.446715	0.446715	-5.28027	0.954204	-0.0457956	-0.0457956	329	-0.0818786	6.53968	-1.68032	0.100824	0.310132	0.310132	-4.86953	0.944827	-0.0551735	-0.0551735	516	3	brown	82	-0.286956	0.207235	149	-0.0732197	6.53968	-1.77737	0.0832429	0.562683	0.562683	-4.28407
6880	hsa-miR-297/mmu-miR-297a-5p	mmu-miR-297a-5p	434	-0.032721	7.46082	-0.797857	0.429745	0.969567	0.969567	-5.18094	0.977575	-0.0224252	-0.0224252	825	0.0151196	7.46082	0.36931	0.713878	0.87569	0.87569	-6.06406	1.01054	0.0105352	0.0105352	476	0.0478406	7.46082	1.21558	0.231395	0.491956	0.491956	-5.49662	1.03372	0.0337165	0.0337165	571	8	pink	47	0.253777	0.266982	794	0.0113905	7.46082	0.342339	0.733919	0.933284	0.933284	-5.59165
9938	hsa-let-7i-5p/mmu-let-7i-5p/rno-let-7i	mmu-let-7i-5p	629	-0.0221273	12.6183	-0.514328	0.609901	0.969567	0.969567	-5.33476	0.98478	-0.0152205	-0.0152205	580	0.040941	12.6183	0.953285	0.346269	0.60418	0.60418	-5.69159	1.02878	0.0287846	0.0287846	376	0.0630683	12.6183	1.5276	0.134617	0.362319	0.362319	-5.09536	1.04469	0.0446852	0.0446852	767	17	grey60	24	0.150509	0.514909	213	0.0540351	12.6183	1.54811	0.129607	0.615783	0.615783	-4.60164
10138	hsa-miR-130a-3p/mmu-miR-130a-3p/rno-miR-130a	mmu-miR-130a-3p	238	0.0849682	10.5741	1.19869	0.237822	0.969567	0.969567	-4.85574	1.06066	0.0606643	0.0606643	130	0.171639	10.5741	2.42561	0.0199707	0.153599	0.153599	-3.45886	1.12634	0.126337	0.126337	455	0.0866709	10.5741	1.27412	0.210099	0.467297	0.467297	-5.42767	1.06192	0.0619169	0.0619169	171	1	turquoise	105	0.504789	0.0196044	84	0.12845	10.5741	2.23357	0.0312699	0.371255	0.371255	-3.54748
10306	hsa-miR-146b-5p/mmu-miR-146b-5p/rno-miR-146b	mmu-miR-146b-5p	838	0.0111752	9.31343	0.215777	0.830277	0.995303	0.995303	-5.42568	1.00778	0.00777615	0.00777615	461	0.0641953	9.31343	1.24167	0.221715	0.486715	0.486715	-5.39188	1.0455	0.0455016	0.0455016	534	0.0530201	9.31343	1.06678	0.292576	0.55447	0.55447	-5.65826	1.03743	0.0374344	0.0374344	236	1	turquoise	105	0.462025	0.0349782	520	0.0336699	9.31343	0.801319	0.427763	0.830383	0.830383	-5.35806
10916	hsa-miR-1/mmu-miR-1a-3p	mmu-miR-1a-3p	669	0.0500876	8.98448	0.464201	0.645063	0.969567	0.969567	-5.35517	1.03533	0.0353278	0.0353278	769	0.051391	8.98448	0.477107	0.635927	0.835834	0.835834	-6.01966	1.03626	0.0362635	0.0362635	1006	0.00130335	8.98448	0.012587	0.990021	0.995926	0.995926	-6.21033	1.0009	0.000903819	0.000903819	951	20	royalblue	17	0.0425747	0.854612	181	0.14425	8.98448	1.64782	0.107359	0.597351	0.597351	-4.46812
10919	hsa-miR-103a-3p/mmu-miR-103-3p/rno-miR-103	mmu-miR-103-3p	603	0.027849	12.0383	0.550538	0.585064	0.969567	0.969567	-5.31874	1.01949	0.0194909	0.0194909	601	0.0454028	12.0383	0.899113	0.374066	0.629874	0.629874	-5.73956	1.03197	0.0319713	0.0319713	831	0.0175538	12.0383	0.361608	0.719581	0.876313	0.876313	-6.14612	1.01224	0.0122417	0.0122417	202	1	turquoise	105	0.484364	0.0260743	145	0.0739796	12.0383	1.80263	0.079115	0.552168	0.552168	-4.24683
10923	hsa-miR-107/mmu-miR-107-3p/rno-miR-107	mmu-miR-107-3p	505	0.023545	11.2318	0.691694	0.493194	0.969567	0.969567	-5.24611	1.01645	0.016454	0.016454	329	-0.0552312	11.2318	-1.62537	0.112072	0.344733	0.344733	-4.88239	0.96244	-0.0375598	-0.0375598	153	-0.0787762	11.2318	-2.41156	0.0206508	0.136592	0.136592	-3.54711	0.94686	-0.0531395	-0.0531395	152	30	steelblue	7	-0.522748	0.0150425	515	-0.0223429	11.2318	-0.80904	0.42336	0.830383	0.830383	-5.35257
10925	hsa-miR-10b-5p/mmu-miR-10b-5p/rno-miR-10b	mmu-miR-10b-5p	1011	3.32989e-05	6.67506	0.000724784	0.999425	0.999773	0.999773	-5.44518	1.00002	2.30813e-05	2.30813e-05	927	0.00795565	6.67506	0.173463	0.863177	0.942325	0.942325	-6.11592	1.00553	0.00552967	0.00552967	922	0.00792235	6.67506	0.179688	0.85832	0.941886	0.941886	-6.19451	1.00551	0.00550646	0.00550646	836	17	grey60	24	0.105971	0.647545	77	0.0845684	6.67506	2.26883	0.0288429	0.368417	0.368417	-3.48521
10928	hsa-miR-125a-5p/mmu-miR-125a-5p/rno-miR-125a-5p	mmu-miR-125a-5p	187	0.0773987	13.2671	1.34243	0.187156	0.969567	0.969567	-4.70982	1.05511	0.0551139	0.0551139	530	0.0608429	13.2671	1.05711	0.296912	0.566934	0.566934	-5.59222	1.04308	0.043075	0.043075	861	-0.0165558	13.2671	-0.299223	0.766346	0.900746	0.900746	-6.16637	0.98859	-0.01141	-0.01141	458	4	yellow	52	0.316302	0.162446	348	0.0537976	13.2671	1.1501	0.257049	0.746397	0.746397	-5.06027
10936	hsa-miR-130b-3p/mmu-miR-130b-3p/rno-miR-130b	mmu-miR-130b-3p	828	-0.00855025	7.28697	-0.22689	0.821685	0.995303	0.995303	-5.42362	0.994091	-0.00590905	-0.00590905	809	0.0153215	7.28697	0.407278	0.686013	0.856073	0.856073	-6.0497	1.01068	0.0106766	0.0106766	695	0.0238717	7.28697	0.660097	0.51304	0.746638	0.746638	-5.99706	1.01668	0.0166843	0.0166843	941	4	yellow	52	0.0472522	0.83883	991	-0.000929755	7.28697	-0.0304103	0.975894	0.993907	0.993907	-5.64387
10937	hsa-miR-132-3p/mmu-miR-132-3p/rno-miR-132	mmu-miR-132-3p	415	-0.0848383	11.1124	-0.837396	0.407431	0.969567	0.969567	-5.15438	0.94289	-0.0571098	-0.0571098	556	-0.102336	11.1124	-1.01186	0.317792	0.578412	0.578412	-5.63673	0.931524	-0.0684764	-0.0684764	921	-0.0174974	11.1124	-0.17997	0.858101	0.941886	0.941886	-6.19446	0.987945	-0.012055	-0.012055	363	11	greenyellow	38	-0.371242	0.0975401	211	-0.12737	11.1124	-1.54961	0.129248	0.615783	0.615783	-4.59969
10943	hsa-miR-136-5p/mmu-miR-136-5p/rno-miR-136	mmu-miR-136-5p	252	0.0713589	14.074	1.15717	0.254185	0.969567	0.969567	-4.89508	1.05071	0.0507059	0.0507059	478	0.0733268	14.074	1.19114	0.240738	0.50968	0.50968	-5.4497	1.05214	0.05214	0.05214	997	0.0019679	14.074	0.0332536	0.973641	0.988289	0.988289	-6.20986	1.00136	0.00136498	0.00136498	466	0	grey	17	0.313609	0.16625	1007	0.000270796	14.074	0.00541259	0.995709	0.998201	0.998201	-5.64427
10946	hsa-miR-141-3p/mmu-miR-141-3p/rno-miR-141	mmu-miR-141-3p	934	0.0340627	7.35309	0.092932	0.926429	0.995303	0.995303	-5.44156	1.02389	0.0238914	0.0238914	73	1.01271	7.35309	2.76773	0.00856319	0.118712	0.118712	-2.72354	2.01769	1.01769	1.01769	98	0.978645	7.35309	2.78227	0.00825005	0.0846948	0.0846948	-2.74371	1.97061	0.970614	0.970614	253	23	darkturquoise	12	0.451506	0.0399199	814	0.0928613	7.35309	0.312275	0.756482	0.940008	0.940008	-5.60048
10947	hsa-miR-142-3p/mmu-miR-142-3p/rno-miR-142-3p	mmu-miR-142-3p	806	0.0244429	9.65463	0.27262	0.786572	0.987168	0.987168	-5.41407	1.01709	0.0170869	0.0170869	743	0.0497678	9.65463	0.55604	0.581334	0.791804	0.791804	-5.98007	1.0351	0.0350983	0.0350983	863	0.0253249	9.65463	0.294333	0.770052	0.901609	0.901609	-6.16779	1.01771	0.0177088	0.0177088	536	13	salmon	32	0.277064	0.224023	236	0.107739	9.65463	1.48112	0.146543	0.628396	0.628396	-4.68728
10952	hsa-miR-146a-5p/mmu-miR-146a-5p/rno-miR-146a	mmu-miR-146a-5p	352	-0.0498811	8.62645	-0.951837	0.346994	0.969567	0.969567	-5.0706	0.966016	-0.0339841	-0.0339841	849	-0.0171026	8.62645	-0.32692	0.745462	0.888578	0.888578	-6.07844	0.988215	-0.0117846	-0.0117846	700	0.0327785	8.62645	0.651782	0.518333	0.749362	0.749362	-6.00237	1.02298	0.0229804	0.0229804	851	35	sienna3	5	-0.0991985	0.668792	594	-0.02775	8.62645	-0.652687	0.517756	0.882043	0.882043	-5.45382
10955	hsa-miR-148a-3p/mmu-miR-148a-3p	mmu-miR-148a-3p	351	0.0578918	7.68434	0.953788	0.346018	0.969567	0.969567	-5.06909	1.04094	0.0409436	0.0409436	453	-0.076625	7.68434	-1.26461	0.213454	0.476477	0.476477	-5.36489	0.948273	-0.0517266	-0.0517266	173	-0.134517	7.68434	-2.30939	0.0262601	0.152784	0.152784	-3.75397	0.910975	-0.0890251	-0.0890251	148	3	brown	82	-0.525684	0.0143861	838	0.0132934	7.68434	0.269951	0.78861	0.952354	0.952354	-5.61154
10967	hsa-miR-16-5p/mmu-miR-16-5p/rno-miR-16	mmu-miR-16-5p	446	0.0428587	12.7353	0.784538	0.437426	0.969567	0.969567	-5.18961	1.03015	0.0301531	0.0301531	423	0.073932	12.7353	1.35569	0.182934	0.437657	0.437657	-5.25332	1.05258	0.0525815	0.0525815	717	0.0310733	12.7353	0.592719	0.556763	0.785836	0.785836	-6.0382	1.02177	0.021772	0.021772	344	4	yellow	52	0.381194	0.0882036	29	0.115286	12.7353	2.60116	0.013028	0.368417	0.368417	-2.86442
10972	hsa-miR-181b-5p/mmu-miR-181b-5p/rno-miR-181b	mmu-miR-181b-5p	404	0.0380365	10.3558	0.854732	0.397877	0.969567	0.969567	-5.14235	1.02672	0.0267155	0.0267155	949	-0.00545111	10.3558	-0.122707	0.902965	0.959508	0.959508	-6.12326	0.996229	-0.00377129	-0.00377129	552	-0.0434876	10.3558	-1.01831	0.314753	0.577047	0.577047	-5.70663	0.970306	-0.0296935	-0.0296935	895	4	yellow	52	-0.0716323	0.757659	386	0.0385819	10.3558	1.06863	0.291752	0.764231	0.764231	-5.13881
10975	hsa-miR-182-5p/mmu-miR-182-5p/rno-miR-182	mmu-miR-182-5p	781	0.0946977	7.04545	0.306558	0.760797	0.984662	0.984662	-5.40585	1.06784	0.0678417	0.0678417	102	0.789811	7.04545	2.56123	0.0143773	0.140188	0.140188	-3.17542	1.72885	0.728848	0.728848	163	0.695113	7.04545	2.34485	0.0241745	0.149419	0.149419	-3.68293	1.61901	0.619011	0.619011	298	23	darkturquoise	12	0.418772	0.0588315	820	0.0743531	7.04545	0.296679	0.768273	0.943728	0.943728	-5.60474
10976	hsa-miR-182-3p/mmu-miR-182-3p	mmu-miR-182-3p	449	-0.123728	6.03213	-0.785965	0.439181	0.969567	0.969567	-5.05346	0.917813	-0.0821871	-0.0821871	792	0.06832	6.03213	0.435469	0.666912	0.852165	0.852165	-5.85547	1.0485	0.048495	0.048495	408	0.192048	6.03213	1.43017	0.164893	0.408999	0.408999	-5.16183	1.14238	0.142384	0.142384	380	31	paleturquoise	7	0.365829	0.102912	686	-0.100036	6.03213	-0.522152	0.606103	0.892359	0.892359	-5.07239
10977	hsa-miR-183-5p/mmu-miR-183-5p/rno-miR-183	mmu-miR-183-5p	875	0.0300997	7.3986	0.172742	0.86374	0.995303	0.995303	-5.43268	1.02108	0.0210827	0.0210827	170	0.380975	7.3986	2.19021	0.0345031	0.204802	0.204802	-3.9237	1.30222	0.302222	0.302222	211	0.350876	7.3986	2.09834	0.0423479	0.20242	0.20242	-4.15964	1.27533	0.275334	0.275334	546	23	darkturquoise	12	0.268083	0.240016	607	-0.0896418	7.3986	-0.634105	0.529684	0.882043	0.882043	-5.46445
10985	hsa-miR-191-5p/mmu-miR-191-5p/rno-miR-191	mmu-miR-191-5p	690	0.0274101	11.1288	0.437547	0.664108	0.972413	0.972413	-5.36518	1.01918	0.0191809	0.0191809	125	0.153097	11.1288	2.44813	0.0189228	0.153199	0.153199	-3.41256	1.11195	0.111954	0.111954	214	0.125687	11.1288	2.0907	0.0430661	0.203246	0.203246	-4.17376	1.09103	0.091027	0.091027	74	1	turquoise	105	0.576384	0.00623994	816	0.0154717	11.1288	0.304417	0.762415	0.943728	0.943728	-5.60265
10986	hsa-miR-193a-3p/mmu-miR-193-3p/rno-miR-193	mmu-miR-193-3p	213	0.0964157	8.97456	1.28116	0.207642	0.969567	0.969567	-4.77385	1.06911	0.069114	0.069114	9	0.295439	8.97456	3.93256	0.000331798	0.037049	0.037049	0.191791	1.22726	0.227258	0.227258	103	0.199023	8.97456	2.75579	0.00882866	0.0847236	0.0847236	-2.80368	1.14792	0.147921	0.147921	8	1	turquoise	105	0.76748	4.89e-05	950	-0.00526187	8.97456	-0.0861808	0.93176	0.991433	0.991433	-5.64094
10988	hsa-miR-194-5p/mmu-miR-194-5p/rno-miR-194	mmu-miR-194-5p	727	0.017328	8.28617	0.381809	0.704659	0.9809	0.9809	-5.38422	1.01208	0.0120833	0.0120833	665	-0.033253	8.28617	-0.733976	0.467318	0.711166	0.711166	-5.86909	0.977214	-0.0227857	-0.0227857	497	-0.0505811	8.28617	-1.16137	0.252491	0.514127	0.514127	-5.55778	0.965547	-0.0344526	-0.0344526	908	4	yellow	52	-0.0671902	0.772293	56	0.0863266	8.28617	2.34454	0.0241922	0.368417	0.368417	-3.34909
10990	hsa-miR-196a-5p/mmu-miR-196a-5p/rno-miR-196a	mmu-miR-196a-5p	381	-0.0440749	6.67499	-0.88576	0.381132	0.969567	0.969567	-5.12022	0.969912	-0.0300884	-0.0300884	441	0.0645099	6.67499	1.29869	0.201616	0.462054	0.462054	-5.32398	1.04573	0.0457296	0.0457296	176	0.108585	6.67499	2.27395	0.0285049	0.163903	0.163903	-3.82417	1.07817	0.0781701	0.0781701	394	7	black	48	0.355196	0.114091	623	0.0243204	6.67499	0.602436	0.550342	0.885207	0.885207	-5.48187
10995	hsa-miR-199a-3p/hsa-miR-199b-3p/mmu-miR-199a-3p/mmu-miR-199b-3p/rno-miR-199a-3p	mmu-miR-199a-3p	74	-0.0977135	7.02653	-1.79865	0.0797531	0.969567	0.969567	-4.15191	0.934513	-0.0654871	-0.0654871	762	-0.0269922	7.02653	-0.497718	0.621455	0.823799	0.823799	-6.0099	0.981464	-0.0185356	-0.0185356	424	0.0707213	7.02653	1.35653	0.182668	0.434889	0.434889	-5.3256	1.05024	0.0502417	0.0502417	694	5	green	52	-0.190883	0.407199	308	0.0560445	7.02653	1.27157	0.210995	0.693269	0.693269	-4.9333
10997	hsa-miR-19a-3p/mmu-miR-19a-3p/rno-miR-19a	mmu-miR-19a-3p	281	0.0467295	8.69318	1.08047	0.286516	0.969567	0.969567	-4.96438	1.03292	0.0329207	0.0329207	4	-0.186345	8.69318	-4.31611	0.000103974	0.0216195	0.0216195	1.24991	0.878829	-0.121171	-0.121171	1	-0.233075	8.69318	-5.61569	1.72574e-06	0.00174645	0.00174645	5.03303	0.85082	-0.14918	-0.14918	30	3	brown	82	-0.656084	0.00123942	276	-0.0475147	8.69318	-1.35414	0.183422	0.670498	0.670498	-4.84037
10998	hsa-miR-19b-3p/mmu-miR-19b-3p/rno-miR-19b	mmu-miR-19b-3p	149	0.0841939	10.0286	1.46458	0.150984	0.969567	0.969567	-4.57424	1.0601	0.0600952	0.0600952	863	0.0176848	10.0286	0.308167	0.759581	0.889594	0.889594	-6.08425	1.01233	0.0123336	0.0123336	482	-0.0665091	10.0286	-1.20559	0.235178	0.493698	0.493698	-5.50808	0.954946	-0.0450541	-0.0450541	980	2	blue	87	-0.0208525	0.928513	912	0.00726387	10.0286	0.155746	0.87703	0.972628	0.972628	-5.63338
11000	hsa-miR-200a-3p/mmu-miR-200a-3p/rno-miR-200a	mmu-miR-200a-3p	885	0.0742195	7.78284	0.161395	0.872608	0.995303	0.995303	-5.43427	1.05279	0.0527913	0.0527913	92	1.19886	7.78284	2.61153	0.0126971	0.139668	0.139668	-3.06756	2.29558	1.29558	1.29558	132	1.12464	7.78284	2.54844	0.014836	0.113742	0.113742	-3.25979	2.18047	1.18047	1.18047	213	23	darkturquoise	12	0.474552	0.0297325	826	0.108299	7.78284	0.290278	0.773129	0.943728	0.943728	-5.60643
11004	hsa-miR-203/mmu-miR-203-3p/rno-miR-203	mmu-miR-203-3p	542	0.0299212	7.59194	0.639824	0.525997	0.969567	0.969567	-5.27467	1.02096	0.0209564	0.0209564	325	0.076475	7.59194	1.63815	0.109369	0.340557	0.340557	-4.86335	1.05444	0.0544386	0.0544386	545	0.0465538	7.59194	1.03735	0.305912	0.567777	0.567777	-5.68789	1.03279	0.0327949	0.0327949	238	14	cyan	27	0.459516	0.0361107	973	-0.00217151	7.59194	-0.0572345	0.954648	0.991433	0.991433	-5.64281
11005	hsa-miR-204-5p/mmu-miR-204-5p/rno-miR-204	mmu-miR-204-5p	124	0.142779	10.7879	1.5438	0.130647	0.969567	0.969567	-4.4808	1.10403	0.10403	0.10403	354	0.142416	10.7879	1.54255	0.130951	0.374357	0.374357	-5.00263	1.10375	0.103752	0.103752	1012	-0.000362946	10.7879	-0.00408935	0.996758	0.996758	0.996758	-6.2104	0.999748	-0.000251544	-0.000251544	468	32	violet	6	0.312743	0.167486	362	0.0842753	10.7879	1.12316	0.268181	0.747122	0.747122	-5.08684
11007	hsa-miR-206/mmu-miR-206-3p/rno-miR-206	mmu-miR-206-3p	349	-0.0952301	7.28082	-0.954603	0.34561	0.969567	0.969567	-5.06845	0.936123	-0.0638771	-0.0638771	244	-0.190971	7.28082	-1.91765	0.0624399	0.257932	0.257932	-4.41545	0.876016	-0.123984	-0.123984	558	-0.0957408	7.28082	-1.00007	0.323389	0.586332	0.586332	-5.72429	0.935792	-0.0642084	-0.0642084	259	2	blue	87	-0.448145	0.0416084	530	0.0635557	7.28082	0.785268	0.437002	0.831876	0.831876	-5.36932
11013	hsa-miR-181a-3p/mmu-miR-181a-1-3p/rno-miR-181a-1*	mmu-miR-181a-1-3p	598	0.0305127	7.71131	0.554882	0.582118	0.969567	0.969567	-5.31675	1.02138	0.021375	0.021375	777	0.025029	7.71131	0.455949	0.650935	0.846981	0.846981	-6.02926	1.0175	0.0175001	0.0175001	963	-0.0054837	7.71131	-0.103916	0.917764	0.963602	0.963602	-6.20509	0.996206	-0.0037938	-0.0037938	770	14	cyan	27	0.1469	0.525154	707	0.0218259	7.71131	0.489224	0.627401	0.896446	0.896446	-5.53699
11014	hsa-miR-214-3p/mmu-miR-214-3p/rno-miR-214	mmu-miR-214-3p	672	-0.0312871	8.1518	-0.463581	0.645504	0.969567	0.969567	-5.35541	0.978547	-0.0214531	-0.0214531	10	-0.26161	8.1518	-3.883	0.000384491	0.037049	0.037049	0.0577862	0.834156	-0.165844	-0.165844	37	-0.230323	8.1518	-3.55618	0.000998808	0.0273187	0.0273187	-0.843178	0.852444	-0.147556	-0.147556	200	11	greenyellow	38	-0.485135	0.025803	405	-0.0559742	8.1518	-1.02226	0.312904	0.77634	0.77634	-5.18109
11018	hsa-miR-218-5p/mmu-miR-218-5p/rno-miR-218a	mmu-miR-218-5p	822	0.0235324	12.0974	0.241419	0.810485	0.995303	0.995303	-5.42078	1.01645	0.0164452	0.0164452	985	-0.00462756	12.0974	-0.0475565	0.96231	0.988374	0.988374	-6.12952	0.996798	-0.00320244	-0.00320244	859	-0.02816	12.0974	-0.30104	0.76497	0.900746	0.900746	-6.16583	0.98067	-0.0193297	-0.0193297	1001	24	darkgrey	10	0.0130168	0.955342	1009	-0.00040372	12.0974	-0.00510505	0.995953	0.998201	0.998201	-5.64427
11020	hsa-miR-22-3p/mmu-miR-22-3p/rno-miR-22	mmu-miR-22-3p	328	0.0603369	12.4617	0.982125	0.332043	0.969567	0.969567	-5.04673	1.04271	0.0427092	0.0427092	795	-0.026367	12.4617	-0.42993	0.669594	0.852222	0.852222	-6.04047	0.98189	-0.0181102	-0.0181102	395	-0.0867039	12.4617	-1.47065	0.149343	0.382621	0.382621	-5.17471	0.941672	-0.0583283	-0.0583283	393	5	green	52	-0.35553	0.113726	459	0.0462138	12.4617	0.927195	0.359482	0.782767	0.782767	-5.26225
11022	hsa-miR-221-3p/mmu-miR-221-3p/rno-miR-221	mmu-miR-221-3p	959	0.00950394	10.8887	0.0629725	0.950107	0.995303	0.995303	-5.44352	1.00661	0.00660937	0.00660937	726	0.0890284	10.8887	0.59092	0.557955	0.777756	0.777756	-5.96068	1.06365	0.0636536	0.0636536	734	0.0795245	10.8887	0.549079	0.586056	0.808023	0.808023	-6.06253	1.05667	0.0566697	0.0566697	233	17	grey60	24	0.463621	0.0342722	511	-0.101434	10.8887	-0.828415	0.412435	0.814604	0.814604	-5.33857
11023	hsa-miR-222-3p/mmu-miR-222-3p/rno-miR-222	mmu-miR-222-3p	718	0.0523628	11.8808	0.389679	0.698876	0.980069	0.980069	-5.38169	1.03696	0.0369619	0.0369619	463	0.165896	11.8808	1.23673	0.223524	0.488567	0.488567	-5.39763	1.12186	0.121863	0.121863	604	0.113533	11.8808	0.88043	0.383976	0.642542	0.642542	-5.83254	1.08187	0.0818747	0.0818747	135	1	turquoise	105	0.536391	0.0121853	763	-0.0419852	11.8808	-0.38512	0.702224	0.930047	0.930047	-5.57771
11024	hsa-miR-223-3p/mmu-miR-223-3p/rno-miR-223	mmu-miR-223-3p	539	-0.0439746	7.30468	-0.645096	0.522611	0.969567	0.969567	-5.27187	0.969979	-0.030021	-0.030021	253	0.129108	7.30468	1.89726	0.0651543	0.260617	0.260617	-4.45011	1.09362	0.0936171	0.0936171	120	0.173082	7.30468	2.64583	0.0116569	0.0983067	0.0983067	-3.04859	1.12746	0.127465	0.127465	251	1	turquoise	105	0.452333	0.0395128	163	0.0949842	7.30468	1.71747	0.0937606	0.582121	0.582121	-4.37062
11039	hsa-miR-29a-3p/mmu-miR-29a-3p/rno-miR-29a	mmu-miR-29a-3p	693	-0.0264724	15.3976	-0.434416	0.667666	0.972413	0.972413	-5.16375	0.981818	-0.0181819	-0.0181819	361	-0.107348	15.3976	-1.54243	0.135374	0.379497	0.379497	-4.69116	0.928293	-0.0717069	-0.0717069	426	-0.0808753	15.3976	-1.36885	0.183066	0.434889	0.434889	-5.06782	0.945484	-0.0545162	-0.0545162	445	2	blue	87	-0.323045	0.153188	734	0.0227023	15.3976	0.441761	0.662412	0.911704	0.911704	-5.30263
11040	hsa-miR-29b-3p/mmu-miR-29b-3p/rno-miR-29b	mmu-miR-29b-3p	1014	NA	15.4698	NA	NA	NA	NA	NA	#VALUE!	#VALUE!	#VALUE!	1014	NA	15.4698	NA	NA	NA	NA	NA	#VALUE!	#VALUE!	#VALUE!	1014	NA	15.4698	NA	NA	NA	NA	NA	#VALUE!	#VALUE!	#VALUE!	696	2	blue	87	0.189873	0.409732	1014	NA	15.4698	NA	NA	NA	NA	NA
11041	hsa-miR-29c-3p/mmu-miR-29c-3p/rno-miR-29c	mmu-miR-29c-3p	635	0.0366279	14.3038	0.501856	0.618568	0.969567	0.969567	-5.34003	1.02571	0.0257136	0.0257136	885	0.0182141	14.3038	0.249992	0.803895	0.918484	0.918484	-6.10009	1.01271	0.0127051	0.0127051	881	-0.0184139	14.3038	-0.262905	0.793997	0.91206	0.91206	-6.1764	0.987318	-0.0126824	-0.0126824	1021	2	blue	87	0.00500951	0.982806	649	-0.0337887	14.3038	-0.570629	0.571498	0.888628	0.888628	-5.49849
11043	hsa-miR-302b-3p/mmu-miR-302b-3p	mmu-miR-302b-3p	139	-0.0452906	6.42026	-1.50236	0.140993	0.969567	0.969567	-4.53021	0.969095	-0.0309054	-0.0309054	701	0.0195485	6.42026	0.64958	0.51974	0.749408	0.749408	-5.92546	1.01364	0.0136422	0.0136422	181	0.0648392	6.42026	2.24125	0.0307264	0.171796	0.171796	-3.88821	1.04597	0.0459683	0.0459683	596	7	black	48	0.240653	0.293339	548	0.0181319	6.42026	0.741353	0.462884	0.854816	0.854816	-5.39898
11044	hsa-miR-302c-3p/mmu-miR-302c-3p	mmu-miR-302c-3p	400	-0.0344267	6.72001	-0.860627	0.394661	0.969567	0.969567	-5.1382	0.97642	-0.0235803	-0.0235803	677	0.0279507	6.72001	0.699947	0.488081	0.727747	0.727747	-5.89263	1.01956	0.0195628	0.0195628	343	0.0623773	6.72001	1.62493	0.112168	0.330944	0.330944	-4.9536	1.04418	0.044185	0.044185	520	15	midnightblue	27	0.286704	0.207652	202	0.0511297	6.72001	1.57546	0.123161	0.615783	0.615783	-4.56573
11052	hsa-miR-31-5p/mmu-miR-31-5p/rno-miR-31	mmu-miR-31-5p	34	0.125461	8.41048	2.09995	0.0421977	0.969567	0.969567	-3.71106	1.09086	0.0908561	0.0908561	625	0.0496899	8.41048	0.833148	0.409793	0.663538	0.663538	-5.79433	1.03504	0.0350424	0.0350424	440	-0.0757709	8.41048	-1.32157	0.193949	0.44447	0.44447	-5.36961	0.948835	-0.051165	-0.051165	521	9	pink	47	0.286326	0.208279	699	0.0242497	8.41048	0.500292	0.619658	0.896424	0.896424	-5.5321
11053	hsa-miR-32-5p/mmu-miR-32-5p/rno-miR-32	mmu-miR-32-5p	63	0.133154	8.9205	1.86116	0.0702095	0.969567	0.969567	-4.06491	1.09669	0.0966885	0.0966885	271	0.131761	8.9205	1.84488	0.072596	0.270375	0.270375	-4.53774	1.09563	0.0956299	0.0956299	1002	-0.0013932	8.9205	-0.0202922	0.983913	0.993732	0.993732	-6.2102	0.999035	-0.000965224	-0.000965224	284	13	salmon	32	0.431526	0.0507881	611	0.0363607	8.9205	0.626438	0.534648	0.882876	0.882876	-5.46874
11065	hsa-miR-335-5p/mmu-miR-335-5p/rno-miR-335	mmu-miR-335-5p	482	0.071208	11.4724	0.738957	0.464321	0.969567	0.969567	-5.21821	1.0506	0.050596	0.050596	513	0.105665	11.4724	1.09844	0.278693	0.549003	0.549003	-5.54997	1.07599	0.0759905	0.0759905	826	0.0344574	11.4724	0.372614	0.711436	0.871639	0.871639	-6.14216	1.02417	0.0241715	0.0241715	524	20	royalblue	17	0.28427	0.211708	496	-0.0669329	11.4724	-0.856141	0.397107	0.807793	0.807793	-5.31798
11074	hsa-miR-34c-5p/mmu-miR-34c-5p/rno-miR-34c	mmu-miR-34c-5p	117	0.160108	10.0449	1.58404	0.121194	0.969567	0.969567	-4.43169	1.11737	0.11737	0.11737	195	0.211554	10.0449	2.09667	0.0425039	0.220282	0.220282	-4.09829	1.15793	0.157935	0.157935	744	0.0514467	10.0449	0.530395	0.598821	0.814525	0.814525	-6.07238	1.0363	0.0363036	0.0363036	335	32	violet	6	0.389167	0.0812138	445	0.0780779	10.0449	0.952135	0.346844	0.782767	0.782767	-5.24169
11077	hsa-miR-363-3p/mmu-miR-363-3p/rno-miR-363	mmu-miR-363-3p	946	0.00304751	6.42939	0.0787088	0.937663	0.995303	0.995303	-5.44258	1.00211	0.00211461	0.00211461	588	-0.0360527	6.42939	-0.932757	0.356637	0.613317	0.613317	-5.71008	0.97532	-0.0246802	-0.0246802	537	-0.0391002	6.42939	-1.05231	0.299081	0.563631	0.563631	-5.67293	0.973262	-0.0267382	-0.0267382	815	6	red	48	-0.115619	0.617732	953	-0.0025658	6.42939	-0.0816801	0.935315	0.991433	0.991433	-5.64128
11078	hsa-miR-365a-3p/hsa-miR-365b-3p/mmu-miR-365-3p/rno-miR-365	mmu-miR-365-3p	293	0.0700657	10.4558	1.04663	0.301662	0.969567	0.969567	-4.99355	1.04976	0.0497645	0.0497645	912	0.0134989	10.4558	0.201995	0.840962	0.932998	0.932998	-6.11069	1.0094	0.00940066	0.00940066	603	-0.0565667	10.4558	-0.880512	0.383932	0.642542	0.642542	-5.83247	0.96155	-0.0384503	-0.0384503	1022	11	greenyellow	38	-0.00463666	0.984086	234	-0.0808705	10.4558	-1.48899	0.144466	0.624784	0.624784	-4.67739
11091	hsa-miR-377-3p/mmu-miR-377-3p	mmu-miR-377-3p	244	0.0970878	9.82365	1.17564	0.246809	0.969567	0.969567	-4.87774	1.06961	0.0696121	0.0696121	514	0.0904823	9.82365	1.09755	0.279075	0.549003	0.549003	-5.55089	1.06473	0.0647261	0.0647261	976	-0.00660543	9.82365	-0.0833484	0.933997	0.968448	0.968448	-6.20698	0.995432	-0.00456807	-0.00456807	322	4	yellow	52	0.395932	0.0756151	1008	0.000355074	9.82365	0.00529961	0.995798	0.998201	0.998201	-5.64427
11092	hsa-miR-378a-5p/mmu-miR-378-5p/rno-miR-378*	mmu-miR-378-5p	527	0.027956	6.37141	0.654329	0.516709	0.969567	0.969567	-5.26691	1.01957	0.0195666	0.0195666	691	-0.0285668	6.37141	-0.669785	0.506909	0.742391	0.742391	-5.91258	0.980394	-0.0196063	-0.0196063	419	-0.0565229	6.37141	-1.37858	0.175818	0.424648	0.424648	-5.2973	0.961579	-0.0384211	-0.0384211	427	12	tan	36	-0.33757	0.134511	429	-0.034105	6.37141	-0.983907	0.331176	0.77634	0.77634	-5.21474
11093	hsa-miR-379-5p/mmu-miR-379-5p/rno-miR-379	mmu-miR-379-5p	95	0.123724	10.0797	1.69541	0.0979038	0.969567	0.969567	-4.29022	1.08954	0.0895433	0.0895433	336	0.117058	10.0797	1.60686	0.116087	0.349644	0.349644	-4.90975	1.08452	0.0845212	0.0845212	968	-0.00666522	10.0797	-0.095175	0.924659	0.965335	0.965335	-6.20594	0.995391	-0.00460932	-0.00460932	176	4	yellow	52	0.497893	0.0216262	519	0.0474617	10.0797	0.801643	0.427578	0.830383	0.830383	-5.35784
11102	hsa-miR-410/mmu-miR-410-3p/rno-miR-410	mmu-miR-410-3p	11	0.135351	10.5026	2.46126	0.0183351	0.969567	0.969567	-3.11595	1.09836	0.0983601	0.0983601	5	0.23646	10.5026	4.30731	0.000106816	0.0216195	0.0216195	1.22527	1.1781	0.178099	0.178099	268	0.101109	10.5026	1.9159	0.0626685	0.235975	0.235975	-4.48539	1.0726	0.0725978	0.0725978	10	1	turquoise	105	0.756306	7.29e-05	180	0.0735463	10.5026	1.64843	0.107232	0.597351	0.597351	-4.46727
11105	hsa-miR-378a-3p/hsa-miR-378c/hsa-miR-378d/mmu-miR-378-3p/mmu-miR-378b	mmu-miR-378-3p	1002	-0.00102016	8.58643	-0.0130529	0.989652	0.999528	0.999528	-5.44511	0.999293	-0.000706871	-0.000706871	517	0.0844283	8.58643	1.08213	0.285787	0.559301	0.559301	-5.56682	1.06027	0.0602675	0.0602675	506	0.0854484	8.58643	1.13928	0.26148	0.522961	0.522961	-5.58196	1.06102	0.0610175	0.0610175	379	1	turquoise	105	0.366784	0.101949	190	0.10265	8.58643	1.61887	0.113468	0.604368	0.604368	-4.50762
11108	hsa-miR-425-3p/mmu-miR-425-3p	mmu-miR-425-3p	261	-0.0315318	6.83863	-1.13838	0.261852	0.969567	0.969567	-4.91247	0.978381	-0.021619	-0.021619	451	0.0351451	6.83863	1.27103	0.211186	0.47388	0.47388	-5.35726	1.02466	0.0246599	0.0246599	135	0.0666769	6.83863	2.50842	0.0163586	0.121469	0.121469	-3.34496	1.0473	0.0473015	0.0473015	559	17	grey60	24	0.261397	0.252391	442	0.0215541	6.83863	0.959143	0.343347	0.782767	0.782767	-5.23581
11113	hsa-miR-448/mmu-miR-448-3p/rno-miR-448	mmu-miR-448-3p	156	-0.302829	6.79034	-1.44222	0.157157	0.969567	0.969567	-4.59984	0.810661	-0.189339	-0.189339	875	-0.0590162	6.79034	-0.281553	0.779763	0.901756	0.901756	-6.09191	0.959918	-0.0400815	-0.0400815	480	0.243812	6.79034	1.20998	0.23351	0.492316	0.492316	-5.50305	1.18412	0.184118	0.184118	880	37	skyblue3	5	-0.0834267	0.719201	837	0.0461168	6.79034	0.270714	0.788027	0.952354	0.952354	-5.61135
11182	hsa-miR-98/mmu-miR-98-5p/rno-miR-98	mmu-miR-98-5p	698	-0.0361363	13.069	-0.425646	0.672687	0.972413	0.972413	-5.36946	0.975263	-0.0247367	-0.0247367	775	-0.0394573	13.069	-0.465571	0.644091	0.840249	0.840249	-6.02495	0.973021	-0.0269791	-0.0269791	991	-0.00332106	13.069	-0.0407632	0.967691	0.986759	0.986759	-6.20959	0.997701	-0.00229933	-0.00229933	735	2	blue	87	-0.171651	0.456885	300	-0.0887674	13.069	-1.28876	0.205011	0.691569	0.691569	-4.91439
11184	hsa-miR-99b-5p/mmu-miR-99b-5p/rno-miR-99b	mmu-miR-99b-5p	284	0.0883432	9.81257	1.06701	0.292476	0.969567	0.969567	-4.97609	1.06315	0.0631486	0.0631486	609	-0.072376	9.81257	-0.875671	0.386527	0.641595	0.641595	-5.75948	0.95107	-0.0489296	-0.0489296	237	-0.160719	9.81257	-2.02278	0.0499333	0.213217	0.213217	-4.29745	0.894579	-0.105421	-0.105421	731	4	yellow	52	-0.173259	0.452615	346	0.0778164	9.81257	1.15846	0.253665	0.741933	0.741933	-5.05191
11202	mmu-miR-151-3p/rno-miR-151*	mmu-miR-151-3p	653	0.0246254	7.70172	0.485805	0.629802	0.969567	0.969567	-5.34663	1.01722	0.0172155	0.0172155	722	0.0300861	7.70172	0.594562	0.555542	0.777756	0.777756	-5.95859	1.02107	0.0210731	0.0210731	959	0.0054607	7.70172	0.112257	0.911191	0.961549	0.961549	-6.2042	1.00379	0.00379224	0.00379224	655	13	salmon	32	0.212534	0.354996	319	0.0508981	7.70172	1.23764	0.223188	0.708044	0.708044	-4.96994
11205	mmu-miR-199b-5p	mmu-miR-199b-5p	367	-0.0422669	6.94429	-0.915871	0.365317	0.969567	0.969567	-5.09803	0.971128	-0.0288722	-0.0288722	834	0.0162522	6.94429	0.352776	0.72614	0.879699	0.879699	-6.06988	1.01133	0.0113289	0.0113289	441	0.0585192	6.94429	1.32135	0.194021	0.44447	0.44447	-5.36988	1.0414	0.0413963	0.0413963	669	1	turquoise	105	-0.208953	0.36335	185	0.0612514	6.94429	1.63593	0.109834	0.600824	0.600824	-4.48441
11207	mmu-miR-202-3p/rno-miR-202*	mmu-miR-202-3p	645	-0.0122706	6.57002	-0.49208	0.625399	0.969567	0.969567	-5.34407	0.991531	-0.00846928	-0.00846928	86	0.0658969	6.57002	2.6472	0.011617	0.133454	0.133454	-2.99019	1.04674	0.0467355	0.0467355	53	0.0781675	6.57002	3.26649	0.0022623	0.0431971	0.0431971	-1.5853	1.05568	0.0556763	0.0556763	17	10	purple	38	0.699508	0.000416849	325	0.0245877	6.57002	1.21535	0.231479	0.720789	0.720789	-4.99352
11208	mmu-miR-207/rno-miR-207	mmu-miR-207	485	-0.084966	13.5234	-0.734336	0.467101	0.969567	0.969567	-5.22102	0.942807	-0.0571933	-0.0571933	856	0.036567	13.5234	0.316586	0.753233	0.889594	0.889594	-6.08168	1.02567	0.0256702	0.0256702	522	0.121533	13.5234	1.09454	0.280379	0.543569	0.543569	-5.62961	1.08789	0.0878902	0.0878902	721	9	pink	47	0.178675	0.438386	626	-0.0564462	13.5234	-0.601312	0.551083	0.885207	0.885207	-5.48247
11210	mmu-miR-215-5p/rno-miR-215	mmu-miR-215-5p	339	-0.0449166	6.43418	-0.971832	0.337075	0.969567	0.969567	-5.05492	0.969346	-0.0306541	-0.0306541	326	-0.0754437	6.43418	-1.63516	0.109996	0.341461	0.341461	-4.86782	0.94905	-0.0509498	-0.0509498	680	-0.0305272	6.43418	-0.688268	0.495324	0.737159	0.737159	-5.97858	0.979062	-0.0209375	-0.0209375	460	2	blue	87	-0.315689	0.163307	599	-0.024108	6.43418	-0.642927	0.524003	0.882043	0.882043	-5.45944
11215	mmu-miR-292-3p/rno-miR-292-3p	mmu-miR-292-3p	922	-0.00829365	7.10714	-0.104121	0.917602	0.995303	0.995303	-5.44064	0.994268	-0.00573223	-0.00573223	381	0.115281	7.10714	1.44978	0.155048	0.411834	0.411834	-5.13069	1.08319	0.0831859	0.0831859	345	0.123575	7.10714	1.61662	0.113955	0.334268	0.334268	-4.96599	1.08943	0.0894308	0.0894308	636	15	midnightblue	27	0.219028	0.340133	14	0.188521	7.10714	2.91722	0.00581091	0.368417	0.368417	-2.22268
11217	mmu-miR-293-3p	mmu-miR-293-3p	886	-0.00880504	6.75561	-0.161084	0.872852	0.995303	0.995303	-5.43431	0.993915	-0.0060846	-0.0060846	1006	0.000440587	6.75561	0.00807431	0.993599	0.998354	0.998354	-6.13059	1.00031	0.000305438	0.000305438	924	0.00924563	6.75561	0.176256	0.860998	0.941886	0.941886	-6.19511	1.00643	0.00642916	0.00642916	621	15	midnightblue	27	0.225016	0.326758	216	0.068268	6.75561	1.53941	0.131715	0.617107	0.617107	-4.61296
11218	mmu-miR-294-3p	mmu-miR-294-3p	378	0.0518629	6.77837	0.889247	0.379278	0.969567	0.969567	-5.11769	1.0366	0.0366026	0.0366026	873	0.0164315	6.77837	0.282225	0.779251	0.901756	0.901756	-6.09172	1.01145	0.0114545	0.0114545	706	-0.0354314	6.77837	-0.633055	0.530362	0.760236	0.760236	-6.01409	0.97574	-0.0242601	-0.0242601	835	7	black	48	-0.106315	0.646473	113	0.0941476	6.77837	1.98971	0.0536089	0.479625	0.479625	-3.95772
11221	mmu-miR-300-3p/rno-miR-300-3p	mmu-miR-300-3p	592	0.029744	10.5547	0.560678	0.578198	0.969567	0.969567	-5.31406	1.02083	0.0208309	0.0208309	43	0.16684	10.5547	3.15041	0.00311245	0.0696917	0.0696917	-1.82769	1.1226	0.122597	0.122597	111	0.137096	10.5547	2.69293	0.0103561	0.0942729	0.0942729	-2.94451	1.09969	0.099689	0.099689	35	1	turquoise	105	0.642929	0.00166886	630	-0.0257449	10.5547	-0.598166	0.553159	0.885207	0.885207	-5.48415
11225	mmu-miR-322-3p/rno-miR-322*	mmu-miR-322-3p	452	-0.0388093	6.19653	-0.779271	0.440733	0.969567	0.969567	-5.19278	0.973458	-0.026542	-0.026542	584	-0.046721	6.19653	-0.939762	0.353382	0.612368	0.612368	-5.70351	0.968134	-0.0318657	-0.0318657	933	-0.00791169	6.19653	-0.165542	0.869411	0.941886	0.941886	-6.1969	0.994531	-0.00546895	-0.00546895	130	3	brown	82	-0.540914	0.0113419	241	-0.0627593	6.19653	-1.44676	0.156312	0.655829	0.655829	-4.68554
11226	mmu-miR-325-5p/rno-miR-325-5p	mmu-miR-325-5p	855	0.00927922	7.29085	0.196316	0.845374	0.995303	0.995303	-5.42904	1.00645	0.00645259	0.00645259	375	0.0692975	7.29085	1.46864	0.149886	0.403646	0.403646	-5.10523	1.04921	0.0492057	0.0492057	437	0.0600183	7.29085	1.32317	0.193423	0.44447	0.44447	-5.36763	1.04248	0.042479	0.042479	533	1	turquoise	105	0.278772	0.221062	397	0.0402659	7.29085	1.05002	0.300121	0.764493	0.764493	-5.156
11227	mmu-miR-329-3p/rno-miR-329	mmu-miR-329-3p	181	0.0827575	9.90542	1.37536	0.176806	0.969567	0.969567	-4.67431	1.05904	0.0590403	0.0590403	750	-0.0322104	9.90542	-0.536238	0.594815	0.802603	0.802603	-5.99056	0.977921	-0.0220792	-0.0220792	243	-0.114968	9.90542	-1.991	0.0534611	0.220141	0.220141	-4.35419	0.923403	-0.0765971	-0.0765971	741	4	yellow	52	-0.167324	0.468479	987	-0.00154727	9.90542	-0.031695	0.974876	0.993907	0.993907	-5.64383
11229	mmu-miR-341-3p/rno-miR-341	mmu-miR-341-3p	691	0.0273804	10.1266	0.434408	0.666367	0.972413	0.972413	-5.36632	1.01916	0.0191599	0.0191599	310	0.107194	10.1266	1.70366	0.0963372	0.314494	0.314494	-4.76375	1.07713	0.0771315	0.0771315	443	0.0798139	10.1266	1.31954	0.19462	0.44447	0.44447	-5.37214	1.05688	0.0568817	0.0568817	230	13	salmon	32	0.464699	0.0338018	471	0.0466874	10.1266	0.913004	0.366805	0.782767	0.782767	-5.27372
11231	mmu-miR-345-5p/rno-miR-345-5p	mmu-miR-345-5p	437	0.0381159	8.02796	0.792013	0.433105	0.969567	0.969567	-5.18476	1.02677	0.026772	0.026772	640	-0.0379561	8.02796	-0.790062	0.43423	0.686627	0.686627	-5.82794	0.974034	-0.0259661	-0.0259661	336	-0.076072	8.02796	-1.64717	0.107493	0.323758	0.323758	-4.92014	0.948637	-0.0513631	-0.0513631	782	24	darkgrey	10	-0.13683	0.554231	189	-0.0633402	8.02796	-1.62226	0.112739	0.603661	0.603661	-4.50302
11234	mmu-miR-350-3p/rno-miR-350	mmu-miR-350-3p	66	0.109601	9.02367	1.83913	0.0734556	0.969567	0.969567	-4.09585	1.07893	0.0789295	0.0789295	940	0.00856934	9.02367	0.144046	0.8862	0.952716	0.952716	-6.12048	1.00596	0.00595749	0.00595749	303	-0.101031	9.02367	-1.76662	0.0850542	0.283337	0.283337	-4.73374	0.932366	-0.0676337	-0.0676337	934	24	darkgrey	10	0.0505658	0.827685	667	0.0263328	9.02367	0.544643	0.589074	0.890999	0.890999	-5.51141
11235	mmu-miR-351-5p/rno-miR-351	mmu-miR-351-5p	804	0.050784	8.96134	0.27502	0.784741	0.987168	0.987168	-5.41352	1.03583	0.0358276	0.0358276	595	-0.168242	8.96134	-0.912693	0.366966	0.624151	0.624151	-5.72779	0.889927	-0.110073	-0.110073	467	-0.219026	8.96134	-1.236	0.22379	0.48417	0.48417	-5.4729	0.859146	-0.140854	-0.140854	587	9	pink	47	-0.242251	0.290046	431	-0.14713	8.96134	-0.982099	0.332055	0.77634	0.77634	-5.2163
11238	mmu-miR-380-3p/rno-miR-380*	mmu-miR-380-3p	184	0.0928398	8.80541	1.34457	0.186469	0.969567	0.969567	-4.70754	1.06647	0.0664674	0.0664674	32	0.231786	8.80541	3.36271	0.00172998	0.0535216	0.0535216	-1.30187	1.17429	0.174288	0.174288	212	0.138946	8.80541	2.09693	0.0424798	0.20242	0.20242	-4.16225	1.1011	0.101101	0.101101	15	1	turquoise	105	0.706214	0.000346437	730	-0.0248742	8.80541	-0.444032	0.659454	0.911704	0.911704	-5.55584
11240	hsa-miR-409-3p/mmu-miR-409-3p/rno-miR-409-3p	mmu-miR-409-3p	130	0.0901256	7.41124	1.53003	0.134015	0.969567	0.969567	-4.49735	1.06446	0.0644628	0.0644628	510	0.0652297	7.41124	1.1093	0.274038	0.543778	0.543778	-5.53861	1.04625	0.0462515	0.0462515	787	-0.0248959	7.41124	-0.440419	0.662045	0.849449	0.849449	-6.11513	0.982892	-0.0171085	-0.0171085	576	4	yellow	52	0.250078	0.274254	781	-0.0170896	7.41124	-0.357602	0.722554	0.933284	0.933284	-5.58687
11245	mmu-miR-433-5p/rno-miR-433*	mmu-miR-433-5p	888	0.0191912	11.7521	0.15862	0.87478	0.995303	0.995303	-5.43464	1.01339	0.0133912	0.0133912	274	-0.220181	11.7521	-1.823	0.0759123	0.279932	0.279932	-4.57375	0.858458	-0.141542	-0.141542	224	-0.239372	11.7521	-2.06165	0.0458946	0.207345	0.207345	-4.22705	0.847114	-0.152886	-0.152886	69	29	saddlebrown	8	-0.586846	0.00516517	888	-0.0193804	11.7521	-0.197438	0.844501	0.962427	0.962427	-5.62676
11246	mmu-miR-434-3p/rno-miR-434	mmu-miR-434-3p	173	0.0914011	12.2059	1.39878	0.169716	0.969567	0.969567	-4.64857	1.0654	0.0654044	0.0654044	16	0.239134	12.2059	3.66601	0.000727251	0.0435891	0.0435891	-0.520307	1.18028	0.180284	0.180284	160	0.147733	12.2059	2.35594	0.0235535	0.148976	0.148976	-3.66054	1.10783	0.107827	0.107827	20	1	turquoise	105	0.694451	0.000477729	210	0.0822975	12.2059	1.55239	0.12858	0.615783	0.615783	-4.59606
11247	mmu-miR-434-5p/rno-miR-434*	mmu-miR-434-5p	379	0.0476151	10.2999	0.885958	0.381026	0.969567	0.969567	-5.12008	1.03355	0.033555	0.033555	50	0.160662	10.2999	2.99456	0.00473604	0.0958574	0.0958574	-2.20108	1.1178	0.1178	0.1178	191	0.113047	10.2999	2.19186	0.0343747	0.182132	0.182132	-3.98358	1.08151	0.0815097	0.0815097	47	1	turquoise	105	0.613239	0.00311484	661	0.0240858	10.2999	0.552388	0.583809	0.890999	0.890999	-5.50762
11249	mmu-miR-463-5p/rno-miR-463*	mmu-miR-463-5p	926	-0.00432496	6.29042	-0.101826	0.919426	0.995303	0.995303	-5.44083	0.997007	-0.00299334	-0.00299334	754	0.0220539	6.29042	0.520134	0.605962	0.813307	0.813307	-5.99875	1.0154	0.015404	0.015404	703	0.0263788	6.29042	0.647172	0.521379	0.750548	0.750548	-6.00518	1.01845	0.0184526	0.0184526	473	14	cyan	27	0.310802	0.170279	550	0.0263071	6.29042	0.734595	0.467058	0.859386	0.859386	-5.37204
11251	mmu-miR-465a-5p	mmu-miR-465a-5p	694	0.0162471	6.7831	0.430281	0.66934	0.972413	0.972413	-5.36781	1.01133	0.0113253	0.0113253	669	-0.0272286	6.7831	-0.722362	0.474346	0.717546	0.717546	-5.87725	0.981304	-0.0186965	-0.0186965	486	-0.0434757	6.7831	-1.1998	0.237395	0.493698	0.493698	-5.51468	0.970314	-0.0296855	-0.0296855	899	2	blue	87	-0.0707602	0.760526	895	0.00561088	6.7831	0.183157	0.855616	0.967049	0.967049	-5.6292
11253	mmu-miR-467d-3p	mmu-miR-467d-3p	221	-0.0606937	8.11639	-1.24258	0.221381	0.969567	0.969567	-4.81277	0.958803	-0.041197	-0.041197	491	-0.056254	8.11639	-1.15369	0.255593	0.526518	0.526518	-5.49112	0.961758	-0.0382419	-0.0382419	969	0.00443972	8.11639	0.0947161	0.925021	0.965335	0.965335	-6.20599	1.00308	0.00308212	0.00308212	736	8	pink	47	-0.171458	0.4574	929	0.00504116	8.11639	0.127212	0.899421	0.979778	0.979778	-5.63701
11254	mmu-miR-468-3p	mmu-miR-468-3p	388	-0.0500178	7.89306	-0.877903	0.385329	0.969567	0.969567	-5.1259	0.965924	-0.0340756	-0.0340756	495	-0.0652324	7.89306	-1.14693	0.25834	0.528162	0.528162	-5.49846	0.955791	-0.0442087	-0.0442087	873	-0.0152146	7.89306	-0.278272	0.782262	0.905587	0.905587	-6.17231	0.989509	-0.0104905	-0.0104905	708	8	pink	47	-0.185718	0.420241	985	0.00169497	7.89306	0.0366689	0.970935	0.993907	0.993907	-5.64368
11256	mmu-miR-470-5p	mmu-miR-470-5p	606	0.0317858	7.70541	0.545062	0.588789	0.969567	0.969567	-5.32123	1.02228	0.0222768	0.0222768	266	-0.108142	7.70541	-1.85763	0.0707218	0.269062	0.269062	-4.51661	0.927782	-0.0722177	-0.0722177	138	-0.139928	7.70541	-2.50036	0.016682	0.121469	0.121469	-3.362	0.907565	-0.0924353	-0.0924353	441	11	greenyellow	38	-0.328189	0.146377	509	-0.0392434	7.70541	-0.829459	0.411852	0.814604	0.814604	-5.33781
11260	hsa-miR-151a-5p/mmu-miR-151-5p/rno-miR-151	mmu-miR-151-5p	217	0.0631102	9.80299	1.25991	0.215128	0.969567	0.969567	-4.79542	1.04472	0.0447155	0.0447155	327	0.0816823	9.80299	1.63351	0.110345	0.341495	0.341495	-4.87029	1.05825	0.0582513	0.0582513	822	0.0185721	9.80299	0.386357	0.701315	0.862464	0.862464	-6.13704	1.01296	0.0129564	0.0129564	226	1	turquoise	105	0.466764	0.0329147	662	0.022368	9.80299	0.550405	0.585155	0.890999	0.890999	-5.5086
11277	hsa-miR-7-1-3p/mmu-miR-7a-1-3p/rno-miR-7a-1*	mmu-miR-7a-1-3p	420	0.037356	7.6609	0.82128	0.416438	0.969567	0.969567	-5.16535	1.02623	0.0262313	0.0262313	766	0.0220095	7.6609	0.484724	0.630561	0.833065	0.833065	-6.0161	1.01537	0.0153728	0.0153728	832	-0.0153465	7.6609	-0.351581	0.727029	0.883633	0.883633	-6.14963	0.989419	-0.010581	-0.010581	1000	3	brown	82	-0.013077	0.955135	467	-0.0338231	7.6609	-0.916557	0.364962	0.782767	0.782767	-5.27086
13140	hsa-miR-138-5p/mmu-miR-138-5p/rno-miR-138	mmu-miR-138-5p	964	-0.00650288	13.5392	-0.0580783	0.95398	0.995303	0.995303	-5.44376	0.995503	-0.00449731	-0.00449731	696	0.0735099	13.5392	0.657669	0.514583	0.746539	0.746539	-5.92035	1.05227	0.0522736	0.0522736	664	0.0800128	13.5392	0.744654	0.460908	0.702469	0.702469	-5.93932	1.05703	0.0570274	0.0570274	511	1	turquoise	105	0.290809	0.200929	865	0.0207849	13.5392	0.228808	0.820204	0.958171	0.958171	-5.62075
13143	hsa-miR-301a-3p/mmu-miR-301a-3p/rno-miR-301a	mmu-miR-301a-3p	198	0.0851077	10.724	1.31829	0.195034	0.969567	0.969567	-4.73537	1.06077	0.060767	0.060767	71	0.179089	10.724	2.77885	0.00832262	0.118492	0.118492	-2.69853	1.13217	0.132169	0.132169	381	0.0939817	10.724	1.51696	0.137277	0.36463	0.36463	-5.11039	1.06731	0.0673118	0.0673118	91	1	turquoise	105	0.563213	0.00784911	847	-0.0129731	10.724	-0.247686	0.805666	0.958171	0.958171	-5.61671
13147	hsa-miR-96-5p/mmu-miR-96-5p/rno-miR-96	mmu-miR-96-5p	780	0.0867609	7.22895	0.306856	0.760572	0.984662	0.984662	-5.40578	1.06198	0.0619832	0.0619832	45	0.887259	7.22895	3.1435	0.00317156	0.0696917	0.0696917	-1.84447	1.84966	0.849658	0.849658	73	0.800498	7.22895	2.95024	0.00532672	0.0719305	0.0719305	-2.35474	1.7417	0.741702	0.741702	163	23	darkturquoise	12	0.510348	0.0180875	576	0.155611	7.22895	0.678369	0.501511	0.881126	0.881126	-5.43863
13148	hsa-miR-195-5p/mmu-miR-195-5p/rno-miR-195	mmu-miR-195-5p	882	0.0104974	10.8443	0.167035	0.868198	0.995303	0.995303	-5.43349	1.0073	0.00730277	0.00730277	505	-0.0699491	10.8443	-1.11497	0.271633	0.543314	0.543314	-5.53265	0.952672	-0.0473284	-0.0473284	431	-0.0804465	10.8443	-1.33389	0.189914	0.44447	0.44447	-5.35422	0.945765	-0.0542351	-0.0542351	129	3	brown	82	-0.541431	0.0112486	235	0.075682	10.8443	1.48434	0.14569	0.627397	0.627397	-4.68323
13149	mmu-miR-295-3p	mmu-miR-295-3p	975	0.00212931	6.17633	0.0463404	0.963324	0.995303	0.995303	-5.44427	1.00148	0.00147702	0.00147702	263	0.0859063	6.17633	1.87283	0.0701604	0.269028	0.269028	-4.49779	1.06135	0.0613543	0.0613543	276	0.083777	6.17633	1.89991	0.066398	0.243459	0.243459	-4.5199	1.05979	0.0597889	0.0597889	568	1	turquoise	105	0.254672	0.265242	618	0.0329621	6.17633	0.618089	0.540848	0.885207	0.885207	-5.19459
13150	mmu-miR-322-5p/rno-miR-322	mmu-miR-322-5p	974	-0.00247225	8.02162	-0.0481783	0.961818	0.995303	0.995303	-5.44421	0.998288	-0.00171216	-0.00171216	632	-0.0417179	8.02162	-0.814395	0.420323	0.673049	0.673049	-5.80917	0.971497	-0.0285026	-0.0285026	637	-0.0392457	8.02162	-0.796963	0.430258	0.68302	0.68302	-5.90023	0.973164	-0.0268364	-0.0268364	757	24	darkgrey	10	-0.155299	0.501464	864	0.00952634	8.02162	0.228824	0.820192	0.958171	0.958171	-5.62075
13176	mmu-miR-201-5p	mmu-miR-201-5p	972	-0.00185908	6.3315	-0.0495739	0.960713	0.995303	0.995303	-5.44415	0.998712	-0.00128779	-0.00128779	718	0.022415	6.3315	0.59875	0.552773	0.777756	0.777756	-5.95617	1.01566	0.0156582	0.0156582	684	0.0242741	6.3315	0.674502	0.503938	0.743691	0.743691	-5.9877	1.01697	0.0169678	0.0169678	531	16	lightcyan	24	0.280246	0.218528	655	-0.0171057	6.3315	-0.562224	0.577154	0.890999	0.890999	-5.50273
13177	hsa-miR-143-3p/mmu-miR-143-3p/rno-miR-143	mmu-miR-143-3p	120	-0.21837	11.1786	-1.58347	0.124823	0.969567	0.969567	-4.37695	0.859536	-0.140464	-0.140464	987	0.00588118	11.1786	0.0447593	0.964625	0.989058	0.989058	-6.01978	1.00408	0.00408485	0.00408485	318	0.224251	11.1786	1.73965	0.0931755	0.296309	0.296309	-4.67294	1.16817	0.16817	0.16817	588	1	turquoise	105	0.241904	0.29076	289	0.177704	11.1786	1.32984	0.194568	0.679136	0.679136	-4.66937
13178	hsa-miR-18a-3p/mmu-miR-18a-3p/rno-miR-18a*	mmu-miR-18a-3p	738	-0.0123729	6.28853	-0.361256	0.719842	0.984217	0.984217	-5.3906	0.99146	-0.00853955	-0.00853955	504	0.0382234	6.28853	1.11796	0.270368	0.542882	0.542882	-5.52948	1.02685	0.0268485	0.0268485	371	0.0505962	6.28853	1.53939	0.131718	0.359295	0.359295	-5.07859	1.03569	0.0356929	0.0356929	341	6	red	48	0.382228	0.0872725	411	-0.0280906	6.28853	-1.01093	0.31823	0.77634	0.77634	-5.19116
13179	hsa-miR-455-5p/mmu-miR-455-5p/rno-miR-455	mmu-miR-455-5p	759	-0.0139408	6.57242	-0.33227	0.74145	0.984217	0.984217	-5.39899	0.990383	-0.00961651	-0.00961651	909	0.00877617	6.57242	0.209537	0.835111	0.929738	0.929738	-6.10917	1.0061	0.00610172	0.00610172	729	0.022717	6.57242	0.56421	0.575816	0.797221	0.797221	-6.0543	1.01587	0.0158708	0.0158708	758	7	black	48	0.154964	0.502399	736	-0.0148766	6.57242	-0.437042	0.664472	0.911704	0.911704	-5.5586
13485	hsa-miR-10a-5p/mmu-miR-10a-5p/rno-miR-10a-5p	mmu-miR-10a-5p	604	0.021428	7.10994	0.547464	0.587154	0.969567	0.969567	-5.32014	1.01496	0.0149636	0.0149636	167	-0.0864258	7.10994	-2.21193	0.0328484	0.199057	0.199057	-3.88231	0.941853	-0.0581468	-0.0581468	85	-0.107854	7.10994	-2.87142	0.00655095	0.0775032	0.0775032	-2.53907	0.927968	-0.0720325	-0.0720325	33	30	steelblue	7	-0.651422	0.00137941	629	0.0190599	7.10994	0.600219	0.551804	0.885207	0.885207	-5.48306
13784	mmu-miR-547-3p	mmu-miR-547-3p	3	-0.111329	6.57541	-2.78586	0.00817426	0.969567	0.969567	-2.52766	0.925735	-0.0742654	-0.0742654	221	0.0805099	6.57541	2.01814	0.050435	0.230242	0.230242	-4.24021	1.05739	0.0573917	0.0573917	3	0.191839	6.57541	5.00235	1.2205e-05	0.00337831	0.00337831	3.21763	1.14222	0.142219	0.142219	378	16	lightcyan	24	0.367118	0.101614	11	0.0963477	6.57541	2.97171	0.00503248	0.368417	0.368417	-2.10753
14189	mmu-miR-302b-5p	mmu-miR-302b-5p	692	0.022888	6.68599	0.433672	0.666897	0.972413	0.972413	-5.36659	1.01599	0.0159913	0.0159913	309	0.0898878	6.68599	1.70611	0.0958757	0.314001	0.314001	-4.75996	1.06429	0.0642874	0.0642874	438	0.0669998	6.68599	1.32286	0.193525	0.44447	0.44447	-5.36801	1.04754	0.047536	0.047536	462	37	skyblue3	5	0.315247	0.163929	138	0.0802017	6.68599	1.87306	0.0685077	0.50239	0.50239	-4.14071
14268	mmu-miR-376a-5p/rno-miR-376a*	mmu-miR-376a-5p	154	0.0644993	8.45781	1.45118	0.154662	0.969567	0.969567	-4.58963	1.04572	0.0457219	0.0457219	46	0.139374	8.45781	3.14123	0.00319119	0.0696917	0.0696917	-1.84997	1.10143	0.101427	0.101427	307	0.0748748	8.45781	1.75545	0.086971	0.28628	0.28628	-4.75165	1.05327	0.0532696	0.0532696	37	1	turquoise	105	0.636256	0.00193077	465	-0.0331195	8.45781	-0.918469	0.363973	0.782767	0.782767	-5.26932
14271	hsa-miR-539-5p/mmu-miR-539-5p/rno-miR-539	mmu-miR-539-5p	265	0.0535272	7.69218	1.13352	0.263858	0.969567	0.969567	-4.91691	1.0378	0.0377991	0.0377991	182	0.100897	7.69218	2.14037	0.0385825	0.214535	0.214535	-4.01746	1.07244	0.0724403	0.0724403	542	0.0473701	7.69218	1.04532	0.30226	0.564144	0.564144	-5.67995	1.03338	0.0333795	0.0333795	396	37	skyblue3	5	0.354242	0.115134	320	0.0472848	7.69218	1.23422	0.224446	0.708382	0.708382	-4.97359
14272	hsa-miR-542-3p/mmu-miR-542-3p/rno-miR-542-3p	mmu-miR-542-3p	417	-0.0817707	8.30344	-0.833793	0.409434	0.969567	0.969567	-5.15685	0.944897	-0.0551028	-0.0551028	331	-0.157727	8.30344	-1.61109	0.115159	0.349381	0.349381	-4.90351	0.896436	-0.103564	-0.103564	633	-0.0759566	8.30344	-0.807073	0.424479	0.678631	0.678631	-5.89237	0.948713	-0.0512871	-0.0512871	324	2	blue	87	-0.395294	0.0761305	205	-0.124578	8.30344	-1.56573	0.125426	0.615783	0.615783	-4.57858
14279	mmu-miR-362-5p/rno-miR-362	mmu-miR-362-5p	998	0.000580622	6.89962	0.0202437	0.983951	0.997754	0.997754	-5.44501	1.0004	0.000402537	0.000402537	633	-0.0232702	6.89962	-0.812738	0.421262	0.673487	0.673487	-5.81047	0.984	-0.0160003	-0.0160003	613	-0.0238508	6.89962	-0.866538	0.391452	0.64523	0.64523	-5.84426	0.983604	-0.0163962	-0.0163962	390	28	skyblue	8	-0.357409	0.111695	401	-0.0240074	6.89962	-1.03171	0.308512	0.77634	0.77634	-5.17262
14280	hsa-miR-367-3p/mmu-miR-367-3p	mmu-miR-367-3p	232	-0.0378078	6.29577	-1.20785	0.23432	0.969567	0.969567	-4.84689	0.974134	-0.0258659	-0.0258659	799	0.0132139	6.29577	0.422879	0.674687	0.854548	0.854548	-6.0434	1.0092	0.00920127	0.00920127	324	0.0510217	6.29577	1.69853	0.0973084	0.303939	0.303939	-4.84136	1.036	0.0359983	0.0359983	780	1	turquoise	105	0.138126	0.550449	298	-0.0328345	6.29577	-1.29294	0.203577	0.691344	0.691344	-4.90976
14285	hsa-miR-487b/mmu-miR-487b-3p/rno-miR-487b	mmu-miR-487b-3p	757	0.0337556	11.2336	0.334217	0.739992	0.984217	0.984217	-5.39845	1.02367	0.0236735	0.0236735	42	-0.318087	11.2336	-3.15487	0.00307481	0.0696917	0.0696917	-1.81683	0.802133	-0.197867	-0.197867	30	-0.351842	11.2336	-3.63009	0.000807108	0.0257247	0.0257247	-0.648796	0.783583	-0.216417	-0.216417	146	11	greenyellow	38	-0.527764	0.0139352	291	-0.107694	11.2336	-1.31428	0.196367	0.682897	0.682897	-4.88589
14288	mmu-miR-503-5p/rno-miR-503	mmu-miR-503-5p	811	-0.0120291	7.94145	-0.259657	0.796483	0.992068	0.992068	-5.41695	0.991697	-0.00830325	-0.00830325	13	-0.176239	7.94145	-3.81087	0.000475926	0.037049	0.037049	-0.135978	0.885007	-0.114993	-0.114993	26	-0.16421	7.94145	-3.69365	0.000671062	0.0257247	0.0257247	-0.480148	0.892417	-0.107583	-0.107583	12	30	steelblue	7	-0.730305	0.00017067	424	-0.0374039	7.94145	-0.995176	0.325735	0.77634	0.77634	-5.20498
14289	mmu-miR-540-3p/rno-miR-540	mmu-miR-540-3p	12	0.107892	6.75591	2.42284	0.0201032	0.969567	0.969567	-3.18239	1.07765	0.0776522	0.0776522	512	-0.0488808	6.75591	-1.09958	0.278201	0.549003	0.549003	-5.54878	0.966686	-0.0333141	-0.0333141	27	-0.156773	6.75591	-3.66854	0.00072194	0.0257247	0.0257247	-0.546944	0.89703	-0.10297	-0.10297	550	27	white	9	-0.26532	0.245081	590	-0.023684	6.75591	-0.655552	0.515929	0.882043	0.882043	-5.45215
14290	mmu-miR-541-5p/rno-miR-541	mmu-miR-541-5p	725	0.0287579	10.1456	0.384939	0.702357	0.980069	0.980069	-5.38322	1.02013	0.0201335	0.0201335	392	0.106735	10.1456	1.43119	0.160277	0.413136	0.413136	-5.15551	1.07679	0.0767888	0.0767888	525	0.0779773	10.1456	1.08765	0.28337	0.54623	0.54623	-5.63678	1.05554	0.0555371	0.0555371	411	1	turquoise	105	0.34775	0.122424	891	-0.0113477	10.1456	-0.187223	0.852448	0.967049	0.967049	-5.62852
14297	mmu-miR-20b-3p/rno-miR-20b-3p	mmu-miR-20b-3p	468	-0.0278296	6.21963	-0.759547	0.452173	0.969567	0.969567	-5.20539	0.980895	-0.0191051	-0.0191051	774	-0.0171899	6.21963	-0.469973	0.641038	0.838152	0.838152	-6.02288	0.988156	-0.0118444	-0.0118444	858	0.0106397	6.21963	0.302597	0.763833	0.900746	0.900746	-6.16534	1.0074	0.00740215	0.00740215	730	22	darkgreen	13	-0.174614	0.449032	701	-0.0154016	6.21963	-0.498556	0.620942	0.896424	0.896424	-5.50029
14300	hsa-miR-29c-5p/mmu-miR-29c-5p/rno-miR-29c*	mmu-miR-29c-5p	88	0.091938	8.71726	1.72579	0.0922363	0.969567	0.969567	-4.25022	1.0658	0.065801	0.065801	374	0.078132	8.71726	1.46918	0.14974	0.403646	0.403646	-5.1045	1.05565	0.0556503	0.0556503	877	-0.013806	8.71726	-0.270053	0.788532	0.909913	0.909913	-6.17453	0.990476	-0.00952398	-0.00952398	297	4	yellow	52	0.420499	0.0576891	170	0.0728211	8.71726	1.68487	0.0999363	0.591985	0.591985	-4.41668
14301	hsa-miR-361-5p/mmu-miR-361-5p/rno-miR-361	mmu-miR-361-5p	98	0.0938658	10.1371	1.67086	0.10269	0.969567	0.969567	-4.32209	1.06723	0.067226	0.067226	456	0.0707048	10.1371	1.26077	0.214821	0.476515	0.476515	-5.36944	1.05023	0.0502297	0.0502297	798	-0.0231609	10.1371	-0.429612	0.669823	0.849449	0.849449	-6.11974	0.984074	-0.0159258	-0.0159258	205	4	yellow	52	0.481509	0.0270997	765	0.0175016	10.1371	0.383997	0.703049	0.930047	0.930047	-5.57809
14302	mmu-miR-374-5p/mmu-miR-374c-5p	mmu-miR-374-5p	656	0.0243904	7.95792	0.483288	0.631571	0.969567	0.969567	-5.34764	1.01705	0.0170498	0.0170498	255	-0.0952448	7.95792	-1.89052	0.0660732	0.26222	0.26222	-4.46149	0.936113	-0.0638866	-0.0638866	145	-0.119635	7.95792	-2.47021	0.017944	0.125085	0.125085	-3.42538	0.92042	-0.0795796	-0.0795796	235	3	brown	82	-0.462831	0.0346202	366	-0.04562	7.95792	-1.11419	0.271962	0.751982	0.751982	-5.09555
14303	mmu-miR-376a-3p/rno-miR-376a	mmu-miR-376a-3p	99	0.109962	11.9248	1.66319	0.104226	0.969567	0.969567	-4.33198	1.0792	0.0792	0.0792	19	0.238378	11.9248	3.61175	0.000851087	0.0435891	0.0435891	-0.662544	1.17967	0.179666	0.179666	236	0.128416	11.9248	2.02397	0.0498054	0.213217	0.213217	-4.29531	1.09309	0.0930927	0.0930927	6	1	turquoise	105	0.780481	2.99e-05	717	0.025145	11.9248	0.468775	0.641819	0.905887	0.905887	-5.54574
14304	mmu-miR-376b-3p/rno-miR-376b-3p	mmu-miR-376b-3p	6	0.117285	10.6286	2.6273	0.0122085	0.969567	0.969567	-2.82084	1.08469	0.0846919	0.0846919	12	0.1707	10.6286	3.83048	0.000449165	0.037049	0.037049	-0.0834421	1.1256	0.125605	0.125605	463	0.0534148	10.6286	1.24685	0.219828	0.480487	0.480487	-5.46016	1.03772	0.0377182	0.0377182	9	1	turquoise	105	0.762379	5.88e-05	681	-0.0190889	10.6286	-0.527065	0.60111	0.890999	0.890999	-5.51982
14305	mmu-miR-376b-5p/rno-miR-376b-5p	mmu-miR-376b-5p	300	0.0465323	9.85444	1.03922	0.305052	0.969567	0.969567	-4.99982	1.03278	0.0327795	0.0327795	53	0.130737	9.85444	2.92485	0.00569547	0.108751	0.108751	-2.36439	1.09485	0.094853	0.094853	256	0.0842049	9.85444	1.95964	0.0571536	0.225935	0.225935	-4.40948	1.0601	0.0601033	0.0601033	2	1	turquoise	105	0.821397	5.01e-06	337	0.0429673	9.85444	1.18278	0.243998	0.73068	0.73068	-5.02726
14313	hsa-miR-499a-5p/mmu-miR-499-5p/rno-miR-499	mmu-miR-499-5p	1009	-7.52562e-05	6.85496	-0.00198919	0.998423	0.999773	0.999773	-5.44518	0.999948	-5.21622e-05	-5.21622e-05	619	0.0320072	6.85496	0.847492	0.40185	0.656983	0.656983	-5.78276	1.02243	0.0224336	0.0224336	601	0.0320824	6.85496	0.883668	0.382246	0.642542	0.642542	-5.82979	1.02249	0.022487	0.022487	933	34	darkmagenta	6	-0.0512107	0.82552	684	0.0161282	6.85496	0.525457	0.602216	0.890999	0.890999	-5.52057
14316	mmu-miR-664-3p/rno-miR-664	mmu-miR-664-3p	742	0.0191048	8.97391	0.352348	0.726459	0.984217	0.984217	-5.39325	1.01333	0.0133305	0.0133305	387	-0.0777791	8.97391	-1.43696	0.158638	0.413136	0.413136	-5.14783	0.947515	-0.0524848	-0.0524848	283	-0.0968839	8.97391	-1.86195	0.0700953	0.250659	0.250659	-4.57708	0.93505	-0.0649495	-0.0649495	387	11	greenyellow	38	-0.361578	0.107281	903	0.00723571	8.97391	0.164485	0.870192	0.972628	0.972628	-5.63212
14328	hsa-miR-124-3p/mmu-miR-124-3p/rno-miR-124	mmu-miR-124-3p	1013	NA	NA	NA	NA	NA	NA	NA	#VALUE!	#VALUE!	#VALUE!	1013	NA	NA	NA	NA	NA	NA	NA	#VALUE!	#VALUE!	#VALUE!	1013	NA	NA	NA	NA	NA	NA	NA	#VALUE!	#VALUE!	#VALUE!	877	7	black	48	0.0836367	0.718522	1013	NA	NA	NA	NA	NA	NA	NA
16528	mmu-miR-706	mmu-miR-706	597	-0.0301615	9.17585	-0.555546	0.581669	0.969567	0.969567	-5.31644	0.979311	-0.0206893	-0.0206893	780	-0.0245178	9.17585	-0.452378	0.653482	0.847071	0.847071	-6.03084	0.983149	-0.0168509	-0.0168509	961	0.00564369	9.17585	0.108322	0.914291	0.962282	0.962282	-6.20463	1.00392	0.00391957	0.00391957	1002	21	darkred	15	-0.0129852	0.95545	824	0.0128339	9.17585	0.291368	0.772301	0.943728	0.943728	-5.60614
16681	mmu-miR-721	mmu-miR-721	849	-0.00586207	6.52946	-0.200971	0.841757	0.995303	0.995303	-5.42826	0.995945	-0.00405503	-0.00405503	251	-0.0553032	6.52946	-1.89926	0.0648833	0.260617	0.260617	-4.44672	0.962392	-0.0376078	-0.0376078	304	-0.0494411	6.52946	-1.76627	0.0851132	0.283337	0.283337	-4.7343	0.966311	-0.0336894	-0.0336894	415	3	brown	82	-0.345736	0.124751	65	-0.0546566	6.52946	-2.30962	0.0262462	0.368417	0.368417	-3.41227
17278	mmu-miR-719	mmu-miR-719	211	-0.0781012	6.34536	-1.28274	0.207289	0.969567	0.969567	-4.77222	0.947304	-0.0526964	-0.0526964	529	-0.0642906	6.34536	-1.05774	0.296795	0.566934	0.566934	-5.59144	0.956416	-0.0435845	-0.0435845	893	0.0138106	6.34536	0.236363	0.81441	0.922937	0.922937	-6.1829	1.00962	0.00961876	0.00961876	140	5	green	52	-0.533211	0.0128083	585	-0.0337727	6.34536	-0.661906	0.511992	0.882043	0.882043	-5.42164
17280	hsa-miR-15b-5p/mmu-miR-15b-5p/rno-miR-15b	mmu-miR-15b-5p	723	0.0268452	8.8269	0.385645	0.701838	0.980069	0.980069	-5.38299	1.01878	0.0187819	0.0187819	455	0.0877278	8.8269	1.26244	0.214226	0.476477	0.476477	-5.36747	1.0627	0.0626952	0.0626952	588	0.0608826	8.8269	0.911382	0.367647	0.632754	0.632754	-5.8058	1.0431	0.0431037	0.0431037	404	1	turquoise	105	0.350532	0.11926	76	0.128289	8.8269	2.27157	0.0286611	0.368417	0.368417	-3.48033
17304	mmu-miR-683	mmu-miR-683	68	-0.069453	6.55874	-1.82915	0.0749676	0.969567	0.969567	-4.10976	0.952999	-0.0470007	-0.0470007	264	0.0705534	6.55874	1.86136	0.0701812	0.269028	0.269028	-4.5104	1.05012	0.0501194	0.0501194	17	0.140006	6.55874	3.84232	0.000433727	0.0244778	0.0244778	-0.0805135	1.10191	0.10191	0.10191	208	10	purple	38	0.478224	0.0283187	54	0.0726463	6.55874	2.35824	0.0234266	0.368417	0.368417	-3.32411
17312	hsa-miR-592/mmu-miR-592-5p/rno-miR-592	mmu-miR-592-5p	94	0.096356	8.21507	1.69708	0.0975834	0.969567	0.969567	-4.28803	1.06907	0.0690697	0.0690697	64	0.15956	8.21507	2.81515	0.00758047	0.118492	0.118492	-2.61648	1.11695	0.116947	0.116947	498	0.0632041	8.21507	1.16	0.253044	0.514219	0.514219	-5.5593	1.04478	0.0447836	0.0447836	50	1	turquoise	105	0.609133	0.00337945	122	0.0898629	8.21507	1.95084	0.0582284	0.479625	0.479625	-4.01969
17313	mmu-miR-297b-5p	mmu-miR-297b-5p	387	-0.0298306	6.94786	-0.878715	0.384894	0.969567	0.969567	-5.12531	0.979535	-0.0204647	-0.0204647	378	0.0493194	6.94786	1.45531	0.15352	0.41039	0.41039	-5.12325	1.03478	0.0347767	0.0347767	151	0.07915	6.94786	2.42954	0.019784	0.132218	0.132218	-3.51001	1.0564	0.0563955	0.0563955	717	16	lightcyan	24	0.180191	0.434447	672	0.0148762	6.94786	0.540124	0.592157	0.890999	0.890999	-5.5136
17316	mmu-miR-488-3p/rno-miR-488	mmu-miR-488-3p	44	0.105647	8.37813	2.03264	0.0488808	0.969567	0.969567	-3.81417	1.07598	0.075977	0.075977	1	0.307231	8.37813	5.92135	6.47099e-07	0.000447418	0.000447418	5.9044	1.23733	0.237331	0.237331	12	0.201584	8.37813	4.04152	0.00023944	0.0201928	0.0201928	0.465232	1.14996	0.14996	0.14996	1	1	turquoise	105	0.852123	9.46e-07	206	0.0660223	8.37813	1.5657	0.125432	0.615783	0.615783	-4.57861
17347	hsa-miR-708-3p/mmu-miR-708-3p/rno-miR-708*	mmu-miR-708-3p	887	0.00907896	7.70492	0.160296	0.873469	0.995303	0.995303	-5.43441	1.00631	0.0063129	0.0063129	635	0.0455412	7.70492	0.805458	0.4254	0.677882	0.677882	-5.81613	1.03207	0.0320702	0.0320702	688	0.0364622	7.70492	0.670834	0.506247	0.743691	0.743691	-5.9901	1.0256	0.0255957	0.0255957	681	14	cyan	27	0.201841	0.380273	406	-0.0469173	7.70492	-1.02102	0.313486	0.77634	0.77634	-5.18221
17378	mmu-miR-698	mmu-miR-698	648	-0.0149492	6.61805	-0.489952	0.62689	0.969567	0.969567	-5.34494	0.989691	-0.0103085	-0.0103085	180	0.0653608	6.61805	2.14588	0.0381118	0.214273	0.214273	-4.00718	1.04635	0.0463466	0.0463466	107	0.08031	6.61805	2.74278	0.00912645	0.0863174	0.0863174	-2.83299	1.05725	0.0572452	0.0572452	144	15	midnightblue	27	0.530981	0.0132603	858	-0.00578961	6.61805	-0.233883	0.816289	0.958171	0.958171	-5.6197
17388	mmu-miR-669a-5p/mmu-miR-669p-5p	mmu-miR-669a-5p	54	-0.0903804	7.75354	-1.91616	0.0626342	0.969567	0.969567	-3.98639	0.939275	-0.0607249	-0.0607249	474	-0.0565841	7.75354	-1.20173	0.236657	0.505268	0.505268	-5.43777	0.961538	-0.0384619	-0.0384619	660	0.0337963	7.75354	0.746645	0.459719	0.702469	0.702469	-5.93788	1.0237	0.0237023	0.0237023	689	8	pink	47	-0.194971	0.397032	318	0.0475979	7.75354	1.24383	0.220926	0.703072	0.703072	-4.96333
17411	hsa-miR-147b/mmu-miR-147-3p/rno-miR-147	mmu-miR-147-3p	543	-0.0368176	6.97215	-0.639518	0.526195	0.969567	0.969567	-5.27484	0.974803	-0.0251972	-0.0251972	409	0.0797262	6.97215	1.38724	0.173182	0.427524	0.427524	-5.21303	1.05682	0.0568175	0.0568175	208	0.116544	6.97215	2.10947	0.0413207	0.201041	0.201041	-4.139	1.08413	0.0841346	0.0841346	326	10	purple	38	0.39327	0.0777828	134	0.0882409	6.97215	1.88922	0.066253	0.493541	0.493541	-4.1159
17422	mmu-miR-695	mmu-miR-695	299	-0.0584987	7.29231	-1.03948	0.304931	0.969567	0.969567	-4.9996	0.960263	-0.0397371	-0.0397371	543	-0.0580808	7.29231	-1.03384	0.307526	0.5731	0.5731	-5.61533	0.960541	-0.0394589	-0.0394589	1008	0.000417967	7.29231	0.00773924	0.993864	0.996758	0.996758	-6.21038	1.00029	0.000289755	0.000289755	676	0	grey	17	-0.205709	0.371015	244	0.0656739	7.29231	1.43839	0.158234	0.656283	0.656283	-4.74015
17425	mmu-miR-467b-5p	mmu-miR-467b-5p	276	0.0623927	7.7355	1.09594	0.27977	0.969567	0.969567	-4.95075	1.0442	0.0441961	0.0441961	308	-0.0971776	7.7355	-1.70991	0.0951629	0.312678	0.312678	-4.75406	0.93486	-0.0651399	-0.0651399	81	-0.15957	7.7355	-2.92075	0.00575728	0.0719305	0.0719305	-2.42408	0.895292	-0.104708	-0.104708	232	26	darkorange	9	-0.463841	0.0341756	1010	-0.000219751	7.7355	-0.00475775	0.996228	0.998201	0.998201	-5.64427
17427	hsa-miR-200c-3p/mmu-miR-200c-3p/rno-miR-200c	mmu-miR-200c-3p	870	0.0354222	6.99749	0.17688	0.86051	0.995303	0.995303	-5.43207	1.02486	0.0248567	0.0248567	61	0.567051	6.99749	2.83647	0.00717382	0.118492	0.118492	-2.56797	1.48149	0.481492	0.481492	102	0.531629	6.99749	2.7663	0.00859463	0.0847236	0.0847236	-2.77992	1.44556	0.44556	0.44556	294	23	darkturquoise	12	0.421691	0.0569101	957	0.012173	6.99749	0.0749232	0.940656	0.991433	0.991433	-5.64176
17433	mmu-miR-679-5p	mmu-miR-679-5p	749	-0.016026	6.80255	-0.346841	0.73056	0.984217	0.984217	-5.39486	0.988953	-0.0110469	-0.0110469	471	0.0558037	6.80255	1.20982	0.233571	0.501855	0.501855	-5.42858	1.03944	0.039438	0.039438	344	0.0718296	6.80255	1.61993	0.113241	0.333139	0.333139	-4.96107	1.05105	0.0510488	0.0510488	505	7	black	48	0.293462	0.196664	327	0.0449525	6.80255	1.19915	0.237645	0.729263	0.729263	-5.01041
17438	mmu-miR-449c-5p/rno-miR-449c-5p	mmu-miR-449c-5p	613	-0.0275859	6.63535	-0.531035	0.598381	0.969567	0.969567	-5.3275	0.981061	-0.0189394	-0.0189394	855	-0.0164524	6.63535	-0.317263	0.752722	0.889594	0.889594	-6.08148	0.988661	-0.0113392	-0.0113392	899	0.0111334	6.63535	0.223333	0.824432	0.926828	0.926828	-6.18586	1.00775	0.00774697	0.00774697	771	15	midnightblue	27	0.146887	0.525192	367	0.0466599	6.63535	1.10712	0.274967	0.758219	0.758219	-5.10237
17446	mmu-miR-680	mmu-miR-680	680	-0.0172008	6.25192	-0.45275	0.653282	0.969567	0.969567	-5.35949	0.988148	-0.0118519	-0.0118519	870	0.0109317	6.25192	0.288238	0.774718	0.901166	0.901166	-6.09002	1.00761	0.00760606	0.00760606	645	0.0281325	6.25192	0.771623	0.44507	0.697898	0.697898	-5.91936	1.01969	0.0196913	0.0196913	514	15	midnightblue	27	0.289524	0.203018	945	0.00289244	6.25192	0.090297	0.928522	0.991147	0.991147	-5.60704
17465	mmu-miR-678	mmu-miR-678	335	-0.0577185	7.60014	-0.973492	0.336259	0.969567	0.969567	-5.05361	0.960782	-0.0392177	-0.0392177	476	-0.0708789	7.60014	-1.19753	0.238268	0.506569	0.506569	-5.44251	0.952058	-0.0479422	-0.0479422	896	-0.0131604	7.60014	-0.2313	0.818281	0.923997	0.923997	-6.18408	0.990919	-0.00908064	-0.00908064	304	2	blue	87	-0.414423	0.0617852	435	-0.0470786	7.60014	-0.978716	0.333704	0.77634	0.77634	-5.2192
17474	hsa-miR-421/mmu-miR-421-3p	mmu-miR-421-3p	491	0.0455349	7.66486	0.723167	0.473857	0.969567	0.969567	-5.22773	1.03207	0.0320658	0.0320658	35	0.205872	7.66486	3.27525	0.00220807	0.0637581	0.0637581	-1.52077	1.15338	0.153383	0.153383	119	0.160337	7.66486	2.65347	0.011436	0.0972545	0.0972545	-3.03178	1.11755	0.117548	0.117548	26	1	turquoise	105	0.673346	0.000820756	591	0.0334879	7.66486	0.655538	0.515939	0.882043	0.882043	-5.45216
17478	mmu-miR-429-3p/rno-miR-429	mmu-miR-429-3p	1012	-8.88583e-05	7.13937	-0.000285691	0.999773	0.999773	0.999773	-5.44518	0.999938	-6.159e-05	-6.159e-05	55	0.896827	7.13937	2.88842	0.00626652	0.113574	0.113574	-2.44879	1.86197	0.861967	0.861967	68	0.896916	7.13937	3.00495	0.00460683	0.0685604	0.0685604	-2.22497	1.86208	0.862082	0.862082	192	23	darkturquoise	12	0.490874	0.0238512	855	0.0610312	7.13937	0.241861	0.810145	0.958171	0.958171	-5.61799
17482	hsa-miR-411-5p/mmu-miR-411-5p/rno-miR-411	mmu-miR-411-5p	263	0.083511	9.70793	1.13795	0.262028	0.969567	0.969567	-4.91286	1.05959	0.0595936	0.0595936	323	0.120339	9.70793	1.64262	0.108435	0.339741	0.339741	-4.85666	1.08699	0.0869901	0.0869901	745	0.0368278	9.70793	0.522929	0.603958	0.82041	0.82041	-6.07623	1.02586	0.0258557	0.0258557	352	20	royalblue	17	0.377394	0.0916866	916	0.00898372	9.70793	0.150887	0.880836	0.972628	0.972628	-5.63405
17489	mmu-miR-710	mmu-miR-710	532	0.0327575	7.14032	0.652718	0.517736	0.969567	0.969567	-5.26778	1.02297	0.0229655	0.0229655	992	0.00156896	7.14032	0.031317	0.975175	0.994836	0.994836	-6.13014	1.00109	0.00108811	0.00108811	702	-0.0311885	7.14032	-0.647585	0.521016	0.750548	0.750548	-6.00503	0.978614	-0.0213862	-0.0213862	878	11	greenyellow	38	0.0836004	0.718639	994	0.00102614	7.14032	0.0252021	0.980021	0.993907	0.993907	-5.644
17495	mmu-miR-697	mmu-miR-697	10	-0.0972354	6.82186	-2.48153	0.0174602	0.969567	0.969567	-3.08061	0.934823	-0.0651773	-0.0651773	38	-0.125613	6.82186	-3.21131	0.00263445	0.0696917	0.0696917	-1.67878	0.916615	-0.0833855	-0.0833855	655	-0.0283776	6.82186	-0.754671	0.454943	0.702469	0.702469	-5.93203	0.980522	-0.0194777	-0.0194777	72	12	tan	36	-0.579383	0.00591451	278	-0.0429052	6.82186	-1.34965	0.184848	0.671625	0.671625	-4.84557
17503	hsa-miR-590-5p/mmu-miR-590-5p	mmu-miR-590-5p	728	-0.0126336	6.26716	-0.379831	0.706115	0.981577	0.981577	-5.38485	0.991281	-0.00871872	-0.00871872	56	0.095523	6.26716	2.87689	0.00645809	0.113574	0.113574	-2.47535	1.06845	0.0684527	0.0684527	47	0.108157	6.26716	3.38846	0.00160921	0.0340226	0.0340226	-1.27686	1.07785	0.0778501	0.0778501	389	17	grey60	24	0.359122	0.109865	579	0.0180135	6.26716	0.667539	0.508327	0.882043	0.882043	-5.4451
17506	hsa-miR-24-3p/mmu-miR-24-3p/rno-miR-24	mmu-miR-24-3p	622	0.0292178	12.9912	0.519523	0.606308	0.969567	0.969567	-5.33253	1.02046	0.0204587	0.0204587	887	0.0139518	12.9912	0.248507	0.805035	0.918484	0.918484	-6.10045	1.00972	0.00971753	0.00971753	870	-0.015266	12.9912	-0.282859	0.778768	0.905587	0.905587	-6.17105	0.989474	-0.0105258	-0.0105258	870	4	yellow	52	0.0867879	0.708355	984	0.0017254	12.9912	0.0378148	0.970027	0.993907	0.993907	-5.64364
17511	mmu-miR-713	mmu-miR-713	665	0.0447114	8.02894	0.470824	0.640367	0.969567	0.969567	-5.35259	1.03148	0.0314768	0.0314768	237	-0.184211	8.02894	-1.94316	0.0591799	0.251954	0.251954	-4.37165	0.880131	-0.119869	-0.119869	134	-0.228922	8.02894	-2.51198	0.0162177	0.121469	0.121469	-3.33743	0.853272	-0.146728	-0.146728	111	3	brown	82	-0.551993	0.00947536	115	-0.151911	8.02894	-1.97173	0.0557049	0.479625	0.479625	-3.98651
17513	mmu-miR-694	mmu-miR-694	179	-0.0607372	6.47977	-1.37602	0.176601	0.969567	0.969567	-4.67358	0.958774	-0.041226	-0.041226	439	0.0573208	6.47977	1.30088	0.200873	0.462054	0.462054	-5.32132	1.04053	0.0405316	0.0405316	97	0.118058	6.47977	2.7871	0.00814824	0.0846948	0.0846948	-2.73271	1.08527	0.085273	0.085273	250	10	purple	38	0.453314	0.0390341	419	0.0357552	6.47977	0.998449	0.324166	0.77634	0.77634	-5.20213
17517	mmu-miR-688	mmu-miR-688	773	-0.0114717	6.74357	-0.316718	0.753133	0.984217	0.984217	-5.40321	0.99208	-0.00792002	-0.00792002	155	-0.082155	6.74357	-2.27213	0.0286243	0.186889	0.186889	-3.76597	0.944646	-0.0553545	-0.0553545	232	-0.0706834	6.74357	-2.03353	0.0487863	0.211614	0.211614	-4.27808	0.952187	-0.0478131	-0.0478131	73	5	green	52	-0.576734	0.00620114	658	-0.0163991	6.74357	-0.55806	0.579967	0.890999	0.890999	-5.50481
17525	mmu-miR-682	mmu-miR-682	579	0.0229327	6.06224	0.585012	0.562601	0.969567	0.969567	-5.30188	1.01602	0.0160228	0.0160228	763	-0.0194876	6.06224	-0.49799	0.621862	0.823799	0.823799	-6.00921	0.986583	-0.013417	-0.013417	512	-0.0424203	6.06224	-1.12764	0.267773	0.529271	0.529271	-5.59341	0.971025	-0.0289754	-0.0289754	436	27	white	9	-0.331054	0.142678	67	-0.101837	6.06224	-2.31375	0.027191	0.368417	0.368417	-3.39198
17527	mmu-miR-717	mmu-miR-717	812	0.0085818	6.50314	0.257778	0.797923	0.992068	0.992068	-5.41736	1.00597	0.00596618	0.00596618	457	-0.0418663	6.50314	-1.25975	0.215185	0.476515	0.476515	-5.37065	0.971397	-0.0286025	-0.0286025	355	-0.0504481	6.50314	-1.57906	0.122334	0.347956	0.347956	-5.02136	0.965636	-0.0343637	-0.0343637	229	3	brown	82	-0.466031	0.0332272	357	-0.0306323	6.50314	-1.13413	0.263607	0.747122	0.747122	-5.07609
17528	mmu-miR-704	mmu-miR-704	322	-0.0574101	6.09833	-0.996088	0.32709	0.969567	0.969567	-5.03426	0.960988	-0.0390123	-0.0390123	275	0.105678	6.09833	1.83674	0.0760684	0.279932	0.279932	-4.55907	1.076	0.0760002	0.0760002	84	0.163088	6.09833	2.94862	0.00609467	0.0734263	0.0734263	-2.43867	1.11968	0.119682	0.119682	690	11	greenyellow	38	-0.194946	0.397095	557	-0.0557379	6.09833	-0.716478	0.479179	0.869894	0.869894	-5.04426
17540	mmu-miR-669b-5p	mmu-miR-669b-5p	220	0.0431552	6.7877	1.2447	0.220611	0.969567	0.969567	-4.81067	1.03036	0.0303648	0.0303648	695	-0.0229093	6.7877	-0.661905	0.511893	0.745375	0.745375	-5.91765	0.984246	-0.0157541	-0.0157541	247	-0.0660645	6.7877	-1.98557	0.0540853	0.220141	0.220141	-4.36381	0.95524	-0.0447597	-0.0447597	517	38	plum1	5	0.286802	0.207491	564	0.0196753	6.7877	0.699466	0.488378	0.874961	0.874961	-5.42573
17548	mmu-miR-450b-3p	mmu-miR-450b-3p	398	-0.0237324	6.30885	-0.863854	0.393186	0.969567	0.969567	-5.13569	0.983685	-0.0163155	-0.0163155	416	0.0377866	6.30885	1.37781	0.176468	0.429294	0.429294	-5.22514	1.02654	0.0265377	0.0265377	169	0.061519	6.30885	2.33343	0.0251184	0.14959	0.14959	-3.71124	1.04356	0.0435639	0.0435639	286	16	lightcyan	24	0.430913	0.0511544	294	-0.0314475	6.30885	-1.30675	0.199292	0.684726	0.684726	-4.84291
17597	mmu-miR-467b-3p	mmu-miR-467b-3p	210	-0.0779337	8.25718	-1.28571	0.206063	0.969567	0.969567	-4.76918	0.947414	-0.0525864	-0.0525864	484	-0.0708298	8.25718	-1.17054	0.248828	0.520276	0.520276	-5.47263	0.95209	-0.0479097	-0.0479097	956	0.00710394	8.25718	0.122125	0.903422	0.955614	0.955614	-6.20306	1.00494	0.00493622	0.00493622	437	2	blue	87	-0.330185	0.143793	660	-0.0272684	8.25718	-0.55449	0.582384	0.890999	0.890999	-5.50659
17608	hsa-miR-425-5p/mmu-miR-425-5p/rno-miR-425	mmu-miR-425-5p	123	0.0717687	8.2721	1.55539	0.127865	0.969567	0.969567	-4.46676	1.051	0.0510044	0.0510044	417	0.0632015	8.2721	1.3721	0.17781	0.43152	0.43152	-5.23247	1.04478	0.0447816	0.0447816	916	-0.00856719	8.2721	-0.193478	0.847581	0.93548	0.93548	-6.19198	0.994079	-0.00592073	-0.00592073	319	13	salmon	32	0.397151	0.074637	456	0.0349079	8.2721	0.932491	0.356773	0.782767	0.782767	-5.25793
17610	mmu-miR-677-5p	mmu-miR-677-5p	147	0.0984271	10.014	1.46781	0.150111	0.969567	0.969567	-4.57052	1.07061	0.0706056	0.0706056	758	0.0341359	10.014	0.509939	0.612944	0.818337	0.818337	-6.00392	1.02394	0.0239434	0.0239434	559	-0.0642912	10.014	-0.999062	0.323873	0.586332	0.586332	-5.72526	0.956415	-0.0435849	-0.0435849	660	11	greenyellow	38	0.212068	0.356076	350	-0.0623585	10.014	-1.14621	0.258635	0.746397	0.746397	-5.06414
17618	mmu-miR-687	mmu-miR-687	245	-0.0441107	6.37343	-1.16991	0.249079	0.969567	0.969567	-4.88314	0.969887	-0.0301125	-0.0301125	991	0.0013462	6.37343	0.035766	0.97165	0.99224	0.99224	-6.13	1.00093	0.000933548	0.000933548	461	0.0454569	6.37343	1.25631	0.216418	0.475086	0.475086	-5.44897	1.03201	0.03201	0.03201	768	34	darkmagenta	6	0.14927	0.518415	803	-0.0102012	6.37343	-0.333484	0.74054	0.933284	0.933284	-5.59434
17621	mmu-miR-701-5p	mmu-miR-701-5p	70	-0.0591046	6.47928	-1.81596	0.0770062	0.969567	0.969567	-4.12806	0.95986	-0.0401403	-0.0401403	610	0.0284389	6.47928	0.875288	0.386732	0.641595	0.641595	-5.7598	1.01991	0.0199079	0.0199079	93	0.0875435	6.47928	2.80283	0.0078253	0.0846948	0.0846948	-2.69689	1.06256	0.0625594	0.0625594	502	16	lightcyan	24	0.296187	0.192345	379	0.0286425	6.47928	1.08471	0.284657	0.760086	0.760086	-5.12374
17624	hsa-miR-532-5p/mmu-miR-532-5p/rno-miR-532-5p	mmu-miR-532-5p	28	0.0855116	7.59486	2.16908	0.0361834	0.969567	0.969567	-3.60253	1.06106	0.0610639	0.0610639	199	0.0817454	7.59486	2.07715	0.0443661	0.225104	0.225104	-4.13398	1.0583	0.0582976	0.0582976	966	-0.00376615	7.59486	-0.0995485	0.921209	0.965076	0.965076	-6.20553	0.997393	-0.00260709	-0.00260709	569	4	yellow	52	0.254266	0.26603	574	0.0217265	7.59486	0.679292	0.500932	0.881126	0.881126	-5.43807
17632	mmu-miR-691	mmu-miR-691	755	-0.0467793	13.4756	-0.341237	0.734742	0.984217	0.984217	-5.39647	0.968095	-0.0319049	-0.0319049	602	0.122148	13.4756	0.892566	0.377519	0.632827	0.632827	-5.74517	1.08835	0.0883539	0.0883539	452	0.168927	13.4756	1.28407	0.206632	0.462637	0.462637	-5.41566	1.12422	0.124222	0.124222	607	8	pink	47	0.236057	0.302935	687	0.0578104	13.4756	0.519785	0.606127	0.892359	0.892359	-5.52322
17638	mmu-miR-684	mmu-miR-684	880	-0.00624564	6.23036	-0.167435	0.867908	0.995303	0.995303	-5.43343	0.99568	-0.00431979	-0.00431979	257	0.0702864	6.23036	1.88753	0.0666793	0.262566	0.262566	-4.46738	1.04993	0.0499251	0.0499251	204	0.076532	6.23036	2.13796	0.0389567	0.193256	0.193256	-4.08746	1.05448	0.0544802	0.0544802	316	7	black	48	0.402712	0.0702985	99	0.0669495	6.23036	2.12871	0.0397643	0.40648	0.40648	-3.716
17639	mmu-miR-692	mmu-miR-692	84	-0.0933894	6.19764	-1.74145	0.0894243	0.969567	0.969567	-4.22938	0.937318	-0.0626819	-0.0626819	525	0.056934	6.19764	1.0635	0.294043	0.566536	0.566536	-5.58578	1.04025	0.0402527	0.0402527	80	0.150323	6.19764	2.92096	0.00575398	0.0719305	0.0719305	-2.42357	1.10982	0.109818	0.109818	277	10	purple	38	0.435433	0.0485019	16	0.124875	6.19764	2.87013	0.00657291	0.368417	0.368417	-2.32116
17653	hsa-miRPlus-C1049/mmu-miR-133a-5p/rno-miR-133a*	mmu-miR-133a-5p	777	-0.0102825	6.18903	-0.311902	0.756763	0.984662	0.984662	-5.40447	0.992898	-0.00710197	-0.00710197	259	0.0618325	6.18903	1.87883	0.0676948	0.264506	0.264506	-4.48117	1.04379	0.0437907	0.0437907	175	0.072115	6.18903	2.27945	0.0281453	0.16276	0.16276	-3.81332	1.05126	0.0512567	0.0512567	187	16	lightcyan	24	0.492769	0.0232334	482	-0.0240401	6.18903	-0.898815	0.374222	0.782767	0.782767	-5.28502
17665	mmu-miR-686	mmu-miR-686	675	-0.0169403	6.94719	-0.461329	0.647105	0.969567	0.969567	-5.35628	0.988327	-0.0116735	-0.0116735	242	-0.0705495	6.94719	-1.92458	0.061539	0.256494	0.256494	-4.40359	0.952275	-0.0477248	-0.0477248	378	-0.0536092	6.94719	-1.5213	0.136186	0.3643	0.3643	-5.10426	0.963523	-0.0364772	-0.0364772	303	12	tan	36	-0.41509	0.061325	440	-0.0287284	6.94719	-0.964307	0.340785	0.782767	0.782767	-5.23146
17669	mmu-miR-690	mmu-miR-690	845	-0.0137544	14.824	-0.202898	0.840261	0.995303	0.995303	-5.42794	0.990511	-0.00948853	-0.00948853	683	-0.0468314	14.824	-0.692033	0.492983	0.730452	0.730452	-5.89795	0.96806	-0.0319399	-0.0319399	748	-0.033077	14.824	-0.508451	0.613978	0.829789	0.829789	-6.08353	0.977334	-0.0226664	-0.0226664	595	2	blue	87	-0.240887	0.292856	877	0.011583	14.824	0.210607	0.834282	0.958171	0.958171	-5.62434
17676	hsa-miR-152/mmu-miR-152-3p/rno-miR-152	mmu-miR-152-3p	967	0.00326112	7.81475	0.0529863	0.958011	0.995303	0.995303	-5.444	1.00226	0.002263	0.002263	559	0.0616807	7.81475	1.00392	0.321555	0.582136	0.582136	-5.64434	1.04368	0.0436809	0.0436809	562	0.0584196	7.81475	0.989104	0.32866	0.591821	0.591821	-5.73476	1.04132	0.0413244	0.0413244	343	1	turquoise	105	0.381281	0.0881249	268	0.068283	7.81475	1.36749	0.179237	0.668691	0.668691	-4.82486
17729	mmu-miR-193b-3p	mmu-miR-193b-3p	445	0.0765626	6.88539	0.785884	0.436645	0.969567	0.969567	-5.18874	1.0545	0.0545025	0.0545025	575	-0.0941224	6.88539	-0.967806	0.339057	0.59674	0.59674	-5.67828	0.936842	-0.063158	-0.063158	288	-0.170685	6.88539	-1.82568	0.0754999	0.265298	0.265298	-4.6375	0.888421	-0.111579	-0.111579	562	24	darkgrey	10	-0.260109	0.254821	705	-0.0386811	6.88539	-0.489391	0.627284	0.896446	0.896446	-5.53692
17732	hsa-miR-192-5p/mmu-miR-192-5p/rno-miR-192	mmu-miR-192-5p	626	0.0280906	7.07599	0.515762	0.608909	0.969567	0.969567	-5.33415	1.01966	0.0196617	0.0196617	862	-0.016876	7.07599	-0.310393	0.757902	0.889594	0.889594	-6.08358	0.988371	-0.0116294	-0.0116294	616	-0.0449667	7.07599	-0.860331	0.394822	0.648636	0.648636	-5.84943	0.969312	-0.0306878	-0.0306878	909	5	green	52	-0.0670428	0.77278	956	-0.00338239	7.07599	-0.0765467	0.939372	0.991433	0.991433	-5.64165
17743	mmu-miR-488-5p	mmu-miR-488-5p	871	0.0281096	6.10567	0.174906	0.862099	0.995303	0.995303	-5.43235	1.01968	0.0196751	0.0196751	826	-0.0588655	6.10567	-0.366914	0.715755	0.876029	0.876029	-6.06484	0.960019	-0.0399812	-0.0399812	731	-0.086975	6.10567	-0.563939	0.576169	0.797221	0.797221	-6.05428	0.941495	-0.0585052	-0.0585052	632	11	greenyellow	38	-0.220065	0.337794	107	-0.289238	6.10567	-2.05454	0.0469744	0.441723	0.441723	-3.8259
17752	hsa-let-7f-5p/mmu-let-7f-5p/rno-let-7f	mmu-let-7f-5p	424	0.0548256	13.1225	0.814044	0.420522	0.969567	0.969567	-5.17022	1.03873	0.0387336	0.0387336	901	0.0147016	13.1225	0.218667	0.82804	0.929707	0.929707	-6.10726	1.01024	0.0102425	0.0102425	712	-0.040124	13.1225	-0.620805	0.53831	0.765126	0.765126	-6.02158	0.972571	-0.0274286	-0.0274286	440	2	blue	87	0.329214	0.145046	484	-0.0490508	13.1225	-0.897689	0.374815	0.782767	0.782767	-5.28591
17810	hsa-miR-29b-1-5p/mmu-miR-29b-1-5p	mmu-miR-29b-1-5p	837	0.00941623	7.52852	0.220587	0.826555	0.995303	0.995303	-5.4248	1.00655	0.00654818	0.00654818	173	0.0926635	7.52852	2.17452	0.0357437	0.207755	0.207755	-3.95338	1.06634	0.066337	0.066337	234	0.0832473	7.52852	2.03217	0.0489306	0.211614	0.211614	-4.28055	1.0594	0.0593999	0.0593999	100	1	turquoise	105	0.559101	0.00841609	854	-0.00838688	7.52852	-0.242169	0.809908	0.958171	0.958171	-5.61793
17818	hsa-miR-27a-5p/mmu-miR-27a-5p/rno-miR-27a*	mmu-miR-27a-5p	306	-0.0303066	6.5008	-1.02286	0.312628	0.969567	0.969567	-5.01352	0.979212	-0.0207878	-0.0207878	371	0.0436601	6.5008	1.4761	0.147882	0.402862	0.402862	-5.09508	1.03073	0.0307255	0.0307255	124	0.0739667	6.5008	2.60136	0.0130216	0.106273	0.106273	-3.14571	1.05261	0.0526069	0.0526069	222	7	black	48	0.468492	0.0321862	975	-0.0013026	6.5008	-0.054188	0.95706	0.991433	0.991433	-5.64296
17822	hsa-miR-490-5p/mmu-miR-490-5p/rno-miR-490*	mmu-miR-490-5p	981	-0.00227468	7.16682	-0.0417195	0.966933	0.995303	0.995303	-5.44445	0.998425	-0.00157544	-0.00157544	445	0.0700761	7.16682	1.28749	0.205452	0.466294	0.466294	-5.33754	1.04977	0.0497721	0.0497721	417	0.0723508	7.16682	1.38277	0.174539	0.423255	0.423255	-5.29188	1.05143	0.0514285	0.0514285	391	14	cyan	27	0.357238	0.111879	167	0.0748931	7.16682	1.69308	0.0983502	0.591985	0.591985	-4.40516
17825	hsa-miR-338-5p/mmu-miR-338-5p/rno-miR-338*	mmu-miR-338-5p	321	0.0499824	9.0089	0.992892	0.326833	0.969567	0.969567	-5.03807	1.03525	0.0352523	0.0352523	411	0.0696387	9.0089	1.38576	0.173629	0.427524	0.427524	-5.21493	1.04945	0.0494539	0.0494539	812	0.0196564	9.0089	0.406888	0.686297	0.855335	0.855335	-6.12905	1.01372	0.013718	0.013718	358	1	turquoise	105	0.372712	0.0961171	340	0.0480605	9.0089	1.17676	0.246364	0.73068	0.73068	-5.03341
17851	hsa-miR-200c-5p/mmu-miR-200c-5p/rno-miR-200c*	mmu-miR-200c-5p	8	-0.0743338	6.76416	-2.52126	0.015855	0.969567	0.969567	-3.01077	0.949781	-0.0502194	-0.0502194	344	-0.0464474	6.76416	-1.57814	0.122544	0.35975	0.35975	-4.95163	0.968318	-0.0316822	-0.0316822	563	0.0278864	6.76416	0.985624	0.330344	0.593797	0.593797	-5.73806	1.01952	0.0195174	0.0195174	723	35	sienna3	5	-0.178102	0.43988	108	-0.0490195	6.76416	-2.04935	0.0471404	0.441723	0.441723	-3.86078
17853	hsa-miR-30d-3p/mmu-miR-30d-3p/rno-miR-30d*	mmu-miR-30d-3p	143	-0.0516344	6.89945	-1.47655	0.14776	0.969567	0.969567	-4.5604	0.964843	-0.0351573	-0.0351573	781	-0.0157593	6.89945	-0.451438	0.654154	0.847071	0.847071	-6.03125	0.989136	-0.010864	-0.010864	533	0.0358751	6.89945	1.06903	0.291575	0.55361	0.55361	-5.65597	1.02518	0.0251785	0.0251785	959	0	grey	17	-0.0395503	0.864845	451	0.0267351	6.89945	0.942336	0.351774	0.782767	0.782767	-5.24983
17854	hsa-miR-106b-3p/mmu-miR-106b-3p/rno-miR-106b*	mmu-miR-106b-3p	584	0.0265025	7.66358	0.569653	0.572153	0.969567	0.969567	-5.30985	1.01854	0.0185399	0.0185399	947	-0.00586206	7.66358	-0.12622	0.900201	0.959508	0.959508	-6.12284	0.995945	-0.00405503	-0.00405503	671	-0.0323645	7.66358	-0.724904	0.472803	0.712208	0.712208	-5.95341	0.977816	-0.0221836	-0.0221836	794	3	brown	82	-0.12892	0.577565	914	0.00578324	7.66358	0.153218	0.87901	0.972628	0.972628	-5.63373
17866	hsa-miR-331-5p/mmu-miR-331-5p	mmu-miR-331-5p	447	0.0325227	6.24363	0.784935	0.437446	0.969567	0.969567	-5.18914	1.0228	0.022799	0.022799	443	-0.0534686	6.24363	-1.29271	0.204058	0.466156	0.466156	-5.33109	0.963617	-0.0363833	-0.0363833	197	-0.0859913	6.24363	-2.16266	0.0370437	0.190003	0.190003	-4.04285	0.942137	-0.057863	-0.057863	712	11	greenyellow	38	-0.182556	0.428336	323	-0.0443669	6.24363	-1.22934	0.226639	0.710087	0.710087	-4.92932
17872	hsa-miR-148a-5p/mmu-miR-148a-5p	mmu-miR-148a-5p	917	-0.00381996	5.83914	-0.111136	0.912195	0.995303	0.995303	-5.43998	0.997356	-0.00264429	-0.00264429	100	-0.0890719	5.83914	-2.59592	0.0140773	0.140188	0.140188	-3.13582	0.940127	-0.0598727	-0.0598727	128	-0.085252	5.83914	-2.58457	0.0144652	0.113235	0.113235	-3.21596	0.94262	-0.0573801	-0.0573801	216	18	lightgreen	19	-0.472623	0.0304969	859	-0.00900297	5.83914	-0.234155	0.816341	0.958171	0.958171	-5.3532
17883	hsa-miR-19b-1-5p/mmu-miR-19b-1-5p/rno-miR-19b-1*	mmu-miR-19b-1-5p	342	-0.0345893	6.37265	-0.968134	0.338895	0.969567	0.969567	-5.05785	0.97631	-0.0236903	-0.0236903	399	0.0506534	6.37265	1.42022	0.163424	0.4145	0.4145	-5.17002	1.03573	0.0357339	0.0357339	142	0.0852426	6.37265	2.48621	0.0172638	0.123035	0.123035	-3.39181	1.06087	0.0608661	0.0608661	584	20	royalblue	17	0.24485	0.284741	508	-0.0241349	6.37265	-0.832637	0.410078	0.814604	0.814604	-5.33548
17888	hsa-let-7a-3p/mmu-let-7a-1-3p/mmu-let-7c-2-3p/rno-let-7a-1*/rno-let-7c-2*	mmu-let-7a-1-3p	854	0.00617679	8.3484	0.196693	0.845081	0.995303	0.995303	-5.42898	1.00429	0.0042906	0.0042906	189	-0.0662531	8.3484	-2.11342	0.0409615	0.218243	0.218243	-4.06747	0.955115	-0.0448847	-0.0448847	155	-0.0724299	8.3484	-2.40343	0.0210539	0.13697	0.13697	-3.56381	0.951035	-0.0489652	-0.0489652	355	11	greenyellow	38	-0.375932	0.0930531	787	-0.0089139	8.3484	-0.349872	0.728302	0.933284	0.933284	-5.58932
17896	mmu-miR-21-3p/rno-miR-21*	mmu-miR-21-3p	739	-0.0616344	7.84868	-0.359629	0.721048	0.984217	0.984217	-5.39108	0.958178	-0.041822	-0.041822	516	-0.185547	7.84868	-1.08452	0.284737	0.558437	0.558437	-5.56436	0.879315	-0.120685	-0.120685	656	-0.123913	7.84868	-0.753417	0.455687	0.702469	0.702469	-5.93295	0.917695	-0.0823047	-0.0823047	825	9	pink	47	-0.112125	0.628464	383	0.149635	7.84868	1.07617	0.288409	0.762063	0.762063	-5.13177
17898	hsa-miR-99b-3p/mmu-miR-99b-3p/rno-miR-99b*	mmu-miR-99b-3p	357	-0.0426304	7.54582	-0.936235	0.354867	0.969567	0.969567	-5.08262	0.970883	-0.0291169	-0.0291169	376	-0.0667313	7.54582	-1.46807	0.150039	0.403646	0.403646	-5.106	0.954799	-0.0452012	-0.0452012	733	-0.0241009	7.54582	-0.551549	0.584378	0.806808	0.806808	-6.0612	0.983433	-0.0165667	-0.0165667	428	7	black	48	-0.335659	0.136871	292	-0.0484065	7.54582	-1.31034	0.197684	0.684726	0.684726	-4.89033
17902	hsa-miR-15b-3p/mmu-miR-15b-3p/rno-miR-15b*	mmu-miR-15b-3p	107	-0.0614129	6.55458	-1.63134	0.110803	0.969567	0.969567	-4.37261	0.958325	-0.0416749	-0.0416749	54	0.109074	6.55458	2.90242	0.00604102	0.113213	0.113213	-2.41644	1.07854	0.078536	0.078536	5	0.170487	6.55458	4.71914	2.97866e-05	0.00602881	0.00602881	2.3905	1.12544	0.125439	0.125439	150	16	lightcyan	24	0.523197	0.0149407	97	0.0659607	6.55458	2.15966	0.0369558	0.385559	0.385559	-3.67565
17904	mmu-miR-185-3p	mmu-miR-185-3p	717	-0.0444465	8.88885	-0.391252	0.697723	0.980069	0.980069	-5.38118	0.969662	-0.0303383	-0.0303383	919	-0.0215078	8.88885	-0.189656	0.850554	0.936628	0.936628	-6.11305	0.985203	-0.0147975	-0.0147975	906	0.0229388	8.88885	0.210414	0.834431	0.929511	0.929511	-6.18861	1.01603	0.016027	0.016027	904	9	pink	47	-0.0690848	0.766042	1004	0.00101268	8.88885	0.0109877	0.991289	0.998201	0.998201	-5.64423
17917	hsa-miR-873-5p/mmu-miR-873-5p/rno-miR-873	mmu-miR-873-5p	201	0.0866086	9.06254	1.30982	0.197859	0.969567	0.969567	-4.74424	1.06187	0.0618711	0.0618711	152	0.152224	9.06254	2.30613	0.0264596	0.176165	0.176165	-3.69922	1.11128	0.111281	0.111281	547	0.0656152	9.06254	1.03405	0.307432	0.568777	0.568777	-5.69117	1.04653	0.0465311	0.0465311	56	13	salmon	32	0.602065	0.00387894	972	-0.00307775	9.06254	-0.0573716	0.95454	0.991433	0.991433	-5.6428
17918	hsa-miR-222-5p/mmu-miR-222-5p	mmu-miR-222-5p	171	0.0664184	6.38881	1.40541	0.167752	0.969567	0.969567	-4.64123	1.04711	0.0471139	0.0471139	240	-0.0914579	6.38881	-1.9386	0.0597519	0.251954	0.251954	-4.37952	0.938574	-0.0614262	-0.0614262	41	-0.157876	6.38881	-3.48111	0.00123796	0.0305566	0.0305566	-1.03862	0.896344	-0.103656	-0.103656	582	3	brown	82	-0.245715	0.282989	20	-0.105935	6.38881	-2.76293	0.00866909	0.368417	0.368417	-2.54174
17932	hsa-miRPlus-C1089/mmu-miR-381-5p/rno-miR-381*	mmu-miR-381-5p	501	0.0439319	8.09083	0.703136	0.486113	0.969567	0.969567	-5.23952	1.03092	0.0309197	0.0309197	959	0.00700498	8.09083	0.11231	0.911149	0.959508	0.959508	-6.12446	1.00487	0.00486729	0.00486729	714	-0.036927	8.09083	-0.61587	0.541529	0.767545	0.767545	-6.02455	0.974729	-0.025271	-0.025271	691	4	yellow	52	0.194348	0.398572	510	0.0419996	8.09083	0.828551	0.41236	0.814604	0.814604	-5.33847
17935	hsa-miR-101-5p/mmu-miR-101a-5p/rno-miR-101a*	mmu-miR-101a-5p	590	0.0211796	6.90862	0.564557	0.575581	0.969567	0.969567	-5.31225	1.01479	0.0147888	0.0147888	388	-0.0538051	6.90862	-1.4367	0.158711	0.413136	0.413136	-5.14818	0.963392	-0.036608	-0.036608	216	-0.0749847	6.90862	-2.08281	0.0438184	0.204507	0.204507	-4.18828	0.949352	-0.0506478	-0.0506478	494	12	tan	36	-0.299988	0.18643	1003	-0.000441328	6.90862	-0.0145	0.988504	0.997374	0.997374	-5.64419
17942	hsa-miR-125a-3p/mmu-miR-125a-3p/rno-miR-125a-3p	mmu-miR-125a-3p	848	0.00940163	7.49593	0.201163	0.841608	0.995303	0.995303	-5.42823	1.00654	0.00653799	0.00653799	268	0.086297	7.49593	1.84967	0.071887	0.270375	0.270375	-4.52982	1.06164	0.0616417	0.0616417	321	0.0768954	7.49593	1.71448	0.094313	0.296668	0.296668	-4.81647	1.05475	0.0547458	0.0547458	266	1	turquoise	105	0.44193	0.0448769	198	0.0601422	7.49593	1.58614	0.120718	0.615783	0.615783	-4.55157
17946	hsa-miR-192-3p/mmu-miR-192-3p	mmu-miR-192-3p	594	0.0180757	6.10834	0.559759	0.578819	0.969567	0.969567	-5.31449	1.01261	0.0126079	0.0126079	192	0.067856	6.10834	2.10498	0.0417326	0.219966	0.219966	-4.08303	1.04816	0.0481578	0.0481578	349	0.0497803	6.10834	1.60639	0.11619	0.336919	0.336919	-4.98119	1.03511	0.0351073	0.0351073	308	7	black	48	0.409111	0.0655437	12	-0.0775744	6.10834	-2.96101	0.00517713	0.368417	0.368417	-2.13023
17953	hsa-miR-183-3p/mmu-miR-183-3p/rno-miR-183*	mmu-miR-183-3p	841	-0.0230626	7.81703	-0.212255	0.833005	0.995303	0.995303	-5.42631	0.984141	-0.0158587	-0.0158587	797	-0.0462001	7.81703	-0.425937	0.672476	0.852875	0.852875	-6.04213	0.968484	-0.0315161	-0.0315161	901	-0.0231375	7.81703	-0.221898	0.825542	0.926828	0.926828	-6.18617	0.98409	-0.0159098	-0.0159098	886	2	blue	87	-0.0786447	0.734721	773	-0.0325227	7.81703	-0.368937	0.714154	0.933284	0.933284	-5.58317
18739	hsa-miR-186-5p/mmu-miR-186-5p/rno-miR-186	mmu-miR-186-5p	345	0.0444686	8.60032	0.965438	0.340226	0.969567	0.969567	-5.05997	1.0313	0.0313032	0.0313032	314	-0.0772596	8.60032	-1.68026	0.100836	0.324234	0.324234	-4.79971	0.947856	-0.0521436	-0.0521436	105	-0.121728	8.60032	-2.7539	0.00887121	0.0847236	0.0847236	-2.80793	0.919086	-0.0809139	-0.0809139	470	11	greenyellow	38	-0.311902	0.168693	753	-0.0153098	8.60032	-0.409689	0.684257	0.919613	0.919613	-5.56896
18847	hsa-miR-450a-5p/mmu-miR-450a-5p	mmu-miR-450a-5p	389	-0.0393357	7.11316	-0.873481	0.387704	0.969567	0.969567	-5.12907	0.973103	-0.0268971	-0.0268971	120	0.111193	7.11316	2.47341	0.0178062	0.150165	0.150165	-3.36022	1.08012	0.0801207	0.0801207	40	0.150528	7.11316	3.48315	0.0012308	0.0305566	0.0305566	-1.03333	1.10998	0.109976	0.109976	172	10	purple	38	0.502819	0.020166	224	0.0550302	7.11316	1.5062	0.140007	0.624784	0.624784	-4.65561
19016	hsa-miR-217/mmu-miR-217-5p/rno-miR-217	mmu-miR-217-5p	619	0.0270587	6.29598	0.522989	0.603993	0.969567	0.969567	-5.33097	1.01893	0.0189326	0.0189326	229	0.101798	6.29598	1.97096	0.0559822	0.247397	0.247397	-4.32448	1.07311	0.0731099	0.0731099	383	0.0747391	6.29598	1.50529	0.140447	0.370819	0.370819	-5.12687	1.05317	0.0531706	0.0531706	534	38	plum1	5	0.278626	0.221315	254	-0.0613391	6.29598	-1.40612	0.167746	0.66602	0.66602	-4.75422
19582	hsa-miR-106b-5p/mmu-miR-106b-5p/rno-miR-106b	mmu-miR-106b-5p	521	0.0289059	10.5612	0.658354	0.514147	0.969567	0.969567	-5.26472	1.02024	0.0202381	0.0202381	587	0.0409224	10.5612	0.933658	0.356179	0.613317	0.613317	-5.70928	1.02877	0.0287714	0.0287714	868	0.0120165	10.5612	0.285193	0.776993	0.905106	0.905106	-6.17039	1.00836	0.00836401	0.00836401	715	1	turquoise	105	0.180985	0.432391	378	0.0387369	10.5612	1.08746	0.283454	0.758878	0.758878	-5.12114
19585	hsa-miR-148b-3p/mmu-miR-148b-3p/rno-miR-148b-3p	mmu-miR-148b-3p	225	0.0716285	9.23401	1.23496	0.224175	0.969567	0.969567	-4.82034	1.0509	0.0509023	0.0509023	174	0.125895	9.23401	2.17434	0.0357584	0.207755	0.207755	-3.95373	1.09118	0.0911846	0.0911846	565	0.0542666	9.23401	0.974956	0.335542	0.601006	0.601006	-5.7481	1.03833	0.0383312	0.0383312	62	1	turquoise	105	0.594627	0.00446936	222	0.0712399	9.23401	1.51392	0.138042	0.624784	0.624784	-4.64576
19595	hsa-miR-30a-3p/mmu-miR-30a-3p/rno-miR-30a*	mmu-miR-30a-3p	674	0.0217997	8.34959	0.461496	0.646985	0.969567	0.969567	-5.35621	1.01523	0.0152252	0.0152252	128	0.114636	8.34959	2.43104	0.0197131	0.153599	0.153599	-3.44772	1.0827	0.0827021	0.0827021	225	0.0928366	8.34959	2.04797	0.0472824	0.211614	0.211614	-4.25195	1.06646	0.066465	0.066465	123	1	turquoise	105	0.544186	0.0107619	174	0.0636496	8.34959	1.66084	0.104699	0.597351	0.597351	-4.45015
19596	hsa-miR-30d-5p/mmu-miR-30d-5p/rno-miR-30d	mmu-miR-30d-5p	290	-0.0431227	11.3707	-1.05087	0.299734	0.969567	0.969567	-4.98994	0.970552	-0.0294481	-0.0294481	617	-0.0350003	11.3707	-0.854411	0.398053	0.652884	0.652884	-5.77711	0.976032	-0.0239685	-0.0239685	910	0.00812243	11.3707	0.20626	0.837652	0.929511	0.929511	-6.18947	1.00565	0.00564592	0.00564592	832	5	green	52	-0.106901	0.644646	341	0.0391733	11.3707	1.17665	0.246409	0.73068	0.73068	-5.03352
19599	mmu-miR-106a-5p	mmu-miR-106a-5p	334	0.0612132	9.30233	0.974778	0.335629	0.969567	0.969567	-5.05259	1.04334	0.0433428	0.0433428	819	0.02484	9.30233	0.396247	0.694065	0.857624	0.857624	-6.05402	1.01737	0.0173669	0.0173669	716	-0.0363732	9.30233	-0.603572	0.549595	0.776801	0.776801	-6.03187	0.975103	-0.0248968	-0.0248968	664	4	yellow	52	0.211258	0.357959	694	0.0258339	9.30233	0.507069	0.614939	0.896181	0.896181	-5.52905
19600	mmu-miR-17-3p	mmu-miR-17-3p	199	0.0630276	7.2359	1.31728	0.19537	0.969567	0.969567	-4.73643	1.04466	0.0446558	0.0446558	109	-0.120137	7.2359	-2.51523	0.0160899	0.145892	0.145892	-3.27279	0.9201	-0.0798998	-0.0798998	13	-0.183165	7.2359	-3.98911	0.000280229	0.0218147	0.0218147	0.32056	0.880769	-0.119231	-0.119231	272	11	greenyellow	38	-0.436391	0.0479539	925	-0.00498867	7.2359	-0.128513	0.898398	0.979778	0.979778	-5.63686
19601	mmu-miR-211-5p/rno-miR-211	mmu-miR-211-5p	289	-0.0446248	6.68007	-1.05109	0.299632	0.969567	0.969567	-4.98975	0.969542	-0.0304581	-0.0304581	296	0.074847	6.68007	1.76601	0.0851581	0.291149	0.291149	-4.66584	1.05325	0.0532493	0.0532493	76	0.119472	6.68007	2.93236	0.00558396	0.0719305	0.0719305	-2.39682	1.08634	0.0863371	0.0863371	552	7	black	48	0.264142	0.247262	147	0.0612894	6.68007	1.77937	0.0829098	0.562683	0.562683	-4.28114
21498	hsa-miR-654-3p/mmu-miR-654-3p	mmu-miR-654-3p	673	-0.0278848	7.25157	-0.463333	0.64568	0.969567	0.969567	-5.3555	0.980857	-0.0191427	-0.0191427	670	-0.0433038	7.25157	-0.720783	0.475307	0.717926	0.717926	-5.87835	0.97043	-0.0295699	-0.0295699	878	-0.015419	7.25157	-0.266974	0.790884	0.910798	0.910798	-6.17534	0.989369	-0.0106307	-0.0106307	585	2	blue	87	-0.244501	0.285451	338	-0.0576976	7.25157	-1.18168	0.244431	0.73068	0.73068	-5.02839
23524	mmu-miR-465a-3p/mmu-miR-465b-3p/mmu-miR-465c-3p	mmu-miR-465a-3p	900	-0.00547641	6.33777	-0.133174	0.894735	0.995303	0.995303	-5.43775	0.996211	-0.00378876	-0.00378876	480	0.0487011	6.33777	1.18636	0.242598	0.510523	0.510523	-5.45505	1.03433	0.0343333	0.0343333	421	0.0541775	6.33777	1.37288	0.17757	0.426843	0.426843	-5.30466	1.03827	0.038267	0.038267	762	11	greenyellow	38	-0.153615	0.506172	448	0.0316864	6.33777	0.949758	0.348036	0.782767	0.782767	-5.24367
23767	hsa-miR-759/mmu-miR-759/rno-miR-759	mmu-miR-759	386	0.0466125	6.31275	0.880388	0.383998	0.969567	0.969567	-5.12411	1.03284	0.0328369	0.0328369	66	-0.147932	6.31275	-2.7989	0.00790485	0.118492	0.118492	-2.65331	0.902543	-0.0974567	-0.0974567	18	-0.194544	6.31275	-3.82893	0.000451225	0.0244778	0.0244778	-0.116776	0.873849	-0.126151	-0.126151	119	12	tan	36	-0.546637	0.0103435	45	-0.10325	6.31275	-2.40368	0.0210414	0.368417	0.368417	-3.24052
25117	mmu-miR-742-3p	mmu-miR-742-3p	836	0.0304527	8.77725	0.221935	0.825513	0.995303	0.995303	-5.42455	1.02133	0.0213326	0.0213326	494	-0.157245	8.77725	-1.14797	0.257918	0.528162	0.528162	-5.49734	0.896736	-0.103264	-0.103264	405	-0.187697	8.77725	-1.42543	0.161923	0.403805	0.403805	-5.23581	0.878006	-0.121994	-0.121994	602	29	saddlebrown	8	-0.238027	0.298798	901	0.0185916	8.77725	0.167006	0.868221	0.972628	0.972628	-5.63174
25126	mmu-miR-743a-3p	mmu-miR-743a-3p	956	0.00352736	6.67881	0.0678398	0.946257	0.995303	0.995303	-5.44325	1.00245	0.00244797	0.00244797	211	-0.106311	6.67881	-2.04816	0.0472623	0.22668	0.22668	-4.18646	0.928961	-0.0710394	-0.0710394	188	-0.109838	6.67881	-2.20128	0.0336508	0.18071	0.18071	-3.96552	0.926692	-0.0733079	-0.0733079	386	3	brown	82	-0.363901	0.104877	7	-0.128691	6.67881	-3.05069	0.00407629	0.368417	0.368417	-1.93845
27217	hsa-miR-34a-5p/mmu-miR-34a-5p/rno-miR-34a	mmu-miR-34a-5p	632	-0.0524631	11.4962	-0.511468	0.611884	0.969567	0.969567	-5.33598	0.964289	-0.0357114	-0.0357114	738	-0.0583526	11.4962	-0.569872	0.572006	0.784377	0.784377	-5.97252	0.96036	-0.0396399	-0.0396399	983	-0.0058895	11.4962	-0.0598315	0.952593	0.980311	0.980311	-6.20864	0.995926	-0.00407397	-0.00407397	598	5	green	52	-0.240148	0.294384	228	0.125024	11.4962	1.50236	0.140994	0.624784	0.624784	-4.66049
27533	hsa-miR-320a/mmu-miR-320-3p/rno-miR-320	mmu-miR-320-3p	895	0.0109582	8.82627	0.149234	0.882132	0.995303	0.995303	-5.43585	1.00762	0.00762455	0.00762455	429	0.0981758	8.82627	1.33932	0.188156	0.443855	0.443855	-5.27389	1.07042	0.0704191	0.0704191	466	0.0872176	8.82627	1.23771	0.223163	0.48417	0.48417	-5.4709	1.06232	0.0623194	0.0623194	364	1	turquoise	105	0.371207	0.0975737	257	0.0830896	8.82627	1.39473	0.170927	0.66602	0.66602	-4.79277
27536	hsa-miR-190a/mmu-miR-190-5p/rno-miR-190	mmu-miR-190-5p	50	0.124284	10.2064	1.99108	0.0534525	0.969567	0.969567	-3.87653	1.08997	0.0899664	0.0899664	177	0.134063	10.2064	2.15148	0.0376383	0.214252	0.214252	-3.99671	1.09738	0.0973799	0.0973799	936	0.0097794	10.2064	0.163258	0.871152	0.941886	0.941886	-6.19728	1.0068	0.00680159	0.00680159	265	1	turquoise	105	0.442536	0.0445496	525	0.0402969	10.2064	0.795722	0.430971	0.830748	0.830748	-5.36201
27558	mmu-miR-155-5p	mmu-miR-155-5p	399	-0.0343214	6.61698	-0.863278	0.39322	0.969567	0.969567	-5.13633	0.976491	-0.023509	-0.023509	272	0.0732004	6.61698	1.84439	0.0726699	0.270375	0.270375	-4.53857	1.05205	0.0520479	0.0520479	91	0.107522	6.61698	2.81818	0.00752146	0.0829162	0.0829162	-2.66177	1.07738	0.0773759	0.0773759	252	10	purple	38	0.451842	0.0397541	47	0.0771892	6.61698	2.39308	0.0215769	0.368417	0.368417	-3.26011
27565	hsa-miR-423-5p/mmu-miR-423-5p/rno-miR-423*	mmu-miR-423-5p	614	-0.0277739	8.22582	-0.529846	0.599198	0.969567	0.969567	-5.32803	0.980933	-0.0190673	-0.0190673	684	-0.0361455	8.22582	-0.690749	0.493781	0.730565	0.730565	-5.8988	0.975257	-0.0247429	-0.0247429	931	-0.0083716	8.22582	-0.166421	0.868678	0.941886	0.941886	-6.19677	0.994214	-0.00578594	-0.00578594	503	2	blue	87	-0.294911	0.194359	805	0.013782	8.22582	0.324071	0.747602	0.938215	0.938215	-5.59711
27568	hsa-miR-744-5p/mmu-miR-744-5p	mmu-miR-744-5p	834	0.0163177	9.96909	0.223747	0.824113	0.995303	0.995303	-5.42421	1.01137	0.0113747	0.0113747	539	0.0755361	9.96909	1.03754	0.305821	0.572521	0.572521	-5.61169	1.05375	0.0537525	0.0537525	620	0.0592184	9.96909	0.846141	0.402594	0.657137	0.657137	-5.86113	1.0419	0.0419012	0.0419012	438	14	cyan	27	0.329547	0.144616	27	0.157471	9.96909	2.66143	0.0112102	0.368417	0.368417	-2.74567
27571	mmu-miR-292-5p/rno-miR-292-5p	mmu-miR-292-5p	33	-0.0817347	6.55122	-2.10417	0.0418071	0.969567	0.969567	-3.70452	0.944921	-0.0550792	-0.0550792	424	0.0524424	6.55122	1.35241	0.18397	0.439098	0.439098	-5.25745	1.03702	0.037019	0.037019	34	0.134177	6.55122	3.59947	0.000881787	0.0257368	0.0257368	-0.729556	1.09747	0.0974666	0.0974666	305	10	purple	38	0.413078	0.062721	220	0.0480207	6.55122	1.52377	0.13557	0.623622	0.623622	-4.63315
27572	mmu-miR-298-5p/rno-miR-298	mmu-miR-298-5p	414	0.0721862	8.58722	0.837407	0.407425	0.969567	0.969567	-5.15437	1.05131	0.0513086	0.0513086	391	0.123212	8.58722	1.43182	0.160096	0.413136	0.413136	-5.15467	1.08916	0.0891572	0.0891572	713	0.051026	8.58722	0.616823	0.540906	0.767545	0.767545	-6.02398	1.036	0.0360014	0.0360014	333	1	turquoise	105	0.391041	0.0796331	384	0.0749197	8.58722	1.07126	0.290585	0.764231	0.764231	-5.13636
27574	mmu-miR-705	mmu-miR-705	668	-0.0447609	7.24719	-0.467093	0.643011	0.969567	0.969567	-5.35405	0.96945	-0.0305495	-0.0305495	690	-0.0640877	7.24719	-0.669935	0.506814	0.742391	0.742391	-5.91248	0.95655	-0.04345	-0.04345	907	-0.0193268	7.24719	-0.210161	0.834627	0.929511	0.929511	-6.18867	0.986693	-0.013307	-0.013307	882	9	pink	47	-0.0814863	0.725486	788	0.0271141	7.24719	0.348751	0.729136	0.933284	0.933284	-5.58967
27575	mmu-miR-711	mmu-miR-711	75	-0.064883	7.07994	-1.79696	0.0800255	0.969567	0.969567	-4.15422	0.956023	-0.0439771	-0.0439771	23	-0.127407	7.07994	-3.53471	0.00106227	0.0435891	0.0435891	-0.862742	0.915476	-0.0845244	-0.0845244	292	-0.0625237	7.07994	-1.80443	0.0788274	0.273196	0.273196	-4.67244	0.957588	-0.0424124	-0.0424124	31	22	darkgreen	13	-0.655003	0.00127076	947	-0.00263268	7.07994	-0.0898714	0.928846	0.991147	0.991147	-5.64065
27672	hsa-miR-615-3p/mmu-miR-615-3p	mmu-miR-615-3p	907	-0.0174374	7.39375	-0.12242	0.90319	0.995303	0.995303	-5.4389	0.987986	-0.0120139	-0.0120139	183	-0.30389	7.39375	-2.13716	0.038859	0.214598	0.214598	-4.02343	0.810065	-0.189935	-0.189935	213	-0.286452	7.39375	-2.0956	0.0426043	0.20242	0.20242	-4.16471	0.819916	-0.180084	-0.180084	221	9	pink	47	-0.469295	0.0318522	604	-0.0736404	7.39375	-0.637236	0.527664	0.882043	0.882043	-5.46267
27720	hsa-miR-15a-5p/mmu-miR-15a-5p	mmu-miR-15a-5p	524	0.0336243	11.3993	0.657034	0.514986	0.969567	0.969567	-5.26544	1.02358	0.0235803	0.0235803	713	-0.0311858	11.3993	-0.610442	0.545081	0.773663	0.773663	-5.94932	0.978616	-0.0213844	-0.0213844	442	-0.0648101	11.3993	-1.31967	0.194578	0.44447	0.44447	-5.37198	0.956071	-0.0439288	-0.0439288	751	4	yellow	52	-0.15853	0.49249	89	0.0915295	11.3993	2.20451	0.0334056	0.371255	0.371255	-3.59827
27740	hsa-miR-574-5p/mmu-miR-574-5p	mmu-miR-574-5p	152	-0.07845	8.88808	-1.45406	0.153865	0.969567	0.969567	-4.58633	0.947075	-0.0529254	-0.0529254	963	-0.00575783	8.88808	-0.106906	0.915407	0.961986	0.961986	-6.12504	0.996017	-0.00398307	-0.00398307	411	0.0726921	8.88808	1.40399	0.168171	0.414084	0.414084	-5.26418	1.05168	0.0516773	0.0516773	673	8	pink	47	0.207741	0.366203	923	-0.00582175	8.88808	-0.133002	0.89487	0.979778	0.979778	-5.63633
27773	hsa-miRPlus-J1009/mmu-miR-764-3p/rno-miR-764*	mmu-miR-764-3p	958	0.00656618	6.28362	0.0632279	0.949922	0.995303	0.995303	-5.4096	1.00456	0.0045617	0.0045617	838	-0.0343414	6.28362	-0.345411	0.731725	0.883658	0.883658	-6.07231	0.976477	-0.0235226	-0.0235226	809	-0.0409076	6.28362	-0.409068	0.684827	0.855335	0.855335	-6.08499	0.972043	-0.0279568	-0.0279568	966	24	darkgrey	10	0.0350358	0.880158	58	-0.197143	6.28362	-2.34152	0.0246507	0.368417	0.368417	-3.3495
27838	hsa-miR-302d-3p/mmu-miR-302d-3p	mmu-miR-302d-3p	961	0.00250463	6.55115	0.0613985	0.951353	0.995303	0.995303	-5.4436	1.00174	0.00173758	0.00173758	233	0.079679	6.55115	1.95664	0.0575176	0.249819	0.249819	-4.34832	1.05678	0.0567829	0.0567829	251	0.0771743	6.55115	1.9714	0.0557441	0.2235	0.2235	-4.38884	1.05495	0.0549498	0.0549498	181	15	midnightblue	27	0.495074	0.0224988	118	0.0648795	6.55115	1.96036	0.0570654	0.479625	0.479625	-4.00459
27855	mmu-miR-763	mmu-miR-763	905	0.00735565	6.92891	0.123821	0.902088	0.995303	0.995303	-5.43875	1.00511	0.00511157	0.00511157	22	-0.210572	6.92891	-3.55082	0.00101432	0.0435891	0.0435891	-0.821051	0.864194	-0.135806	-0.135806	19	-0.217928	6.92891	-3.82273	0.000459563	0.0244778	0.0244778	-0.133561	0.859799	-0.140201	-0.140201	76	12	tan	36	-0.574958	0.00639973	209	-0.0749737	6.92891	-1.5556	0.127816	0.615783	0.615783	-4.59186
28019	hsa-miR-10a-3p/mmu-miR-10a-3p/rno-miR-10a-3p	mmu-miR-10a-3p	413	-0.0202728	6.56684	-0.837429	0.407413	0.969567	0.969567	-5.15436	0.986046	-0.0139538	-0.0139538	107	-0.061124	6.56684	-2.52928	0.0155477	0.145892	0.145892	-3.24317	0.958517	-0.0414829	-0.0414829	306	-0.0408511	6.56684	-1.75843	0.0864563	0.285927	0.285927	-4.74688	0.972081	-0.0279187	-0.0279187	25	0	grey	17	-0.673496	0.00081772	317	-0.024442	6.56684	-1.24447	0.220692	0.703072	0.703072	-4.96264
28054	mmu-miR-673-5p	mmu-miR-673-5p	516	0.0234495	6.9157	0.666367	0.509067	0.969567	0.969567	-5.26033	1.01639	0.0163868	0.0163868	986	-0.00164086	6.9157	-0.0467095	0.962981	0.988374	0.988374	-6.12956	0.998863	-0.00113671	-0.00113671	665	-0.0250904	6.9157	-0.742974	0.461913	0.702942	0.702942	-5.94053	0.982759	-0.017241	-0.017241	840	25	orange	9	0.105586	0.648748	776	0.0104548	6.9157	0.366194	0.716184	0.933284	0.933284	-5.58408
28161	mmu-miR-380-5p/rno-miR-380	mmu-miR-380-5p	295	0.0475668	6.78201	1.04204	0.303759	0.969567	0.969567	-4.99744	1.03352	0.0335204	0.0335204	472	-0.0548514	6.78201	-1.2037	0.2359	0.505268	0.505268	-5.43553	0.962694	-0.0373064	-0.0373064	166	-0.102418	6.78201	-2.33799	0.0245658	0.149419	0.149419	-3.69673	0.93147	-0.0685296	-0.0685296	485	28	skyblue	8	-0.305043	0.178756	1001	-0.000789341	6.78201	-0.0213137	0.983103	0.993907	0.993907	-5.64408
28191	hsa-miR-30e-5p/mmu-miR-30e-5p/rno-miR-30e	mmu-miR-30e-5p	563	0.0271895	12.9238	0.604607	0.548913	0.969567	0.969567	-5.29283	1.01903	0.0190251	0.0190251	679	0.031408	12.9238	0.699624	0.488281	0.727747	0.727747	-5.89285	1.02201	0.022009	0.022009	967	0.00421843	12.9238	0.0977483	0.922629	0.965335	0.965335	-6.2057	1.00293	0.00292827	0.00292827	862	17	grey60	24	0.0922433	0.690868	605	0.0231759	12.9238	0.635218	0.528966	0.882043	0.882043	-5.46382
28250	hsa-miRPlus-D1090/mmu-miR-872-5p/rno-miR-872	mmu-miR-872-5p	14	0.113714	8.6522	2.41196	0.0206312	0.969567	0.969567	-3.20108	1.08201	0.0820105	0.0820105	218	0.0952345	8.6522	2.02349	0.0498568	0.230242	0.230242	-4.23068	1.06824	0.068239	0.068239	810	-0.01848	8.6522	-0.408453	0.685157	0.855335	0.855335	-6.12843	0.987272	-0.0127277	-0.0127277	209	13	salmon	32	0.477619	0.0285478	18	0.107926	8.6522	2.8216	0.0074554	0.368417	0.368417	-2.42167
28309	mmu-miR-741-3p	mmu-miR-741-3p	490	-0.0257196	6.81411	-0.723271	0.473794	0.969567	0.969567	-5.22767	0.98233	-0.0176695	-0.0176695	844	0.0117825	6.81411	0.331915	0.741716	0.888578	0.888578	-6.07684	1.0082	0.00820044	0.00820044	520	0.0375021	6.81411	1.09895	0.278472	0.541789	0.541789	-5.62498	1.02634	0.0263353	0.0263353	769	28	skyblue	8	0.148609	0.520292	964	-0.00189077	6.81411	-0.0655374	0.948078	0.991433	0.991433	-5.64235
28346	mmu-miR-374-3p	mmu-miR-374-3p	476	0.0391138	6.62172	0.744832	0.460802	0.969567	0.969567	-5.21461	1.02748	0.0274825	0.0274825	279	0.0946842	6.62172	1.80617	0.0785498	0.283035	0.283035	-4.6012	1.06783	0.0678316	0.0678316	517	0.0555704	6.62172	1.1027	0.276859	0.541789	0.541789	-5.62104	1.03927	0.0392699	0.0392699	590	6	red	48	0.241722	0.291133	230	0.063739	6.62172	1.49606	0.142621	0.624784	0.624784	-4.66847
28450	mmu-miR-291b-5p	mmu-miR-291b-5p	391	0.0605486	7.1716	0.869613	0.389789	0.969567	0.969567	-5.13183	1.04286	0.0428622	0.0428622	935	-0.0112163	7.1716	-0.161371	0.872628	0.944408	0.944408	-6.1179	0.992256	-0.0077444	-0.0077444	532	-0.0717649	7.1716	-1.07404	0.289351	0.55042	0.55042	-5.65083	0.951473	-0.0485267	-0.0485267	896	9	pink	47	-0.0713805	0.758486	836	-0.0154627	7.1716	-0.27373	0.785724	0.95114	0.95114	-5.61062
28456	mmu-miR-675-3p/rno-miR-675*	mmu-miR-675-3p	302	-0.0309762	6.41804	-1.02877	0.309873	0.969567	0.969567	-5.00859	0.978758	-0.0212422	-0.0212422	564	-0.0298387	6.41804	-0.992715	0.326918	0.586598	0.586598	-5.655	0.97953	-0.0204702	-0.0204702	992	0.00113749	6.41804	0.0393667	0.968797	0.986759	0.986759	-6.20964	1.00079	0.000788762	0.000788762	819	36	yellowgreen	5	-0.113391	0.624565	597	-0.0158266	6.41804	-0.647882	0.520826	0.882043	0.882043	-5.45659
28480	hsa-miR-504/mmu-miR-504-5p	mmu-miR-504-5p	965	0.00161074	6.50774	0.0579253	0.954101	0.995303	0.995303	-5.44377	1.00112	0.0011171	0.0011171	767	0.0133222	6.50774	0.479924	0.63394	0.835834	0.835834	-6.01835	1.00928	0.00927701	0.00927701	790	0.0117115	6.50774	0.438876	0.663154	0.849449	0.849449	-6.11579	1.00815	0.00815081	0.00815081	749	25	orange	9	0.161472	0.484391	678	-0.0119627	6.50774	-0.530258	0.598915	0.890999	0.890999	-5.51831
28505	mmu-miR-676-5p	mmu-miR-676-5p	610	0.0181305	6.63836	0.535098	0.595596	0.969567	0.969567	-5.3257	1.01265	0.0126464	0.0126464	565	0.0334718	6.63836	0.989589	0.328425	0.587266	0.587266	-5.65795	1.02347	0.0234721	0.0234721	767	0.0153413	6.63836	0.471814	0.639667	0.84326	0.84326	-6.1011	1.01069	0.0106905	0.0106905	861	18	lightgreen	19	0.0929861	0.688498	247	-0.039227	6.63836	-1.427	0.161473	0.660129	0.660129	-4.75402
28547	mmu-miR-675-5p/rno-miR-675	mmu-miR-675-5p	936	0.00861562	10.0263	0.0907323	0.928166	0.995303	0.995303	-5.44173	1.00599	0.00598976	0.00598976	906	-0.0200454	10.0263	-0.211467	0.833615	0.929707	0.929707	-6.10877	0.986202	-0.0137983	-0.0137983	849	-0.028661	10.0263	-0.314524	0.754786	0.898775	0.898775	-6.16175	0.98033	-0.0196703	-0.0196703	801	7	black	48	0.125646	0.587348	15	0.221943	10.0263	2.88093	0.00639043	0.368417	0.368417	-2.29867
28624	mmu-miR-666-5p	mmu-miR-666-5p	150	0.112241	6.59629	1.46419	0.151091	0.969567	0.969567	-4.57469	1.08091	0.0809062	0.0809062	345	-0.120735	6.59629	-1.57772	0.122642	0.35975	0.35975	-4.95224	0.919719	-0.0802808	-0.0802808	59	-0.232976	6.59629	-3.16696	0.00297496	0.0502171	0.0502171	-1.83236	0.850878	-0.149122	-0.149122	310	11	greenyellow	38	-0.408306	0.066128	112	-0.124004	6.59629	-1.99387	0.0531347	0.479625	0.479625	-3.95104
28759	hsa-miR-758/mmu-miR-758-3p/rno-miR-758	mmu-miR-758-3p	546	0.0297091	6.76427	0.636796	0.527948	0.969567	0.969567	-5.27627	1.02081	0.0208063	0.0208063	524	0.0496843	6.76427	1.0668	0.292568	0.565036	0.565036	-5.58245	1.03504	0.0350384	0.0350384	784	0.0199752	6.76427	0.446159	0.65793	0.849267	0.849267	-6.11264	1.01394	0.0139421	0.0139421	369	7	black	48	0.370109	0.098647	666	0.0207403	6.76427	0.54795	0.586824	0.890999	0.890999	-5.5098
28769	mmu-miR-450b-5p	mmu-miR-450b-5p	842	-0.0136917	6.66167	-0.209871	0.834852	0.995303	0.995303	-5.42673	0.990555	-0.00944544	-0.00944544	637	0.0516915	6.66167	0.793723	0.432121	0.686509	0.686509	-5.82515	1.03648	0.0364795	0.0364795	543	0.0653832	6.66167	1.04436	0.302698	0.564144	0.564144	-5.68091	1.04636	0.0463628	0.0463628	452	15	midnightblue	27	0.318369	0.159568	752	-0.0217479	6.66167	-0.410893	0.683382	0.919613	0.919613	-5.56852
28944	mmu-miR-667-3p/rno-miR-667	mmu-miR-667-3p	634	0.0313708	11.0201	0.505736	0.615866	0.969567	0.969567	-5.33841	1.02198	0.0219827	0.0219827	820	-0.0242857	11.0201	-0.392195	0.697032	0.860239	0.860239	-6.05557	0.983307	-0.0166927	-0.0166927	578	-0.0556564	11.0201	-0.934977	0.355506	0.621407	0.621407	-5.78482	0.962157	-0.0378434	-0.0378434	892	9	pink	47	-0.0732935	0.752207	131	-0.0961396	11.0201	-1.91037	0.063398	0.489762	0.489762	-4.08316
28966	hsa-miR-574-3p/mmu-miR-574-3p	mmu-miR-574-3p	529	0.0291286	7.61783	0.653124	0.517477	0.969567	0.969567	-5.26756	1.0204	0.0203956	0.0203956	729	-0.0260687	7.61783	-0.585529	0.561538	0.779528	0.779528	-5.96375	0.982093	-0.0179072	-0.0179072	450	-0.0551973	7.61783	-1.28968	0.204697	0.460341	0.460341	-5.40885	0.962463	-0.0375372	-0.0375372	616	3	brown	82	-0.2302	0.315437	817	-0.0108855	7.61783	-0.300843	0.765119	0.943728	0.943728	-5.60362
28979	mmu-miR-670-5p	mmu-miR-670-5p	487	-0.0203113	6.62533	-0.730484	0.469425	0.969567	0.969567	-5.22334	0.98602	-0.0139801	-0.0139801	577	0.0267285	6.62533	0.962944	0.34146	0.598051	0.598051	-5.68276	1.0187	0.0186995	0.0186995	305	0.0470398	6.62533	1.76289	0.0856896	0.284321	0.284321	-4.73973	1.03314	0.0331429	0.0331429	990	31	paleturquoise	7	0.0181206	0.937859	979	-0.0011496	6.62533	-0.0509607	0.959615	0.991961	0.991961	-5.64312
29153	mmu-miR-34b-5p/rno-miR-34b	mmu-miR-34b-5p	83	0.206237	9.95133	1.74571	0.0886714	0.969567	0.969567	-4.22368	1.15367	0.153675	0.153675	307	0.201806	9.95133	1.71117	0.0949282	0.312678	0.312678	-4.75211	1.15014	0.150137	0.150137	993	-0.00443047	9.95133	-0.0390789	0.969025	0.986759	0.986759	-6.20965	0.996934	-0.00306626	-0.00306626	492	32	violet	6	0.302029	0.183305	347	0.110332	9.95133	1.15113	0.25663	0.746397	0.746397	-5.05924
29190	hsa-miR-708-5p/mmu-miR-708-5p/rno-miR-708	mmu-miR-708-5p	436	0.083853	10.3212	0.796314	0.430631	0.969567	0.969567	-5.18195	1.05984	0.0598448	0.0598448	805	0.0431586	10.3212	0.410569	0.683618	0.856073	0.856073	-6.04839	1.03037	0.0303672	0.0303672	814	-0.0406944	10.3212	-0.402705	0.689346	0.857025	0.857025	-6.13071	0.972187	-0.0278131	-0.0278131	679	4	yellow	52	0.202728	0.378137	829	-0.0246186	10.3212	-0.288167	0.774732	0.943728	0.943728	-5.60697
29490	hsa-miR-7-5p/mmu-miR-7a-5p/rno-miR-7a	mmu-miR-7a-5p	462	0.0817416	11.7254	0.763474	0.449737	0.969567	0.969567	-5.20303	1.05829	0.0582948	0.0582948	103	0.273741	11.7254	2.5612	0.0143783	0.140188	0.140188	-3.17548	1.20894	0.208938	0.208938	280	0.191999	11.7254	1.86869	0.069128	0.248753	0.248753	-4.56574	1.14235	0.142346	0.142346	201	1	turquoise	105	0.484478	0.0260342	613	-0.0543242	11.7254	-0.625404	0.535319	0.882876	0.882876	-5.46932
29529	hsa-miR-369-3p/mmu-miR-369-3p/rno-miR-369-3p	mmu-miR-369-3p	62	0.11318	10.3222	1.86204	0.0700829	0.969567	0.969567	-4.06368	1.08161	0.0816098	0.0816098	483	0.0712196	10.3222	1.17374	0.247561	0.518699	0.518699	-5.4691	1.0506	0.0506045	0.0506045	673	-0.0419606	10.3222	-0.71936	0.476173	0.715729	0.715729	-5.9573	0.971334	-0.0286659	-0.0286659	433	19	lightyellow	19	0.332774	0.140489	988	-0.00155625	10.3222	-0.0315582	0.974984	0.993907	0.993907	-5.64384
29562	hsa-miR-199a-5p/mmu-miR-199a-5p/rno-miR-199a-5p	mmu-miR-199a-5p	223	-0.0935654	7.09125	-1.2401	0.222288	0.969567	0.969567	-4.81524	0.937204	-0.0627963	-0.0627963	673	0.0534284	7.09125	0.709359	0.482287	0.725221	0.725221	-5.88623	1.03773	0.037728	0.037728	235	0.146994	7.09125	2.03015	0.049145	0.211637	0.211637	-4.28419	1.10726	0.10726	0.10726	740	17	grey60	24	0.168521	0.465255	376	0.066707	7.09125	1.08975	0.282455	0.758878	0.758878	-5.11896
29575	hsa-miR-32-3p/mmu-miR-32-3p/rno-miR-32*	mmu-miR-32-3p	163	-0.0914063	9.63862	-1.42926	0.160826	0.969567	0.969567	-4.61452	0.938607	-0.0613926	-0.0613926	469	-0.0777098	9.63862	-1.21721	0.230781	0.497974	0.497974	-5.42015	0.947561	-0.0524394	-0.0524394	900	0.0136964	9.63862	0.223167	0.824561	0.926828	0.926828	-6.1859	1.00954	0.00953884	0.00953884	586	8	pink	47	-0.244101	0.286264	479	0.0468806	9.63862	0.903532	0.371745	0.782767	0.782767	-5.28128
29650	mmu-miR-714	mmu-miR-714	421	-0.0369089	6.74306	-0.820364	0.416954	0.969567	0.969567	-5.16597	0.974741	-0.0252588	-0.0252588	68	-0.124985	6.74306	-2.78282	0.00823838	0.118492	0.118492	-2.6896	0.917014	-0.0829861	-0.0829861	228	-0.0880756	6.74306	-2.03994	0.0481131	0.211614	0.211614	-4.26649	0.940777	-0.0592232	-0.0592232	419	11	greenyellow	38	-0.342065	0.129073	207	-0.0570094	6.74306	-1.56184	0.126338	0.615783	0.615783	-4.58368
29779	mmu-miR-764-5p/rno-miR-764	mmu-miR-764-5p	240	-0.0458804	6.61866	-1.19228	0.240299	0.969567	0.969567	-4.8619	0.968699	-0.0313015	-0.0313015	20	0.137801	6.61866	3.58719	0.000913582	0.0435891	0.0435891	-0.726584	1.10023	0.100227	0.100227	4	0.183681	6.61866	4.97395	1.3353e-05	0.00337831	0.00337831	3.13425	1.13578	0.135778	0.135778	59	10	purple	38	0.598277	0.00417091	922	0.0041606	6.61866	0.133267	0.894662	0.979778	0.979778	-5.6363
29802	hsa-miR-144-3p/mmu-miR-144-3p/rno-miR-144	mmu-miR-144-3p	338	0.121076	9.40462	0.972507	0.336743	0.969567	0.969567	-5.05439	1.08755	0.0875456	0.0875456	742	0.06926	9.40462	0.557277	0.580497	0.791729	0.791729	-5.9794	1.04918	0.0491784	0.0491784	794	-0.0518158	9.40462	-0.433695	0.66688	0.849449	0.849449	-6.11801	0.964721	-0.0352787	-0.0352787	599	1	turquoise	105	0.239883	0.294933	41	0.247253	9.40462	2.44789	0.0189335	0.368417	0.368417	-3.1581
29852	hsa-miR-9-3p/mmu-miR-9-3p/rno-miR-9*	mmu-miR-9-3p	977	-0.00212294	13.8488	-0.0439471	0.965169	0.995303	0.995303	-5.44437	0.99853	-0.00147043	-0.00147043	247	0.0921054	13.8488	1.90999	0.0634482	0.259958	0.259958	-4.42851	1.06592	0.0659246	0.0659246	233	0.0942283	13.8488	2.03264	0.0488803	0.211614	0.211614	-4.27969	1.06749	0.0674943	0.0674943	158	16	lightcyan	24	0.515077	0.0168729	760	0.0155367	13.8488	0.396429	0.693932	0.924025	0.924025	-5.57375
29872	hsa-miR-340-5p/mmu-miR-340-5p/rno-miR-340-5p	mmu-miR-340-5p	39	0.0791362	9.96343	2.07416	0.0446567	0.969567	0.969567	-3.75086	1.05639	0.0563853	0.0563853	812	0.0153963	9.96343	0.404239	0.688227	0.856073	0.856073	-6.0509	1.01073	0.0107291	0.0107291	311	-0.0637398	9.96343	-1.74087	0.089527	0.291068	0.291068	-4.77486	0.956781	-0.0432193	-0.0432193	1006	3	brown	82	0.0120617	0.958616	553	-0.0223022	9.96343	-0.720496	0.475481	0.869894	0.869894	-5.41249
30033	hsa-miR-877-5p/mmu-miR-877-5p/rno-miR-877	mmu-miR-877-5p	701	0.0214199	7.78857	0.422903	0.67467	0.972413	0.972413	-5.37043	1.01496	0.0149579	0.0149579	921	-0.0092916	7.78857	-0.183767	0.855141	0.939342	0.939342	-6.11412	0.99358	-0.00641975	-0.00641975	707	-0.0307115	7.78857	-0.631847	0.531144	0.760279	0.760279	-6.01484	0.978937	-0.0210626	-0.0210626	763	2	blue	87	-0.152466	0.509396	853	0.0100016	7.78857	0.243394	0.808965	0.958171	0.958171	-5.61766
30442	hsa-miR-802/mmu-miR-802-5p/rno-miR-802	mmu-miR-802-5p	1016	NA	5.93103	NA	NA	NA	NA	NA	#VALUE!	#VALUE!	#VALUE!	1016	NA	5.93103	NA	NA	NA	NA	NA	#VALUE!	#VALUE!	#VALUE!	1016	NA	5.93103	NA	NA	NA	NA	NA	#VALUE!	#VALUE!	#VALUE!	761	36	yellowgreen	5	-0.153983	0.505141	1016	NA	5.93103	NA	NA	NA	NA	NA
30681	mmu-miR-376c-3p/rno-miR-376c	mmu-miR-376c-3p	304	0.0451464	8.49105	1.02535	0.311465	0.969567	0.969567	-5.01144	1.03179	0.0317879	0.0317879	341	0.0697439	8.49105	1.58675	0.12058	0.35785	0.35785	-4.93915	1.04953	0.0495304	0.0495304	722	0.0245975	8.49105	0.582139	0.563796	0.790252	0.790252	-6.04427	1.0172	0.0171959	0.0171959	52	10	purple	38	0.605401	0.003636	883	0.00739781	8.49105	0.207094	0.837005	0.958171	0.958171	-5.625
30687	hsa-miR-93-5p/mmu-miR-93-5p/rno-miR-93	mmu-miR-93-5p	230	0.0843626	9.14787	1.21912	0.230061	0.969567	0.969567	-4.83591	1.06022	0.0602192	0.0602192	592	0.0636497	9.14787	0.921397	0.362462	0.619614	0.619614	-5.72015	1.04511	0.0451063	0.0451063	851	-0.0207129	9.14787	-0.311907	0.756759	0.89993	0.89993	-6.16256	0.985745	-0.0142545	-0.0142545	429	4	yellow	52	0.335481	0.137092	221	0.0853077	9.14787	1.5195	0.136637	0.624784	0.624784	-4.63862
30768	hsa-miRPlus-D1100/mmu-miR-674-5p/rno-miR-674-5p	mmu-miR-674-5p	353	0.0687787	9.6542	0.951778	0.347023	0.969567	0.969567	-5.07065	1.04883	0.0488285	0.0488285	842	0.0241774	9.6542	0.335154	0.73929	0.888553	0.888553	-6.07578	1.0169	0.0168997	0.0168997	705	-0.0446013	9.6542	-0.643156	0.523856	0.751975	0.751975	-6.00781	0.969558	-0.0304423	-0.0304423	787	4	yellow	52	0.133318	0.564538	663	0.0322474	9.6542	0.550037	0.585405	0.890999	0.890999	-5.50878
30787	hsa-miR-125b-5p/mmu-miR-125b-5p/rno-miR-125b-5p	mmu-miR-125b-5p	228	0.108014	15.2639	1.22709	0.227903	0.969567	0.969567	-4.8279	1.07774	0.0777438	0.0777438	858	0.0274411	15.2639	0.312285	0.75666	0.889594	0.889594	-6.08288	1.0192	0.0192027	0.0192027	573	-0.0805731	15.2639	-0.953837	0.346648	0.612231	0.612231	-5.76703	0.945682	-0.0543181	-0.0543181	981	19	lightyellow	19	0.0208492	0.928524	217	-0.131382	15.2639	-1.53899	0.132718	0.618945	0.618945	-4.51442
30831	mmu-miR-804	mmu-miR-804	954	-0.00711806	8.43954	-0.071559	0.943316	0.995303	0.995303	-5.44303	0.995078	-0.00492171	-0.00492171	655	0.074587	8.43954	0.751136	0.457043	0.703935	0.703935	-5.85681	1.05306	0.0530595	0.0530595	618	0.0817051	8.43954	0.85593	0.397222	0.650468	0.650468	-5.85308	1.05827	0.058268	0.058268	759	29	saddlebrown	8	0.154481	0.503748	517	-0.0650673	8.43954	-0.80627	0.424936	0.830383	0.830383	-5.35455
30973	mmu-miR-384-3p/rno-miR-384-3p	mmu-miR-384-3p	309	0.0790516	10.3676	1.01253	0.317474	0.969567	0.969567	-5.02206	1.05632	0.0563234	0.0563234	48	0.241149	10.3676	3.09411	0.00362632	0.0764549	0.0764549	-1.96386	1.18193	0.181933	0.181933	196	0.162097	10.3676	2.16351	0.036638	0.189172	0.189172	-4.03758	1.11891	0.118912	0.118912	21	14	cyan	27	0.691281	0.00051964	937	-0.0065175	10.3676	-0.102895	0.918569	0.991147	0.991147	-5.63952
31015	mmu-miR-693-3p	mmu-miR-693-3p	348	-0.0336111	6.34822	-0.957794	0.344019	0.969567	0.969567	-5.06596	0.976972	-0.0230282	-0.0230282	164	0.0778884	6.34822	2.22338	0.0320042	0.197489	0.197489	-3.86036	1.05547	0.055472	0.055472	52	0.111499	6.34822	3.31092	0.00199958	0.0389149	0.0389149	-1.47366	1.08035	0.0803505	0.0803505	189	10	purple	38	0.492338	0.0233728	729	0.0127277	6.34822	0.44705	0.657292	0.911704	0.911704	-5.55464
31026	hsa-miR-101-3p/mmu-miR-101a-3p/rno-miR-101a	mmu-miR-101a-3p	55	0.113162	13.1668	1.91385	0.0629381	0.969567	0.969567	-3.98973	1.0816	0.0815965	0.0815965	161	0.13224	13.1668	2.24038	0.0307874	0.193521	0.193521	-3.82762	1.09599	0.0959942	0.0959942	840	0.0190777	13.1668	0.336216	0.738495	0.889711	0.889711	-6.15482	1.01331	0.0133115	0.0133115	156	1	turquoise	105	0.516803	0.0164461	487	0.0427687	13.1668	0.891553	0.378056	0.78561	0.78561	-5.29074
31053	mmu-miR-674-3p/rno-miR-674-3p	mmu-miR-674-3p	341	0.0860466	8.341	0.968787	0.338573	0.969567	0.969567	-5.05733	1.06146	0.0614575	0.0614575	954	0.0104482	8.341	0.117839	0.906795	0.959508	0.959508	-6.12384	1.00727	0.00726841	0.00726841	599	-0.0755984	8.341	-0.88694	0.380504	0.642542	0.642542	-5.82699	0.948948	-0.0510516	-0.0510516	777	4	yellow	52	0.14135	0.541091	677	0.0382121	8.341	0.530287	0.598895	0.890999	0.890999	-5.5183
31388	mmu-miR-291a-5p/rno-miR-291a-5p	mmu-miR-291a-5p	538	0.0505114	7.49078	0.647119	0.521315	0.969567	0.969567	-5.27079	1.03563	0.035632	0.035632	821	0.0295775	7.49078	0.379586	0.706295	0.87061	0.87061	-6.06031	1.02071	0.0207132	0.0207132	872	-0.0209339	7.49078	-0.279467	0.781351	0.905587	0.905587	-6.17198	0.985595	-0.0144055	-0.0144055	844	9	pink	47	-0.103316	0.655843	755	0.025693	7.49078	0.405719	0.687148	0.920681	0.920681	-5.57041
31867	hsa-miR-145-3p/mmu-miR-145-3p/rno-miR-145*	mmu-miR-145-3p	178	0.0820186	7.17996	1.37753	0.176138	0.969567	0.969567	-4.67194	1.0585	0.0584981	0.0584981	748	0.0322788	7.17996	0.543075	0.590143	0.798429	0.798429	-5.98698	1.02263	0.0226261	0.0226261	612	-0.0497398	7.17996	-0.870524	0.389298	0.643741	0.643741	-5.84091	0.966111	-0.0338895	-0.0338895	1020	2	blue	87	-0.00531884	0.981745	693	-0.0245002	7.17996	-0.507194	0.614851	0.896181	0.896181	-5.52899
32608	hsa-miR-761/mmu-miR-761/rno-miR-761	mmu-miR-761	877	0.00873652	6.65972	0.170883	0.865192	0.995303	0.995303	-5.43295	1.00607	0.00607407	0.00607407	487	-0.0594824	6.65972	-1.16547	0.250849	0.521271	0.521271	-5.47822	0.959608	-0.0403916	-0.0403916	416	-0.0682189	6.65972	-1.39044	0.172215	0.418947	0.418947	-5.28191	0.953815	-0.0461852	-0.0461852	513	2	blue	87	-0.289557	0.202965	166	-0.0705555	6.65972	-1.70101	0.0968374	0.590358	0.590358	-4.39397
32707	mmu-miR-703	mmu-miR-703	1023	NA	5.91006	NA	NA	NA	NA	NA	#VALUE!	#VALUE!	#VALUE!	1023	NA	5.91006	NA	NA	NA	NA	NA	#VALUE!	#VALUE!	#VALUE!	1023	NA	5.91006	NA	NA	NA	NA	NA	#VALUE!	#VALUE!	#VALUE!	325	5	green	52	-0.393707	0.0774237	1023	NA	5.91006	NA	NA	NA	NA	NA
32731	hsa-miR-190b/mmu-miR-190b-5p	mmu-miR-190b-5p	784	-0.0119133	7.05909	-0.302637	0.763762	0.984662	0.984662	-5.40685	0.991776	-0.00822369	-0.00822369	608	0.034562	7.05909	0.879508	0.384469	0.639939	0.639939	-5.75626	1.02425	0.0242458	0.0242458	470	0.0464753	7.05909	1.23026	0.225908	0.485113	0.485113	-5.47961	1.03274	0.0327387	0.0327387	447	15	midnightblue	27	0.321533	0.155231	415	0.0321111	7.05909	1.00545	0.320829	0.77634	0.77634	-5.196
32884	hsa-miR-342-3p/mmu-miR-342-3p/rno-miR-342-3p	mmu-miR-342-3p	148	0.0742839	10.6493	1.46678	0.150389	0.969567	0.969567	-4.57171	1.05284	0.0528383	0.0528383	65	0.142053	10.6493	2.80977	0.00768643	0.118492	0.118492	-2.62868	1.10347	0.103474	0.103474	413	0.0677687	10.6493	1.39439	0.171028	0.418158	0.418158	-5.27675	1.04809	0.0480944	0.0480944	162	1	turquoise	105	0.510535	0.0180384	676	-0.0218073	10.6493	-0.530747	0.598579	0.890999	0.890999	-5.51808
32946	hsa-miR-486-5p/mmu-miR-3107-5p/mmu-miR-486-5p	mmu-miR-3107-5p	782	0.017397	7.30659	0.304117	0.762642	0.984662	0.984662	-5.40647	1.01213	0.0121317	0.0121317	346	0.0900084	7.30659	1.57617	0.122999	0.359754	0.359754	-4.95448	1.06438	0.0643764	0.0643764	439	0.0726114	7.30659	1.32269	0.193579	0.44447	0.44447	-5.36822	1.05162	0.0516185	0.0516185	168	10	purple	38	0.507839	0.0187602	290	0.0612416	7.30659	1.31956	0.194614	0.679136	0.679136	-4.87994
33114	mmu-miR-455-3p/rno-miR-455*	mmu-miR-455-3p	856	-0.0128435	7.4397	-0.196125	0.845522	0.995303	0.995303	-5.42907	0.991137	-0.00886295	-0.00886295	511	-0.072059	7.4397	-1.10227	0.277044	0.548665	0.548665	-5.54597	0.951279	-0.0487206	-0.0487206	576	-0.0592155	7.4397	-0.942259	0.351813	0.618116	0.618116	-5.77824	0.959786	-0.0402141	-0.0402141	449	28	skyblue	8	-0.319539	0.157954	603	0.0339243	7.4397	0.63852	0.526837	0.882043	0.882043	-5.46195
33116	mmu-miR-770-3p	mmu-miR-770-3p	587	0.0343008	8.42027	0.565889	0.574684	0.969567	0.969567	-5.31162	1.02406	0.0240604	0.0240604	540	0.0627165	8.42027	1.03648	0.30631	0.572521	0.572521	-5.61273	1.04443	0.0444305	0.0444305	760	0.0284156	8.42027	0.488507	0.627904	0.836104	0.836104	-6.09326	1.01989	0.0198915	0.0198915	454	7	black	48	0.318089	0.159955	656	0.0274775	8.42027	0.558753	0.579499	0.890999	0.890999	-5.50447
33163	mmu-miR-676-3p	mmu-miR-676-3p	359	0.0693958	7.99924	0.930425	0.357828	0.969567	0.969567	-5.08705	1.04928	0.0492771	0.0492771	248	0.141897	7.99924	1.90578	0.0640073	0.260572	0.260572	-4.43565	1.10335	0.103355	0.103355	555	0.072501	7.99924	1.01293	0.317286	0.578445	0.578445	-5.71188	1.05154	0.051538	0.051538	160	1	turquoise	105	0.51148	0.0177907	976	0.00326686	7.99924	0.0539877	0.957218	0.991433	0.991433	-5.64297
33177	mmu-miR-672-5p/rno-miR-672	mmu-miR-672-5p	713	-0.0276881	7.66541	-0.398509	0.692411	0.980069	0.980069	-5.37879	0.980991	-0.0190089	-0.0190089	241	0.134198	7.66541	1.93483	0.0602273	0.252905	0.252905	-4.386	1.09748	0.0974825	0.0974825	152	0.161886	7.66541	2.42796	0.0198588	0.132218	0.132218	-3.51328	1.11875	0.118749	0.118749	190	7	black	48	0.492265	0.0233962	422	0.0562046	7.66541	0.997085	0.32482	0.77634	0.77634	-5.20332
33596	hsa-miR-126-5p/mmu-miR-126-5p/rno-miR-126*	mmu-miR-126-5p	157	0.0846784	10.7923	1.44136	0.1574	0.969567	0.969567	-4.60082	1.06045	0.0604513	0.0604513	682	-0.04075	10.7923	-0.694832	0.491246	0.728946	0.728946	-5.89607	0.972149	-0.0278506	-0.0278506	186	-0.125428	10.7923	-2.22475	0.0319045	0.173588	0.173588	-3.92024	0.916732	-0.0832682	-0.0832682	703	3	brown	82	-0.186689	0.417773	133	0.0903841	10.7923	1.8963	0.065285	0.493541	0.493541	-4.10497
33902	hsa-miR-128/mmu-miR-128-3p/rno-miR-128	mmu-miR-128-3p	1007	-0.000283439	13.0274	-0.00287246	0.997723	0.999773	0.999773	-5.44517	0.999804	-0.000196446	-0.000196446	337	-0.157517	13.0274	-1.59909	0.117805	0.353764	0.353764	-4.92113	0.896567	-0.103433	-0.103433	334	-0.157234	13.0274	-1.66045	0.104779	0.317473	0.317473	-4.89997	0.896743	-0.103257	-0.103257	118	12	tan	36	-0.547271	0.0102375	563	-0.0561481	13.0274	-0.701365	0.487206	0.874961	0.874961	-5.42455
42444	mmu-miR-291b-3p	mmu-miR-291b-3p	935	-0.00469779	6.48499	-0.0918537	0.927281	0.995303	0.995303	-5.44164	0.996749	-0.00325096	-0.00325096	408	-0.0712219	6.48499	-1.39499	0.17085	0.423775	0.423775	-5.20301	0.951831	-0.0481685	-0.0481685	425	-0.0665242	6.48499	-1.35541	0.183023	0.434889	0.434889	-5.32703	0.954936	-0.0450641	-0.0450641	937	38	plum1	5	-0.0495179	0.831206	621	-0.0253233	6.48499	-0.610293	0.545179	0.885207	0.885207	-5.47763
42445	mmu-miR-693-5p	mmu-miR-693-5p	369	-0.0722972	9.15168	-0.910509	0.368102	0.969567	0.969567	-5.10203	0.951122	-0.0488777	-0.0488777	396	-0.112848	9.15168	-1.42367	0.16243	0.4145	0.4145	-5.16547	0.924761	-0.075239	-0.075239	743	-0.0405503	9.15168	-0.532162	0.597608	0.813969	0.813969	-6.07147	0.972284	-0.027716	-0.027716	292	2	blue	87	-0.423088	0.0560082	105	-0.133114	9.15168	-2.06634	0.0454269	0.437829	0.437829	-3.83275
42449	mmu-miR-293-5p	mmu-miR-293-5p	112	0.094073	6.27325	1.6262	0.112796	0.969567	0.969567	-4.38065	1.06738	0.0673793	0.0673793	144	0.136675	6.27325	2.36675	0.0235538	0.165531	0.165531	-3.59042	1.09937	0.0993684	0.0993684	649	0.042602	6.27325	0.76741	0.447937	0.698479	0.698479	-5.92207	1.02997	0.0299698	0.0299698	663	19	lightyellow	19	0.211372	0.357693	971	-0.0032321	6.27325	-0.0575566	0.954426	0.991433	0.991433	-5.48925
42451	hsa-miR-139-3p/mmu-miR-139-3p/rno-miR-139-3p	mmu-miR-139-3p	243	0.0648558	6.91734	1.17709	0.246236	0.969567	0.969567	-4.87636	1.04598	0.0459804	0.0459804	393	0.078573	6.91734	1.42852	0.161037	0.413136	0.413136	-5.15904	1.05597	0.055973	0.055973	883	0.0137172	6.91734	0.259426	0.79666	0.912175	0.912175	-6.17729	1.00955	0.00955339	0.00955339	300	13	salmon	32	0.417328	0.0597998	742	0.0192846	6.91734	0.431407	0.668529	0.911794	0.911794	-5.56079
42452	mmu-miR-141-5p/rno-miR-141*	mmu-miR-141-5p	283	-0.0630854	7.35712	-1.06787	0.292093	0.969567	0.969567	-4.97534	0.957215	-0.0427852	-0.0427852	258	-0.110827	7.35712	-1.87926	0.0676347	0.264506	0.264506	-4.48045	0.926057	-0.0739431	-0.0739431	623	-0.0477418	7.35712	-0.842118	0.404814	0.65758	0.65758	-5.86442	0.967449	-0.0325506	-0.0325506	173	2	blue	87	-0.501137	0.0206552	974	-0.00267462	7.35712	-0.0558039	0.955781	0.991433	0.991433	-5.64288
42453	hsa-miRPlus-J376c*/mmu-miR-376c-5p/rno-miR-376c*	mmu-miR-376c-5p	27	0.0902652	8.84677	2.19446	0.0341736	0.969567	0.969567	-3.56203	1.06457	0.0645658	0.0645658	720	0.0244679	8.84677	0.595876	0.554673	0.777756	0.777756	-5.95783	1.0171	0.0171045	0.0171045	332	-0.0657973	8.84677	-1.66687	0.103487	0.315448	0.315448	-4.89016	0.955417	-0.0445828	-0.0445828	652	6	red	48	0.21309	0.353709	616	-0.0207638	8.84677	-0.622198	0.537403	0.882876	0.882876	-5.4711
42456	mmu-miR-598-3p/rno-miR-598-3p	mmu-miR-598-3p	549	0.0383814	9.61854	0.634295	0.529562	0.969567	0.969567	-5.27759	1.02696	0.026961	0.026961	629	0.0498332	9.61854	0.824977	0.414361	0.666148	0.666148	-5.80084	1.03515	0.0351452	0.0351452	914	0.0114518	9.61854	0.197211	0.844678	0.934686	0.934686	-6.19126	1.00797	0.00796937	0.00796937	469	1	turquoise	105	0.312664	0.167598	593	0.0320449	9.61854	0.652746	0.517718	0.882043	0.882043	-5.45378
42457	hsa-miR-323a-5p/mmu-miR-323-5p/rno-miR-323*	mmu-miR-323-5p	608	-0.0276002	6.88981	-0.538931	0.592973	0.969567	0.969567	-5.32399	0.981051	-0.0189491	-0.0189491	614	0.0443699	6.88981	0.867888	0.390722	0.643991	0.643991	-5.76599	1.03123	0.0312327	0.0312327	396	0.0719701	6.88981	1.4644	0.151033	0.385974	0.385974	-5.18325	1.05115	0.0511511	0.0511511	624	7	black	48	0.224376	0.328172	275	0.056288	6.88981	1.35473	0.183236	0.670498	0.670498	-4.83969
42460	hsa-miR-223-5p/mmu-miR-223-5p/rno-miR-223*	mmu-miR-223-5p	60	-0.105996	6.61271	-1.86686	0.0693894	0.969567	0.969567	-4.05686	0.929163	-0.0708365	-0.0708365	583	0.0533253	6.61271	0.94083	0.352536	0.611949	0.611949	-5.70286	1.03765	0.0376539	0.0376539	78	0.159321	6.61271	2.92405	0.00570752	0.0719305	0.0719305	-2.41634	1.11676	0.116761	0.116761	247	10	purple	38	0.454817	0.0383094	137	0.0868376	6.61271	1.88516	0.0668134	0.493541	0.493541	-4.12215
42462	mmu-miR-883a-5p/rno-miR-883*	mmu-miR-883a-5p	467	-0.0931065	10.7408	-0.759531	0.452064	0.969567	0.969567	-5.2055	0.937502	-0.0624981	-0.0624981	711	-0.0752126	10.7408	-0.614623	0.542344	0.771944	0.771944	-5.94684	0.949202	-0.0507978	-0.0507978	944	0.0178939	10.7408	0.15211	0.879878	0.942303	0.942303	-6.19901	1.01248	0.0124804	0.0124804	650	29	saddlebrown	8	-0.213659	0.352393	783	0.0352142	10.7408	0.354078	0.725172	0.933284	0.933284	-5.58799
42469	mmu-miR-181a-2-3p	mmu-miR-181a-2-3p	884	0.0142593	6.93463	0.162009	0.872129	0.995303	0.995303	-5.43418	1.00993	0.00993278	0.00993278	415	-0.121258	6.93463	-1.38008	0.175357	0.427618	0.427618	-5.22224	0.919385	-0.0806146	-0.0806146	350	-0.135518	6.93463	-1.60444	0.11662	0.337198	0.337198	-4.98408	0.910343	-0.0896568	-0.0896568	339	2	blue	87	-0.38306	0.0865291	158	-0.123664	6.93463	-1.7318	0.0911482	0.578952	0.578952	-4.35014
42471	mmu-miR-290-5p	mmu-miR-290-5p	423	0.0917664	9.96902	0.81569	0.419591	0.969567	0.969567	-5.16911	1.06567	0.0656742	0.0656742	301	-0.196144	9.96902	-1.74651	0.0885313	0.297653	0.297653	-4.69679	0.87288	-0.12712	-0.12712	117	-0.287911	9.96902	-2.66677	0.0110609	0.0956723	0.0956723	-3.00246	0.819087	-0.180913	-0.180913	628	9	pink	47	-0.222522	0.332289	671	-0.0493511	9.96902	-0.540696	0.591767	0.890999	0.890999	-5.51332
42474	mmu-miR-362-3p/rno-miR-362*	mmu-miR-362-3p	356	0.04586	8.31723	0.939176	0.353374	0.969567	0.969567	-5.08037	1.0323	0.0322984	0.0322984	1002	0.000711225	8.31723	0.0145906	0.988433	0.998297	0.998297	-6.13052	1.00049	0.000493105	0.000493105	569	-0.0451488	8.31723	-0.963487	0.341191	0.606264	0.606264	-5.75879	0.96919	-0.0308102	-0.0308102	993	18	lightgreen	19	-0.0174999	0.939984	293	0.051786	8.31723	1.3072	0.198738	0.684726	0.684726	-4.89386
42475	hsa-miR-221-5p/mmu-miR-221-5p/rno-miR-221*	mmu-miR-221-5p	825	0.0150917	7.32327	0.234667	0.815685	0.995303	0.995303	-5.42212	1.01052	0.0105157	0.0105157	582	-0.0604611	7.32327	-0.941762	0.352064	0.611949	0.611949	-5.70202	0.958958	-0.0410424	-0.0410424	474	-0.0755528	7.32327	-1.22419	0.228163	0.487134	0.487134	-5.48666	0.948978	-0.0510216	-0.0510216	450	5	green	52	-0.319173	0.158458	64	-0.120632	7.32327	-2.31201	0.0261005	0.368417	0.368417	-3.40796
42477	hsa-miR-324-5p/mmu-miR-324-5p/rno-miR-324-5p	mmu-miR-324-5p	444	0.0561985	7.10451	0.78736	0.435791	0.969567	0.969567	-5.18778	1.03972	0.0397225	0.0397225	616	0.0609676	7.10451	0.85566	0.39737	0.652822	0.652822	-5.77609	1.04317	0.0431652	0.0431652	980	0.00476916	7.10451	0.0696269	0.944843	0.975696	0.975696	-6.20802	1.00331	0.0033112	0.0033112	796	14	cyan	27	0.128244	0.579581	560	0.0409953	7.10451	0.707944	0.483156	0.873131	0.873131	-5.42044
42480	hsa-miR-485-5p/mmu-miR-485-5p/rno-miR-485	mmu-miR-485-5p	785	0.0191218	8.15938	0.302383	0.763954	0.984662	0.984662	-5.40691	1.01334	0.0133424	0.0133424	231	0.123973	8.15938	1.96385	0.0566448	0.248158	0.248158	-4.33578	1.08973	0.0897316	0.0897316	317	0.104851	8.15938	1.72778	0.0918745	0.293303	0.293303	-4.79557	1.07538	0.0753834	0.0753834	199	1	turquoise	105	0.486499	0.025328	214	0.0791154	8.15938	1.54208	0.131065	0.617107	0.617107	-4.60949
42488	mmu-miR-466h-5p	mmu-miR-466h-5p	41	-0.0879406	6.88066	-2.06245	0.0458147	0.969567	0.969567	-3.76882	0.940865	-0.0591352	-0.0591352	419	0.0582058	6.88066	1.36745	0.179249	0.432599	0.432599	-5.23839	1.04117	0.0411701	0.0411701	36	0.146146	6.88066	3.57165	0.000955384	0.0268569	0.0268569	-0.802663	1.10661	0.10661	0.10661	327	10	purple	38	0.393075	0.077943	132	0.0658653	6.88066	1.90399	0.0642467	0.492558	0.492558	-4.09305
42489	mmu-miR-467c-5p	mmu-miR-467c-5p	458	0.0248231	6.60072	0.768975	0.446503	0.969567	0.969567	-5.19956	1.01735	0.0173549	0.0173549	294	-0.0570067	6.60072	-1.76903	0.0846447	0.291149	0.291149	-4.66102	0.961256	-0.0387435	-0.0387435	121	-0.0818298	6.60072	-2.64153	0.0117829	0.0985482	0.0985482	-3.05804	0.944859	-0.0551415	-0.0551415	261	5	green	52	-0.445763	0.0428384	731	-0.011565	6.60072	-0.441588	0.661206	0.911704	0.911704	-5.55681
42490	hsa-miR-505-5p/mmu-miR-505-5p/rno-miR-505*	mmu-miR-505-5p	448	-0.04979	8.11642	-0.783442	0.438061	0.969567	0.969567	-5.19032	0.966077	-0.0339231	-0.0339231	197	-0.132037	8.11642	-2.08119	0.0439743	0.225104	0.225104	-4.1266	0.912542	-0.0874577	-0.0874577	428	-0.0822467	8.11642	-1.34856	0.185194	0.437206	0.437206	-5.33572	0.944585	-0.0554145	-0.0554145	409	2	blue	87	-0.348777	0.121249	251	-0.0731386	8.11642	-1.41849	0.163925	0.660924	0.660924	-4.76431
42494	mmu-miR-712-3p	mmu-miR-712-3p	947	0.00378504	6.83875	0.078547	0.937791	0.995303	0.995303	-5.44259	1.00263	0.00262704	0.00262704	243	0.0925629	6.83875	1.92419	0.061589	0.256494	0.256494	-4.40426	1.06626	0.0662627	0.0662627	267	0.0887778	6.83875	1.91978	0.0621622	0.235611	0.235611	-4.47872	1.06347	0.0634689	0.0634689	183	6	red	48	0.494324	0.0227357	212	0.0605601	6.83875	1.54903	0.129385	0.615783	0.615783	-4.60044
42496	hsa-miR-181c-5p/mmu-miR-181c-5p/rno-miR-181c	mmu-miR-181c-5p	843	-0.0113103	9.09336	-0.205905	0.837927	0.995303	0.995303	-5.42742	0.992191	-0.00780907	-0.00780907	193	-0.115011	9.09336	-2.09742	0.0424334	0.220282	0.220282	-4.09691	0.923375	-0.076625	-0.076625	254	-0.103701	9.09336	-1.96726	0.0562361	0.223903	0.223903	-4.39611	0.930642	-0.0693576	-0.0693576	136	2	blue	87	-0.536247	0.012213	706	-0.0218062	9.09336	-0.489314	0.627338	0.896446	0.896446	-5.53695
42500	mmu-miR-483-3p/rno-miR-483	mmu-miR-483-3p	522	-0.0429089	6.93325	-0.657745	0.514534	0.969567	0.969567	-5.26505	0.970696	-0.0293042	-0.0293042	93	0.169515	6.93325	2.60298	0.0129692	0.140188	0.140188	-3.08598	1.12468	0.12468	0.12468	46	0.212424	6.93325	3.39313	0.00158819	0.0340226	0.0340226	-1.26493	1.15863	0.158633	0.158633	164	6	red	48	0.510326	0.0180936	160	0.0913069	6.93325	1.72516	0.0923513	0.578952	0.578952	-4.35965
42502	hsa-miR-204-3p/mmu-miR-204-3p/rno-miR-204*	mmu-miR-204-3p	474	-0.0448324	8.50737	-0.746918	0.459556	0.969567	0.969567	-5.21333	0.969402	-0.0305976	-0.0305976	793	-0.0258852	8.50737	-0.432002	0.6681	0.852222	0.852222	-6.0396	0.982218	-0.0177823	-0.0177823	841	0.0189472	8.50737	0.328937	0.743949	0.895216	0.895216	-6.1572	1.01322	0.0132198	0.0132198	755	2	blue	87	0.156933	0.496917	969	-0.00300269	8.50737	-0.0616604	0.951146	0.991433	0.991433	-5.64257
42507	mmu-miR-202-5p/rno-miR-202	mmu-miR-202-5p	432	0.0283755	6.51587	0.798454	0.429403	0.969567	0.969567	-5.18055	1.01986	0.0198631	0.0198631	129	0.0860741	6.51587	2.42623	0.0199409	0.153599	0.153599	-3.45758	1.06148	0.0614777	0.0614777	325	0.0576986	6.51587	1.69184	0.0985877	0.306987	0.306987	-4.85174	1.0408	0.0408041	0.0408041	353	17	grey60	24	0.377249	0.0918217	675	0.0153314	6.51587	0.531747	0.597893	0.890999	0.890999	-5.5176
42509	hsa-miR-219-5p/mmu-miR-219-5p/rno-miR-219-5p	mmu-miR-219-5p	121	0.135667	13.0441	1.56546	0.125488	0.969567	0.969567	-4.4545	1.0986	0.0986008	0.0986008	693	0.0575331	13.0441	0.665025	0.509917	0.743996	0.743996	-5.91565	1.04068	0.0406847	0.0406847	577	-0.0781342	13.0441	-0.939496	0.353211	0.619497	0.619497	-5.78074	0.947282	-0.052718	-0.052718	798	0	grey	17	0.127109	0.582967	617	-0.0434164	13.0441	-0.6175	0.540465	0.885207	0.885207	-5.47369
42511	mmu-miR-99a-3p/rno-miR-99a*	mmu-miR-99a-3p	605	0.0236975	7.38119	0.546811	0.587598	0.969567	0.969567	-5.32044	1.01656	0.0165615	0.0165615	714	0.0262806	7.38119	0.607468	0.547033	0.774431	0.774431	-5.95108	1.01838	0.0183833	0.0183833	981	0.00258313	7.38119	0.0621109	0.950789	0.980311	0.980311	-6.20851	1.00179	0.00179209	0.00179209	729	1	turquoise	105	0.175692	0.446192	120	0.0687029	7.38119	1.95401	0.0578393	0.479625	0.479625	-4.01468
42518	mmu-miR-465b-5p	mmu-miR-465b-5p	857	-0.0399675	10.8156	-0.192043	0.848697	0.995303	0.995303	-5.42973	0.972677	-0.0273231	-0.0273231	596	-0.1888	10.8156	-0.908756	0.369015	0.626005	0.626005	-5.73122	0.877335	-0.122665	-0.122665	663	-0.148832	10.8156	-0.745207	0.460577	0.702469	0.702469	-5.93892	0.90198	-0.0980199	-0.0980199	1023	9	pink	47	-0.0042082	0.985556	669	0.0916578	10.8156	0.542847	0.590299	0.890999	0.890999	-5.51228
42519	mmu-miR-465c-5p	mmu-miR-465c-5p	990	0.00503908	8.18533	0.0329659	0.973869	0.995303	0.995303	-5.44472	1.0035	0.00349893	0.00349893	437	-0.199486	8.18533	-1.30731	0.1987	0.460148	0.460148	-5.31347	0.870861	-0.129139	-0.129139	414	-0.204525	8.18533	-1.39427	0.171065	0.418158	0.418158	-5.27691	0.867825	-0.132175	-0.132175	808	9	pink	47	-0.118997	0.607425	728	0.0557079	8.18533	0.449207	0.655749	0.911563	0.911563	-5.55378
42523	hsa-miR-26b-3p/mmu-miR-26b-3p/rno-miR-26b*	mmu-miR-26b-3p	829	-0.010049	6.81761	-0.226583	0.821922	0.995303	0.995303	-5.42368	0.993059	-0.00694126	-0.00694126	459	0.0551366	6.81761	1.24536	0.22037	0.48587	0.48587	-5.38757	1.03896	0.0389575	0.0389575	374	0.0651856	6.81761	1.53158	0.133632	0.361491	0.361491	-5.0897	1.04622	0.0462196	0.0462196	384	1	turquoise	105	0.364266	0.104504	245	0.0514339	6.81761	1.42944	0.160774	0.660129	0.660129	-4.75106
42525	hsa-miR-671-3p/mmu-miR-671-3p/rno-miR-671	mmu-miR-671-3p	101	0.0541368	6.45256	1.65738	0.105401	0.969567	0.969567	-4.33944	1.03824	0.0382377	0.0382377	898	-0.00748153	6.45256	-0.229442	0.819715	0.923777	0.923777	-6.1049	0.994828	-0.00517238	-0.00517238	255	-0.0616183	6.45256	-1.96574	0.0564183	0.223903	0.223903	-4.39878	0.958189	-0.0418113	-0.0418113	927	27	white	9	-0.0544234	0.814751	358	-0.0300066	6.45256	-1.1323	0.264366	0.747122	0.747122	-5.07789
42528	hsa-miR-296-3p/mmu-miR-296-3p/rno-miR-296	mmu-miR-296-3p	714	-0.016356	6.76398	-0.392767	0.696612	0.980069	0.980069	-5.38068	0.988727	-0.0112731	-0.0112731	891	-0.00975694	6.76398	-0.234707	0.815654	0.923777	0.923777	-6.10371	0.99326	-0.00674017	-0.00674017	934	0.00659902	6.76398	0.16513	0.869688	0.941886	0.941886	-6.19698	1.00458	0.00458457	0.00458457	779	9	pink	47	0.139892	0.545314	423	0.0336437	6.76398	0.995815	0.325428	0.77634	0.77634	-5.20442
42530	hsa-let-7a-2-3p/mmu-let-7a-2-3p/rno-let-7a-2*	mmu-let-7a-2-3p	58	-0.170813	8.35018	-1.87765	0.0678603	0.969567	0.969567	-4.04156	0.888342	-0.111658	-0.111658	6	-0.373205	8.35018	-4.10954	0.000195044	0.0272085	0.0272085	0.675642	0.772066	-0.227934	-0.227934	171	-0.202391	8.35018	-2.31831	0.0257208	0.152219	0.152219	-3.73618	0.869109	-0.130891	-0.130891	44	12	tan	36	-0.620929	0.00266571	315	-0.0922718	8.35018	-1.25019	0.218617	0.701597	0.701597	-4.95649
42532	hsa-miR-22-5p/mmu-miR-22-5p/rno-miR-22*	mmu-miR-22-5p	314	0.0428088	8.82816	1.00194	0.322501	0.969567	0.969567	-5.03073	1.03012	0.0301175	0.0301175	939	0.00663913	8.82816	0.155657	0.877099	0.945287	0.945287	-6.11878	1.00461	0.0046125	0.0046125	602	-0.0361697	8.82816	-0.882141	0.383061	0.642542	0.642542	-5.83109	0.975241	-0.0247593	-0.0247593	860	4	yellow	52	0.0936309	0.686443	539	0.0268223	8.82816	0.77378	0.443688	0.833047	0.833047	-5.37724
42536	mmu-miR-666-3p/rno-miR-666*	mmu-miR-666-3p	78	0.0738718	6.48781	1.77373	0.0838531	0.969567	0.969567	-4.18592	1.05254	0.0525376	0.0525376	343	0.0656309	6.48781	1.57859	0.122442	0.35975	0.35975	-4.95098	1.04654	0.0465425	0.0465425	911	-0.00824086	6.48781	-0.20619	0.837707	0.929511	0.929511	-6.18948	0.994304	-0.00569584	-0.00569584	792	27	white	9	0.130718	0.572224	49	-0.0802579	6.48781	-2.37526	0.022506	0.368417	0.368417	-3.29293
42538	hsa-miR-196a-3p/mmu-miR-196a-2-3p/rno-miR-196a*	mmu-miR-196a-2-3p	984	-0.0055188	8.38314	-0.0377138	0.970107	0.995303	0.995303	-5.44458	0.996182	-0.00381803	-0.00381803	149	-0.339502	8.38314	-2.32408	0.0253772	0.172361	0.172361	-3.66368	0.790314	-0.209686	-0.209686	158	-0.333984	8.38314	-2.37831	0.0223446	0.143119	0.143119	-3.61516	0.793343	-0.206657	-0.206657	525	9	pink	47	-0.283905	0.212321	834	-0.0329772	8.38314	-0.27777	0.782645	0.949684	0.949684	-5.60962
42546	mmu-miR-511-5p/rno-miR-511	mmu-miR-511-5p	146	-0.0669229	6.48895	-1.47139	0.149145	0.969567	0.969567	-4.56639	0.954672	-0.045328	-0.045328	796	0.0194745	6.48895	0.428916	0.670325	0.852222	0.852222	-6.04089	1.01359	0.0135902	0.0135902	250	0.0863974	6.48895	1.97943	0.0547989	0.221826	0.221826	-4.37468	1.06172	0.0617156	0.0617156	337	10	purple	38	0.386763	0.0832762	477	0.0333739	6.48895	0.904428	0.371276	0.782767	0.782767	-5.28057
42549	hsa-miR-19a-5p/mmu-miR-19a-5p	mmu-miR-19a-5p	45	-0.0687245	6.39926	-2.02334	0.0498725	0.969567	0.969567	-3.8282	0.953481	-0.0465194	-0.0465194	645	0.0261142	6.39926	0.770174	0.4458	0.697341	0.697341	-5.84287	1.01827	0.0182658	0.0182658	83	0.0948387	6.39926	2.90958	0.0059286	0.0722861	0.0722861	-2.45021	1.06795	0.067946	0.067946	566	17	grey60	24	0.256908	0.260924	761	0.0108029	6.39926	0.392027	0.697155	0.927097	0.927097	-5.5753
42551	hsa-miR-122-3p/mmu-miR-122-3p	mmu-miR-122-3p	111	-0.100328	6.96682	-1.62534	0.11208	0.969567	0.969567	-4.38018	0.932821	-0.0671789	-0.0671789	880	-0.0159061	6.96682	-0.258131	0.797652	0.917072	0.917072	-6.09807	0.989035	-0.0109647	-0.0109647	406	0.0844215	6.96682	1.42516	0.162001	0.403805	0.403805	-5.23617	1.06026	0.0602625	0.0602625	774	2	blue	87	-0.145274	0.5298	774	-0.0184192	6.96682	-0.367799	0.714996	0.933284	0.933284	-5.58355
42553	hsa-miR-216a/mmu-miR-216a-5p/rno-miR-216a	mmu-miR-216a-5p	392	-0.034305	6.38398	-0.869461	0.389871	0.969567	0.969567	-5.13194	0.976502	-0.0234979	-0.0234979	678	-0.0275568	6.38398	-0.699639	0.488271	0.727747	0.727747	-5.89284	0.98108	-0.0189196	-0.0189196	923	0.00674825	6.38398	0.178226	0.859461	0.941886	0.941886	-6.19477	1.00469	0.00468849	0.00468849	357	4	yellow	52	-0.374912	0.0940162	568	-0.0222502	6.38398	-0.695092	0.491085	0.874961	0.874961	-5.42844
42555	hsa-miR-208b/mmu-miR-208b-3p	mmu-miR-208b-3p	863	0.0148271	6.65624	0.185374	0.853888	0.995303	0.995303	-5.43079	1.01033	0.0103303	0.0103303	305	-0.137938	6.65624	-1.72755	0.091916	0.30498	0.30498	-4.72658	0.908817	-0.091183	-0.091183	244	-0.152765	6.65624	-1.99024	0.0535484	0.220141	0.220141	-4.35554	0.899525	-0.100475	-0.100475	573	2	blue	87	-0.252155	0.270157	53	-0.153483	6.65624	-2.36521	0.0230453	0.368417	0.368417	-3.31135
42558	mmu-miR-497-3p	mmu-miR-497-3p	864	0.0404554	6.2619	0.184418	0.854875	0.995303	0.995303	-5.35707	1.02844	0.0284384	0.0284384	705	0.135412	6.2619	0.64196	0.52557	0.754435	0.754435	-5.87796	1.09841	0.0984066	0.0984066	766	0.0949568	6.2619	0.472891	0.63957	0.84326	0.84326	-6.05701	1.06803	0.0680334	0.0680334	677	34	darkmagenta	6	-0.204076	0.374907	1	-0.799308	6.2619	-3.6992	0.000827166	0.368417	0.368417	-0.890412
42565	mmu-miR-463-3p	mmu-miR-463-3p	858	0.0103393	6.25167	0.188366	0.85161	0.995303	0.995303	-5.4303	1.00719	0.00719237	0.00719237	74	-0.150898	6.25167	-2.7539	0.00904612	0.123053	0.123053	-2.76578	0.90069	-0.0993101	-0.0993101	66	-0.161237	6.25167	-3.06101	0.00407419	0.0624709	0.0624709	-2.10786	0.894258	-0.105742	-0.105742	75	3	brown	82	-0.575323	0.00635847	117	-0.0946639	6.25167	-1.96882	0.0564324	0.479625	0.479625	-3.96118
42566	hsa-miR-224-5p/mmu-miR-224-5p/rno-miR-224	mmu-miR-224-5p	100	0.103133	8.79569	1.66235	0.104394	0.969567	0.969567	-4.33306	1.0741	0.0741034	0.0741034	638	-0.0490725	8.79569	-0.792349	0.432911	0.686627	0.686627	-5.8262	0.966558	-0.0334425	-0.0334425	130	-0.152205	8.79569	-2.55648	0.014546	0.113235	0.113235	-3.24255	0.899874	-0.100126	-0.100126	651	11	greenyellow	38	-0.213401	0.352989	363	-0.0565211	8.79569	-1.12293	0.268277	0.747122	0.747122	-5.08706
42567	hsa-miR-590-3p/mmu-miR-590-3p	mmu-miR-590-3p	788	0.0142876	6.02558	0.296968	0.769012	0.984662	0.984662	-5.29876	1.00995	0.00995261	0.00995261	124	0.115178	6.02558	2.51858	0.0187553	0.153068	0.153068	-3.29098	1.08311	0.0831087	0.0831087	200	0.10089	6.02558	2.19277	0.0381188	0.192881	0.192881	-3.92407	1.07244	0.0724352	0.0724352	132	15	midnightblue	27	0.53997	0.011514	904	0.0106714	6.02558	0.165084	0.870243	0.972628	0.972628	-5.13039
42569	mmu-miR-871-5p	mmu-miR-871-5p	942	-0.00253742	6.49437	-0.0825464	0.934631	0.995303	0.995303	-5.44232	0.998243	-0.00175726	-0.00175726	756	0.015856	6.49437	0.516718	0.608247	0.814214	0.814214	-6.00054	1.01105	0.0110512	0.0110512	711	0.0183935	6.49437	0.623528	0.536538	0.76368	0.76368	-6.01993	1.01283	0.012831	0.012831	834	25	orange	9	0.106349	0.646367	750	-0.0103388	6.49437	-0.414562	0.680715	0.918512	0.918512	-5.56717
42570	hsa-miR-194-3p/mmu-miR-194-2-3p/rno-miR-194*	mmu-miR-194-2-3p	528	-0.0306464	6.36979	-0.653444	0.517273	0.969567	0.969567	-5.26738	0.978982	-0.0210184	-0.0210184	186	-0.0997454	6.36979	-2.13047	0.0394419	0.214598	0.214598	-4.03589	0.933198	-0.0668023	-0.0668023	373	-0.069099	6.36979	-1.53528	0.132722	0.360094	0.360094	-5.08445	0.953233	-0.0467669	-0.0467669	397	6	red	48	-0.354162	0.115222	784	0.0134596	6.36979	0.353733	0.725429	0.933284	0.933284	-5.5881
42571	hsa-miR-129-1-3p/mmu-miR-129-1-3p	mmu-miR-129-1-3p	578	0.0684363	12.6194	0.584014	0.562546	0.969567	0.969567	-5.30298	1.04858	0.0485795	0.0485795	924	-0.0211189	12.6194	-0.180535	0.85766	0.939342	0.939342	-6.1147	0.985468	-0.0145319	-0.0145319	638	-0.0895552	12.6194	-0.796369	0.430599	0.68302	0.68302	-5.90068	0.939812	-0.0601875	-0.0601875	992	4	yellow	52	-0.0176674	0.939411	861	-0.0221304	12.6194	-0.232778	0.817141	0.958171	0.958171	-5.61993
42572	hsa-miR-154-3p/mmu-miR-154-3p/rno-miR-154*	mmu-miR-154-3p	182	0.108966	8.33217	1.35473	0.183237	0.969567	0.969567	-4.69665	1.07846	0.0784553	0.0784553	442	0.104233	8.33217	1.29813	0.201806	0.462054	0.462054	-5.32466	1.07492	0.0749226	0.0749226	982	-0.00473358	8.33217	-0.0613248	0.951411	0.980311	0.980311	-6.20855	0.996724	-0.00327569	-0.00327569	267	1	turquoise	105	0.441237	0.0452531	938	-0.00654138	8.33217	-0.100241	0.920662	0.991147	0.991147	-5.63976
42574	mmu-miR-467e-5p	mmu-miR-467e-5p	325	-0.0433854	7.65512	-0.98664	0.329851	0.969567	0.969567	-5.04311	0.970375	-0.0296248	-0.0296248	265	-0.0815627	7.65512	-1.85806	0.070659	0.269062	0.269062	-4.51589	0.945033	-0.0549666	-0.0549666	591	-0.0381773	7.65512	-0.904705	0.371132	0.635508	0.635508	-5.81164	0.973885	-0.0261154	-0.0261154	271	5	green	52	-0.437066	0.0475701	695	-0.0180178	7.65512	-0.505048	0.616344	0.896181	0.896181	-5.52996
42576	hsa-miR-342-5p/mmu-miR-342-5p/rno-miR-342-5p	mmu-miR-342-5p	308	0.0404075	7.55103	1.01562	0.316018	0.969567	0.969567	-5.01951	1.0284	0.0284042	0.0284042	715	0.0241196	7.55103	0.607286	0.547152	0.774431	0.774431	-5.95118	1.01686	0.016859	0.016859	799	-0.0162879	7.55103	-0.4266	0.671997	0.850275	0.850275	-6.121	0.988774	-0.0112264	-0.0112264	923	4	yellow	52	0.057808	0.803441	631	0.0192237	7.55103	0.595556	0.554885	0.885207	0.885207	-5.48554
42578	mmu-miR-501-3p/rno-miR-501*	mmu-miR-501-3p	195	-0.0466897	6.28576	-1.32518	0.192759	0.969567	0.969567	-4.72812	0.968155	-0.0318447	-0.0318447	422	-0.0479664	6.28576	-1.36378	0.180392	0.432599	0.432599	-5.24306	0.967299	-0.0327012	-0.0327012	994	-0.00127676	6.28576	-0.0377616	0.970069	0.986759	0.986759	-6.2097	0.999115	-0.00088459	-0.00088459	682	28	skyblue	8	-0.200879	0.382596	720	-0.0132791	6.28576	-0.464558	0.64481	0.906317	0.906317	-5.5475
42579	mmu-miR-193-5p/rno-miR-193*	mmu-miR-193-5p	29	-0.0663949	6.68254	-2.15021	0.0377449	0.969567	0.969567	-3.63242	0.955022	-0.0449785	-0.0449785	70	0.0857035	6.68254	2.78034	0.00829096	0.118492	0.118492	-2.69519	1.06121	0.0612051	0.0612051	2	0.152098	6.68254	5.13284	8.06797e-06	0.00337831	0.00337831	3.60168	1.11118	0.111185	0.111185	217	10	purple	38	0.472609	0.0305024	638	0.0147799	6.68254	0.589975	0.558583	0.886015	0.886015	-5.48849
42585	mmu-miR-297a-3p/mmu-miR-297b-3p/mmu-miR-297c-3p	mmu-miR-297a-3p	615	-0.0486365	9.23016	-0.529716	0.599287	0.969567	0.969567	-5.32808	0.96685	-0.0331504	-0.0331504	952	-0.0110673	9.23016	-0.120747	0.904506	0.959508	0.959508	-6.1235	0.992358	-0.00764193	-0.00764193	800	0.0375692	9.23016	0.426383	0.672154	0.850275	0.850275	-6.12109	1.02638	0.026383	0.026383	960	21	darkred	15	0.0395471	0.864856	619	0.0458484	9.23016	0.615489	0.541778	0.885207	0.885207	-5.47479
42587	mmu-miR-881-5p	mmu-miR-881-5p	43	-0.12884	7.5693	-2.03695	0.0484262	0.969567	0.969567	-3.80764	0.914566	-0.0854337	-0.0854337	284	-0.113449	7.5693	-1.79673	0.0800637	0.283035	0.283035	-4.61651	0.924376	-0.0756243	-0.0756243	887	0.0153916	7.5693	0.253571	0.801148	0.91405	0.91405	-6.17877	1.01073	0.0107257	0.0107257	398	5	green	52	-0.35411	0.11528	331	-0.0612567	7.5693	-1.19371	0.239744	0.729263	0.729263	-5.01604
42592	hsa-miR-338-3p/mmu-miR-338-3p/rno-miR-338	mmu-miR-338-3p	175	0.072886	13.1974	1.39036	0.172241	0.969567	0.969567	-4.65788	1.05182	0.0518187	0.0518187	163	0.116477	13.1974	2.22575	0.0318325	0.197489	0.197489	-3.85582	1.08408	0.0840845	0.0840845	614	0.0435912	13.1974	0.866498	0.391474	0.64523	0.64523	-5.84429	1.03068	0.0306762	0.0306762	287	13	salmon	32	0.429222	0.0521749	827	0.0123452	13.1974	0.290266	0.773138	0.943728	0.943728	-5.60643
42594	mmu-miR-453	mmu-miR-453	371	-0.0405207	6.68675	-0.905058	0.370947	0.969567	0.969567	-5.10608	0.972304	-0.027696	-0.027696	886	0.0111386	6.68675	0.249219	0.804488	0.918484	0.918484	-6.10028	1.00775	0.00775054	0.00775054	484	0.0516592	6.68675	1.20236	0.236414	0.493698	0.493698	-5.51177	1.03646	0.0364562	0.0364562	766	1	turquoise	105	0.150847	0.513957	532	0.0284872	6.68675	0.784269	0.437581	0.831876	0.831876	-5.37001
42595	mmu-miR-291a-3p/rno-miR-291a-3p	mmu-miR-291a-3p	439	0.0573823	7.29508	0.791427	0.433443	0.969567	0.969567	-5.18514	1.04058	0.040576	0.040576	395	-0.103341	7.29508	-1.42776	0.161254	0.413136	0.413136	-5.16005	0.930875	-0.069125	-0.069125	172	-0.160723	7.29508	-2.30992	0.0262277	0.152784	0.152784	-3.75291	0.894577	-0.105423	-0.105423	540	9	pink	47	-0.274389	0.228711	967	0.00368926	7.29508	0.0627173	0.950309	0.991433	0.991433	-5.64251
42599	hsa-miR-153/mmu-miR-153-3p/rno-miR-153	mmu-miR-153-3p	285	0.0749308	11.9836	1.06612	0.292871	0.969567	0.969567	-4.97685	1.05331	0.0533105	0.0533105	783	0.0315067	11.9836	0.449057	0.655855	0.847071	0.847071	-6.03229	1.02208	0.022079	0.022079	704	-0.0434241	11.9836	-0.643819	0.52343	0.751975	0.751975	-6.0074	0.970349	-0.0296508	-0.0296508	643	14	cyan	27	0.216168	0.346632	978	0.00301324	11.9836	0.0528439	0.958124	0.991433	0.991433	-5.64303
42601	mmu-miR-540-5p/rno-miR-540*	mmu-miR-540-5p	550	0.0302698	7.51461	0.631223	0.531547	0.969567	0.969567	-5.2792	1.0212	0.0212031	0.0212031	607	0.0425429	7.51461	0.888695	0.379571	0.632827	0.632827	-5.74847	1.02993	0.0299276	0.0299276	879	0.0122731	7.51461	0.266694	0.791098	0.910798	0.910798	-6.17541	1.00854	0.00854334	0.00854334	527	14	cyan	27	0.28255	0.214606	926	0.00499543	7.51461	0.128399	0.898488	0.979778	0.979778	-5.63687
42604	mmu-miR-346-5p	mmu-miR-346-5p	686	0.0215211	7.55762	0.44484	0.658875	0.971799	0.971799	-5.3625	1.01503	0.0150291	0.0150291	127	0.117672	7.55762	2.4365	0.0194576	0.153599	0.153599	-3.43651	1.08498	0.0849826	0.0849826	221	0.0961508	7.55762	2.071	0.0449671	0.205308	0.205308	-4.20997	1.06892	0.0689177	0.0689177	115	13	salmon	32	0.547653	0.010174	121	0.0766334	7.55762	1.95242	0.0580335	0.479625	0.479625	-4.01718
42605	mmu-miR-503-3p	mmu-miR-503-3p	794	-0.0221626	10.6743	-0.289796	0.773495	0.984751	0.984751	-5.41003	0.984755	-0.0152445	-0.0152445	362	-0.116181	10.6743	-1.52181	0.136058	0.38036	0.38036	-5.03186	0.922627	-0.0773734	-0.0773734	453	-0.0940186	10.6743	-1.28107	0.207673	0.46394	0.46394	-5.41929	0.936909	-0.0630906	-0.0630906	280	3	brown	82	-0.433874	0.0494047	762	-0.0241105	10.6743	-0.388592	0.699674	0.929226	0.929226	-5.5765
42606	mmu-miR-330-3p/rno-miR-330*	mmu-miR-330-3p	642	0.0299013	8.49873	0.493399	0.624475	0.969567	0.969567	-5.34353	1.02094	0.0209423	0.0209423	214	0.123331	8.49873	2.03861	0.0482528	0.228186	0.228186	-4.20364	1.08925	0.0892471	0.0892471	348	0.0934299	8.49873	1.6065	0.116166	0.336919	0.336919	-4.98103	1.0669	0.0669037	0.0669037	188	13	salmon	32	0.49273	0.0232459	561	0.0346706	8.49873	0.705154	0.484871	0.874669	0.874669	-5.42219
42607	hsa-miR-653/mmu-miR-653-5p	mmu-miR-653-5p	889	0.00762624	6.41148	0.158227	0.875088	0.995303	0.995303	-5.43469	1.0053	0.0053001	0.0053001	562	0.0480225	6.41148	0.998086	0.32434	0.584043	0.584043	-5.6499	1.03385	0.0338468	0.0338468	609	0.0403962	6.41148	0.87337	0.387764	0.643739	0.643739	-5.83852	1.0284	0.0283962	0.0283962	299	1	turquoise	105	0.418762	0.0588381	650	-0.022272	6.41148	-0.569567	0.572211	0.888628	0.888628	-5.49903
42609	hsa-miR-135a-3p/mmu-miR-135a-1-3p	mmu-miR-135a-1-3p	5	-0.124809	6.84967	-2.70728	0.00998721	0.969567	0.969567	-2.67428	0.917126	-0.0828743	-0.0828743	605	0.0409412	6.84967	0.889616	0.379082	0.632827	0.632827	-5.74769	1.02878	0.0287848	0.0287848	22	0.16575	6.84967	3.74653	0.000574984	0.0257247	0.0257247	-0.338801	1.12175	0.121749	0.121749	421	10	purple	38	0.340485	0.130966	237	0.0551169	6.84967	1.47363	0.148542	0.634279	0.634279	-4.69664
42611	mmu-miR-467d-5p	mmu-miR-467d-5p	89	0.148227	6.26205	1.72239	0.0945562	0.969567	0.969567	-4.21627	1.10821	0.108207	0.108207	111	0.200182	6.26205	2.53586	0.0162449	0.145892	0.145892	-3.22496	1.14884	0.148843	0.148843	699	0.0519547	6.26205	0.653868	0.517822	0.749362	0.749362	-5.9054	1.03667	0.0366686	0.0366686	765	19	lightyellow	19	-0.151203	0.512952	892	-0.0134661	6.26205	-0.185089	0.854316	0.967049	0.967049	-5.47479
42615	hsa-miR-135b-3p/mmu-miR-135b-3p/rno-miR-135b*	mmu-miR-135b-3p	137	0.0704132	6.51169	1.50615	0.140019	0.969567	0.969567	-4.52574	1.05002	0.0500174	0.0500174	531	0.0490992	6.51169	1.05206	0.299192	0.569831	0.569831	-5.59727	1.03462	0.0346187	0.0346187	764	-0.021314	6.51169	-0.475081	0.637358	0.84326	0.84326	-6.09959	0.985335	-0.0146652	-0.0146652	789	19	lightyellow	19	0.132683	0.566413	832	0.01075	6.51169	0.283424	0.778338	0.946665	0.946665	-5.60819
42619	mmu-miR-709	mmu-miR-709	577	-0.03922	14.7534	-0.585358	0.561652	0.969567	0.969567	-5.30232	0.973181	-0.026819	-0.026819	94	0.173979	14.7534	2.60114	0.0130286	0.140188	0.140188	-3.08995	1.12817	0.128166	0.128166	51	0.213199	14.7534	3.31578	0.00197265	0.0389149	0.0389149	-1.46139	1.15926	0.159256	0.159256	206	1	turquoise	105	0.481253	0.0271933	280	0.0729241	14.7534	1.34153	0.187445	0.677479	0.677479	-4.85491
42620	hsa-miR-188-5p/mmu-miR-188-5p/rno-miR-188	mmu-miR-188-5p	869	-0.0063683	6.90876	-0.180231	0.857897	0.995303	0.995303	-5.43157	0.995596	-0.00440444	-0.00440444	724	0.0209182	6.90876	0.593039	0.55655	0.777756	0.777756	-5.95947	1.01461	0.014605	0.014605	634	0.0272865	6.90876	0.804713	0.425824	0.679706	0.679706	-5.89422	1.01909	0.0190935	0.0190935	608	6	red	48	0.234975	0.30522	462	0.0264707	6.90876	0.923396	0.361433	0.782767	0.782767	-5.26534
42621	mmu-miR-879-3p/rno-miR-879*	mmu-miR-879-3p	523	0.0279646	6.8207	0.657313	0.514809	0.969567	0.969567	-5.26529	1.01957	0.0195726	0.0195726	496	0.0486165	6.8207	1.14472	0.259243	0.52894	0.52894	-5.50085	1.03427	0.0342726	0.0342726	751	0.0206519	6.8207	0.505838	0.615794	0.829795	0.829795	-6.08483	1.01442	0.0144178	0.0144178	935	3	brown	82	0.0503895	0.828277	636	-0.0204815	6.8207	-0.593393	0.556316	0.885207	0.885207	-5.48668
42625	mmu-miR-299-3p/rno-miR-299*	mmu-miR-299-3p	193	0.0504542	6.71774	1.33498	0.189561	0.969567	0.969567	-4.71776	1.03559	0.0355909	0.0355909	960	-0.00419613	6.71774	-0.111219	0.912009	0.959508	0.959508	-6.12458	0.997096	-0.00290431	-0.00290431	382	-0.0546504	6.71774	-1.5068	0.139853	0.370502	0.370502	-5.12465	0.962828	-0.0371723	-0.0371723	1016	5	green	52	-0.00606212	0.979194	351	-0.0351275	6.71774	-1.14562	0.258879	0.746397	0.746397	-5.06473
42626	mmu-miR-30b-3p/rno-miR-30b-3p	mmu-miR-30b-3p	259	-0.0748987	8.16865	-1.1422	0.26028	0.969567	0.969567	-4.90895	0.949409	-0.0505912	-0.0505912	843	-0.0217783	8.16865	-0.332692	0.741134	0.888578	0.888578	-6.07659	0.985018	-0.0149822	-0.0149822	621	0.0531205	8.16865	0.844141	0.403697	0.65758	0.65758	-5.86277	1.03751	0.0375066	0.0375066	982	8	pink	47	-0.0207685	0.9288	480	-0.0479414	8.16865	-0.90114	0.373	0.782767	0.782767	-5.28318
42627	hsa-miR-212-3p/mmu-miR-212-3p/rno-miR-212	mmu-miR-212-3p	798	0.0263358	9.8845	0.285057	0.777096	0.98549	0.98549	-5.41117	1.01842	0.0184222	0.0184222	412	-0.127619	9.8845	-1.38374	0.174244	0.427618	0.427618	-5.21754	0.915341	-0.084659	-0.084659	314	-0.153955	9.8845	-1.73646	0.0903116	0.291068	0.291068	-4.78185	0.898783	-0.101217	-0.101217	465	4	yellow	52	-0.313669	0.166164	238	-0.110258	9.8845	-1.47099	0.149251	0.634629	0.634629	-4.69993
42628	hsa-miR-26a-1-3p/mmu-miR-26a-1-3p	mmu-miR-26a-1-3p	787	0.00970519	6.33651	0.298769	0.76673	0.984662	0.984662	-5.4078	1.00675	0.0067498	0.0067498	304	0.0561601	6.33651	1.73186	0.0913422	0.304073	0.304073	-4.7203	1.03969	0.0396948	0.0396948	392	0.0464549	6.33651	1.49022	0.144352	0.372664	0.372664	-5.14784	1.03272	0.0327241	0.0327241	307	7	black	48	0.411814	0.0636103	458	0.025318	6.33651	0.930062	0.358161	0.782767	0.782767	-5.23465
42630	hsa-miR-140-3p/mmu-miR-140-3p/rno-miR-140*	mmu-miR-140-3p	47	0.10751	10.0682	2.0071	0.0516478	0.969567	0.969567	-3.85261	1.07737	0.0773671	0.0773671	216	-0.108304	10.0682	-2.02543	0.049648	0.230242	0.230242	-4.22722	0.927678	-0.072322	-0.072322	9	-0.215814	10.0682	-4.19843	0.000148952	0.0157285	0.0157285	0.902451	0.86106	-0.13894	-0.13894	382	11	greenyellow	38	-0.365218	0.103532	407	0.0442357	10.0682	1.01791	0.314944	0.77634	0.77634	-5.18498
42631	mmu-miR-186-3p	mmu-miR-186-3p	97	0.0549321	6.68249	1.67179	0.102507	0.969567	0.969567	-4.3209	1.03881	0.0388102	0.0388102	334	-0.0527743	6.68249	-1.6089	0.115638	0.349381	0.349381	-4.90674	0.964081	-0.0359194	-0.0359194	44	-0.107706	6.68249	-3.41573	0.00149014	0.0337119	0.0337119	-1.20709	0.928062	-0.0719377	-0.0719377	289	22	darkgreen	13	-0.426307	0.0539706	608	-0.0168942	6.68249	-0.633734	0.529923	0.882043	0.882043	-5.46465
42636	mmu-miR-28-3p	mmu-miR-28-3p	393	-0.0313832	6.72414	-0.867826	0.390755	0.969567	0.969567	-5.1331	0.978482	-0.0215183	-0.0215183	335	0.0580792	6.72414	1.60883	0.115655	0.349381	0.349381	-4.90685	1.04108	0.0410788	0.0410788	127	0.0894624	6.72414	2.57788	0.0137998	0.109963	0.109963	-3.19652	1.06397	0.0639737	0.0639737	80	10	purple	38	0.573295	0.00659035	43	0.0713295	6.72414	2.4312	0.0197057	0.368417	0.368417	-3.18935
42637	mmu-miR-449b	mmu-miR-449b	108	-0.0870176	6.64462	-1.62805	0.111502	0.969567	0.969567	-4.37677	0.941467	-0.058533	-0.058533	302	0.0930583	6.64462	1.74409	0.0889576	0.298096	0.298096	-4.7006	1.06663	0.0666289	0.0666289	38	0.180076	6.64462	3.51077	0.00113755	0.0302948	0.0302948	-0.961647	1.13294	0.132943	0.132943	195	10	purple	38	0.489178	0.0244154	195	0.069271	6.64462	1.59745	0.118172	0.613282	0.613282	-4.53647
42638	hsa-miR-23a-5p/mmu-miR-23a-5p/rno-miR-23a*	mmu-miR-23a-5p	930	0.00471333	6.66774	0.0998726	0.920953	0.995303	0.995303	-5.441	1.00327	0.00327237	0.00327237	590	0.0436117	6.66774	0.92571	0.360243	0.617909	0.617909	-5.71634	1.03069	0.0306909	0.0306909	617	0.0388984	6.66774	0.85889	0.395607	0.648872	0.648872	-5.85063	1.02733	0.0273291	0.0273291	713	7	black	48	0.182134	0.429423	494	0.0329254	6.66774	0.859935	0.395037	0.807793	0.807793	-5.31511
42639	mmu-miR-509-3p	mmu-miR-509-3p	239	-0.045507	6.59431	-1.19324	0.239927	0.969567	0.969567	-4.86098	0.968949	-0.0310508	-0.0310508	219	0.077021	6.59431	2.02307	0.0499023	0.230242	0.230242	-4.23144	1.05484	0.0548377	0.0548377	49	0.122528	6.59431	3.34788	0.0018034	0.0369807	0.0369807	-1.38015	1.08864	0.0886408	0.0886408	314	16	lightcyan	24	0.404088	0.0692548	199	0.0489732	6.59431	1.58278	0.121482	0.615783	0.615783	-4.55603
42640	hsa-miR-20b-5p/mmu-miR-20b-5p/rno-miR-20b-5p	mmu-miR-20b-5p	724	0.0213378	8.00691	0.38496	0.702342	0.980069	0.980069	-5.38321	1.0149	0.0149001	0.0149001	706	0.0350712	8.00691	0.633825	0.529865	0.75926	0.75926	-5.93524	1.02461	0.0246074	0.0246074	884	0.0137334	8.00691	0.258185	0.79761	0.912175	0.912175	-6.17761	1.00956	0.00956473	0.00956473	589	1	turquoise	105	0.241787	0.291	831	0.0129465	8.00691	0.287896	0.774938	0.943728	0.943728	-5.60704
42641	hsa-miR-145-5p/mmu-miR-145-5p/rno-miR-145	mmu-miR-145-5p	200	-0.115718	9.2748	-1.31272	0.196888	0.969567	0.969567	-4.74121	0.922923	-0.0770773	-0.0770773	489	-0.102164	9.2748	-1.16097	0.252653	0.522394	0.522394	-5.48316	0.931634	-0.0683656	-0.0683656	937	0.0135541	9.2748	0.160224	0.873525	0.942303	0.942303	-6.19777	1.00944	0.00943926	0.00943926	374	0	grey	17	-0.369475	0.0992709	811	0.022626	9.2748	0.316369	0.753396	0.940008	0.940008	-5.59933
42646	mmu-miR-878-3p	mmu-miR-878-3p	823	-0.0127314	6.51107	-0.238598	0.812689	0.995303	0.995303	-5.42133	0.991214	-0.0087859	-0.0087859	817	-0.0212391	6.51107	-0.398731	0.692305	0.856838	0.856838	-6.05301	0.985386	-0.014614	-0.014614	932	-0.00850767	6.51107	-0.166146	0.868916	0.941886	0.941886	-6.19681	0.99412	-0.00587972	-0.00587972	905	0	grey	17	-0.0687636	0.767101	983	-0.00177939	6.51107	-0.0395986	0.968619	0.993907	0.993907	-5.61101
42651	mmu-miR-880-3p	mmu-miR-880-3p	770	0.0127908	6.68494	0.318322	0.751926	0.984217	0.984217	-5.40278	1.00891	0.00890534	0.00890534	355	0.0616777	6.68494	1.53762	0.132151	0.376722	0.376722	-5.00961	1.04368	0.0436787	0.0436787	457	0.0488869	6.68494	1.26779	0.212329	0.469571	0.469571	-5.43527	1.03447	0.0344665	0.0344665	756	17	grey60	24	0.155651	0.500482	575	0.0221169	6.68494	0.678433	0.501471	0.881126	0.881126	-5.43859
42658	mmu-miR-681	mmu-miR-681	208	0.0362637	6.6322	1.29171	0.203997	0.969567	0.969567	-4.76301	1.02545	0.0254546	0.0254546	11	0.108289	6.6322	3.86395	0.000406828	0.037049	0.037049	0.00647387	1.07795	0.0779491	0.0779491	115	0.0720253	6.6322	2.67342	0.0108778	0.0954165	0.0954165	-2.98778	1.05119	0.0511914	0.0511914	66	17	grey60	24	0.592043	0.00469124	461	0.0210827	6.6322	0.925629	0.360285	0.782767	0.782767	-5.26352
42659	mmu-miR-290-3p	mmu-miR-290-3p	431	-0.0354181	6.87767	-0.801322	0.427761	0.969567	0.969567	-5.17866	0.975749	-0.024251	-0.024251	29	-0.15229	6.87767	-3.4515	0.00134663	0.0455489	0.0455489	-1.07657	0.899821	-0.100179	-0.100179	104	-0.116872	6.87767	-2.75538	0.00883793	0.0847236	0.0847236	-2.8046	0.922185	-0.0778153	-0.0778153	46	22	darkgreen	13	-0.617556	0.00285551	689	-0.0185576	6.87767	-0.51751	0.607699	0.892586	0.892586	-5.52427
42660	hsa-miR-144-5p/mmu-miR-144-5p/rno-miR-144*	mmu-miR-144-5p	778	-0.0137895	6.23763	-0.308739	0.75915	0.984662	0.984662	-5.40529	0.990487	-0.00951263	-0.00951263	876	-0.0125062	6.23763	-0.280491	0.780571	0.901756	0.901756	-6.0922	0.991369	-0.00863115	-0.00863115	998	0.00128335	6.23763	0.0299415	0.976265	0.98996	0.98996	-6.20996	1.00089	0.000889944	0.000889944	914	3	brown	82	-0.0625552	0.787642	610	-0.0227976	6.23763	-0.62914	0.532895	0.882876	0.882876	-5.46723
42664	mmu-miR-301b-3p/rno-miR-301b	mmu-miR-301b-3p	661	0.016711	7.41674	0.476959	0.636031	0.969567	0.969567	-5.35017	1.01165	0.0116505	0.0116505	538	0.0363965	7.41674	1.04062	0.304409	0.572521	0.572521	-5.60865	1.02555	0.0255491	0.0255491	721	0.0196855	7.41674	0.58548	0.56157	0.788223	0.788223	-6.04236	1.01374	0.0137385	0.0137385	797	2	blue	87	0.127344	0.582267	316	-0.0355012	7.41674	-1.24893	0.219076	0.701597	0.701597	-4.95786
42665	mmu-miR-543-5p/rno-miR-543	mmu-miR-543-5p	705	-0.0218551	6.9231	-0.414354	0.680867	0.975143	0.975143	-5.37342	0.984965	-0.0150346	-0.0150346	386	0.075794	6.9231	1.43948	0.157928	0.413136	0.413136	-5.14448	1.05394	0.0539409	0.0539409	263	0.0976491	6.9231	1.92918	0.0609471	0.234519	0.234519	-4.46249	1.07003	0.0700284	0.0700284	288	6	red	48	0.427664	0.0531287	620	0.0262129	6.9231	0.612561	0.543693	0.885207	0.885207	-5.47639
42668	mmu-let-7c-1-3p/rno-let-7c-1*	mmu-let-7c-1-3p	637	-0.0156008	7.03313	-0.497452	0.62164	0.969567	0.969567	-5.34186	0.989245	-0.0107554	-0.0107554	551	-0.031874	7.03313	-1.01811	0.31485	0.577684	0.577684	-5.63069	0.978149	-0.0218511	-0.0218511	739	-0.0162732	7.03313	-0.54071	0.591757	0.810363	0.810363	-6.06698	0.988784	-0.0112163	-0.0112163	561	3	brown	82	-0.260227	0.254597	920	-0.00362136	7.03313	-0.142329	0.887547	0.976302	0.976302	-5.63517
42670	mmu-miR-500-3p/rno-miR-500	mmu-miR-500-3p	355	0.0481099	8.50868	0.942331	0.351777	0.969567	0.969567	-5.07795	1.03391	0.0339095	0.0339095	132	0.123403	8.50868	2.42129	0.0201776	0.153599	0.153599	-3.46771	1.0893	0.0893009	0.0893009	372	0.0752926	8.50868	1.53677	0.132358	0.360071	0.360071	-5.08233	1.05357	0.0535747	0.0535747	96	1	turquoise	105	0.561112	0.00813476	495	0.0355912	8.50868	0.859266	0.395402	0.807793	0.807793	-5.31562
42674	hsa-miR-431-3p/mmu-miR-431-3p	mmu-miR-431-3p	451	0.0372038	7.95037	0.77912	0.440573	0.969567	0.969567	-5.19309	1.02612	0.0261231	0.0261231	156	0.107875	7.95037	2.26303	0.0292302	0.189621	0.189621	-3.78371	1.07764	0.0776397	0.0776397	367	0.070671	7.95037	1.54222	0.131031	0.359295	0.359295	-5.07456	1.05021	0.0502051	0.0502051	107	13	salmon	32	0.553768	0.00920123	491	0.0334119	7.95037	0.862448	0.393671	0.807793	0.807793	-5.3132
42676	hsa-miR-495/mmu-miR-495-3p/rno-miR-495	mmu-miR-495-3p	333	0.0515745	9.77617	0.974836	0.335601	0.969567	0.969567	-5.05254	1.0364	0.0363954	0.0363954	778	-0.0240655	9.77617	-0.455664	0.651138	0.846981	0.846981	-6.02939	0.983457	-0.0165426	-0.0165426	391	-0.07564	9.77617	-1.48982	0.144248	0.372664	0.372664	-5.14829	0.948921	-0.051079	-0.051079	955	24	darkgrey	10	-0.0413294	0.858822	862	-0.00990972	9.77617	-0.230873	0.818611	0.958171	0.958171	-5.62033
42677	mmu-miR-344-5p/rno-miR-344a-5p	mmu-miR-344-5p	354	-0.0354879	6.27366	-0.942551	0.351666	0.969567	0.969567	-5.07778	0.975702	-0.0242983	-0.0242983	668	-0.0271642	6.27366	-0.722726	0.474125	0.717546	0.717546	-5.87699	0.981347	-0.0186526	-0.0186526	897	0.00832373	6.27366	0.230372	0.818997	0.923997	0.923997	-6.18429	1.00579	0.00578625	0.00578625	907	9	pink	47	-0.0672855	0.771978	628	-0.0183573	6.27366	-0.600963	0.551313	0.885207	0.885207	-5.48266
42678	mmu-miR-876-3p	mmu-miR-876-3p	744	-0.124557	6.27272	-0.351744	0.727545	0.984217	0.984217	-5.21403	0.917286	-0.0827143	-0.0827143	897	-0.076002	6.27272	-0.230189	0.819544	0.923777	0.923777	-5.94585	0.948683	-0.051317	-0.051317	935	0.0485549	6.27272	0.163629	0.871146	0.941886	0.941886	-6.1006	1.03423	0.0342284	0.0342284	467	31	paleturquoise	7	-0.313118	0.166949	946	-0.0262885	6.27272	-0.0900845	0.928833	0.991147	0.991147	-5.42733
42682	hsa-miR-25-3p/mmu-miR-25-3p/rno-miR-25	mmu-miR-25-3p	511	0.0354388	7.84315	0.676289	0.502816	0.969567	0.969567	-5.25482	1.02487	0.0248685	0.0248685	800	-0.0220091	7.84315	-0.420735	0.676239	0.855442	0.855442	-6.04428	0.98486	-0.0151398	-0.0151398	505	-0.0574479	7.84315	-1.14239	0.2602	0.521431	0.521431	-5.57858	0.960963	-0.0390374	-0.0390374	645	4	yellow	52	-0.215012	0.349279	302	0.0543115	7.84315	1.2775	0.208917	0.693269	0.693269	-4.9268
42684	mmu-miR-219-1-3p/rno-miR-219-1-3p	mmu-miR-219-1-3p	833	-0.00938342	6.27353	-0.224013	0.824038	0.995303	0.995303	-5.42411	0.993517	-0.00648299	-0.00648299	146	0.0986004	6.27353	2.358	0.0240366	0.166196	0.166196	-3.60779	1.07073	0.0707342	0.0707342	116	0.107984	6.27353	2.68632	0.0109371	0.0954165	0.0954165	-2.98038	1.07772	0.077721	0.077721	551	20	royalblue	17	0.264326	0.24692	446	0.038317	6.27353	0.952825	0.347154	0.782767	0.782767	-5.11529
42686	mmu-miR-136-3p	mmu-miR-136-3p	176	0.0642467	10.9258	1.38708	0.173231	0.969567	0.969567	-4.66148	1.04554	0.0455388	0.0455388	303	0.0805401	10.9258	1.74187	0.0893501	0.298423	0.298423	-4.7041	1.05741	0.0574138	0.0574138	830	0.0162934	10.9258	0.366564	0.71591	0.872892	0.872892	-6.14435	1.01136	0.0113578	0.0113578	362	20	royalblue	17	0.371324	0.0974602	843	-0.00965402	10.9258	-0.256905	0.798591	0.958089	0.958089	-5.61462
42687	mmu-miR-883b-5p	mmu-miR-883b-5p	274	-0.093389	8.11671	-1.10085	0.277656	0.969567	0.969567	-4.9464	0.937318	-0.0626817	-0.0626817	894	-0.0197101	8.11671	-0.232741	0.81717	0.923777	0.923777	-6.10416	0.986431	-0.0135691	-0.0135691	590	0.0736789	8.11671	0.905027	0.370963	0.635508	0.635508	-5.81136	1.0524	0.0523969	0.0523969	654	5	green	52	-0.21263	0.354772	679	-0.0363093	8.11671	-0.527552	0.600775	0.890999	0.890999	-5.51959
42692	hsa-miR-127-5p/mmu-miR-127-5p/rno-miR-127*	mmu-miR-127-5p	90	0.100513	9.76458	1.70854	0.0954196	0.969567	0.969567	-4.273	1.07215	0.0721549	0.0721549	39	0.187499	9.76458	3.19267	0.00277283	0.0696917	0.0696917	-1.72453	1.13879	0.138788	0.138788	369	0.086986	9.76458	1.54077	0.131383	0.359295	0.359295	-5.07662	1.06215	0.0621489	0.0621489	18	13	salmon	32	0.696061	0.000457567	176	0.0790204	9.76458	1.6556	0.105763	0.597351	0.597351	-4.45739
42693	hsa-miR-326/mmu-miR-326-3p/rno-miR-326	mmu-miR-326-3p	949	0.00444389	9.23988	0.0769784	0.939031	0.995303	0.995303	-5.4427	1.00309	0.00308502	0.00308502	498	0.0653996	9.23988	1.13484	0.263314	0.535087	0.535087	-5.5115	1.04637	0.0463747	0.0463747	519	0.0609557	9.23988	1.10029	0.277896	0.541789	0.541789	-5.62358	1.04316	0.0431566	0.0431566	78	14	cyan	27	0.573839	0.00652747	943	-0.00442849	9.23988	-0.0945533	0.92515	0.991147	0.991147	-5.64026
42694	hsa-miR-485-3p/mmu-miR-485-3p/rno-miR-485*	mmu-miR-485-3p	898	0.00666349	8.57255	0.146346	0.884396	0.995303	0.995303	-5.43621	1.00463	0.00462946	0.00462946	646	0.0349762	8.57255	0.769494	0.446198	0.697341	0.697341	-5.84337	1.02454	0.0245399	0.0245399	701	0.0283127	8.57255	0.64796	0.520777	0.750548	0.750548	-6.00479	1.01982	0.0198187	0.0198187	351	14	cyan	27	0.377395	0.0916858	528	0.0291795	8.57255	0.789901	0.434323	0.831876	0.831876	-5.36609
42697	mmu-miR-15a-3p	mmu-miR-15a-3p	453	-0.0249804	6.70162	-0.776342	0.442192	0.969567	0.969567	-5.19487	0.982834	-0.0171661	-0.0171661	206	0.066147	6.70162	2.05928	0.0461322	0.225914	0.225914	-4.1664	1.04692	0.0469169	0.0469169	72	0.0911274	6.70162	2.95113	0.00531414	0.0719305	0.0719305	-2.35263	1.0652	0.0652023	0.0652023	110	16	lightcyan	24	0.552304	0.00942684	114	0.0517351	6.70162	1.98177	0.0545259	0.479625	0.479625	-3.97046
42702	hsa-miR-30c-1-3p/mmu-miR-30c-1-3p/rno-miR-30c-1*	mmu-miR-30c-1-3p	307	-0.0290723	6.80492	-1.02097	0.313509	0.969567	0.969567	-5.01508	0.98005	-0.0199497	-0.0199497	773	-0.0133945	6.80492	-0.47121	0.640095	0.838003	0.838003	-6.02238	0.990759	-0.00924141	-0.00924141	724	0.0156778	6.80492	0.573727	0.56942	0.795032	0.795032	-6.04901	1.01093	0.0109263	0.0109263	481	3	brown	82	-0.306138	0.177122	907	-0.00371608	6.80492	-0.160855	0.873031	0.972628	0.972628	-5.63265
42703	hsa-miR-490-3p/mmu-miR-490-3p/rno-miR-490	mmu-miR-490-3p	715	-0.0380828	8.22459	-0.392513	0.696799	0.980069	0.980069	-5.38076	0.973948	-0.0260516	-0.0260516	579	-0.0929319	8.22459	-0.959495	0.343172	0.599811	0.599811	-5.68592	0.937615	-0.0623846	-0.0623846	719	-0.0548491	8.22459	-0.589089	0.559171	0.786475	0.786475	-6.04029	0.962695	-0.0373048	-0.0373048	508	2	blue	87	-0.292455	0.198275	909	0.0125275	8.22459	0.159149	0.874366	0.972628	0.972628	-5.63289
42706	mmu-miR-325-3p/rno-miR-325-3p	mmu-miR-325-3p	682	0.0577635	10.5894	0.450807	0.654605	0.969567	0.969567	-5.36027	1.04085	0.040851	0.040851	934	0.020948	10.5894	0.163769	0.870752	0.94347	0.94347	-6.11752	1.01463	0.0146259	0.0146259	860	-0.0368156	10.5894	-0.299402	0.76621	0.900746	0.900746	-6.16631	0.974804	-0.0251958	-0.0251958	817	2	blue	87	-0.114242	0.621953	201	-0.163985	10.5894	-1.57746	0.122703	0.615783	0.615783	-4.56309
42707	mmu-miR-294-5p/rno-miR-294	mmu-miR-294-5p	740	0.0168729	8.51113	0.357625	0.722536	0.984217	0.984217	-5.39168	1.01176	0.0117641	0.0117641	869	-0.0135834	8.51113	-0.288403	0.774553	0.901166	0.901166	-6.09	0.990629	-0.00937111	-0.00937111	685	-0.0304563	8.51113	-0.67267	0.505091	0.743691	0.743691	-5.9889	0.979111	-0.0208895	-0.0208895	1013	9	pink	47	0.00675006	0.976834	708	-0.0187144	8.51113	-0.48891	0.627621	0.896446	0.896446	-5.53713
42708	hsa-miR-99a-5p/mmu-miR-99a-5p/rno-miR-99a	mmu-miR-99a-5p	561	0.028254	10.908	0.609047	0.545996	0.969567	0.969567	-5.29059	1.01978	0.0197772	0.0197772	650	-0.0354756	10.908	-0.766043	0.448225	0.697852	0.697852	-5.84592	0.97571	-0.02429	-0.02429	404	-0.0637297	10.908	-1.43152	0.160181	0.401245	0.401245	-5.22768	0.956787	-0.0432126	-0.0432126	262	0	grey	17	-0.445722	0.0428599	570	0.0258842	10.908	0.687735	0.495657	0.880008	0.880008	-5.43295
42709	mmu-miR-743b-5p/rno-miR-743b*	mmu-miR-743b-5p	337	0.0404444	6.13581	0.973097	0.336453	0.969567	0.969567	-5.05392	1.02843	0.0284305	0.0284305	604	-0.0369218	6.13581	-0.889885	0.37894	0.632827	0.632827	-5.74746	0.974732	-0.0252675	-0.0252675	261	-0.0773662	6.13581	-1.93971	0.0596125	0.231141	0.231141	-4.44425	0.947786	-0.0522136	-0.0522136	504	3	brown	82	-0.294822	0.1945	59	-0.078669	6.13581	-2.33301	0.0248535	0.368417	0.368417	-3.37002
42712	mmu-miR-742-5p/rno-miR-742*	mmu-miR-742-5p	79	0.0618369	6.13273	1.76975	0.0865036	0.969567	0.969567	-4.19747	1.04379	0.0437939	0.0437939	753	-0.0184595	6.13273	-0.529221	0.600383	0.80689	0.80689	-5.99346	0.987286	-0.0127136	-0.0127136	159	-0.0802964	6.13273	-2.39468	0.0227989	0.14511	0.14511	-3.60992	0.945863	-0.0541367	-0.0541367	684	9	pink	47	-0.199496	0.385948	44	0.112164	6.13273	2.43975	0.0205499	0.368417	0.368417	-3.24543
42714	mmu-miR-509-5p	mmu-miR-509-5p	185	0.0745385	6.47375	1.34309	0.186943	0.969567	0.969567	-4.70912	1.05302	0.0530241	0.0530241	473	0.0666416	6.47375	1.20289	0.236214	0.505268	0.505268	-5.43646	1.04728	0.0472759	0.0472759	948	-0.00789688	6.47375	-0.148275	0.882883	0.942487	0.942487	-6.19958	0.994541	-0.00545875	-0.00545875	372	2	blue	87	0.369635	0.0991129	716	-0.0211164	6.47375	-0.468988	0.641668	0.905887	0.905887	-5.54565
42719	mmu-miR-324-3p	mmu-miR-324-3p	906	-0.00591729	7.03573	-0.123588	0.902271	0.995303	0.995303	-5.43878	0.995907	-0.00409315	-0.00409315	51	0.141663	7.03573	2.96389	0.00513776	0.101949	0.101949	-2.27322	1.10318	0.103176	0.103176	56	0.14758	7.03573	3.21195	0.00262986	0.0471425	0.0471425	-1.72123	1.10771	0.10771	0.10771	81	6	red	48	0.571902	0.00675364	450	0.0367607	7.03573	0.946353	0.349748	0.782767	0.782767	-5.2465
42723	hsa-miR-195-3p/mmu-miR-195-3p/rno-miR-195*	mmu-miR-195-3p	743	0.0121758	6.80696	0.351125	0.727369	0.984217	0.984217	-5.39361	1.00848	0.00847535	0.00847535	72	-0.0960206	6.80696	-2.77384	0.00843029	0.118492	0.118492	-2.70981	0.93561	-0.0643899	-0.0643899	54	-0.108196	6.80696	-3.25135	0.00235914	0.0442121	0.0442121	-1.62317	0.927747	-0.0722529	-0.0722529	204	12	tan	36	-0.482593	0.0267069	434	-0.027552	6.80696	-0.979336	0.333401	0.77634	0.77634	-5.21867
42724	mmu-miR-34b-3p/rno-miR-34b*	mmu-miR-34b-3p	416	-0.0622947	10.0272	-0.833979	0.409331	0.969567	0.969567	-5.15672	0.95774	-0.0422605	-0.0422605	276	-0.134972	10.0272	-1.81009	0.0779283	0.283035	0.283035	-4.59482	0.910687	-0.0893127	-0.0893127	554	-0.0726776	10.0272	-1.01389	0.316834	0.578445	0.578445	-5.71095	0.950872	-0.0491284	-0.0491284	274	3	brown	82	-0.435676	0.0483625	490	-0.052315	10.0272	-0.863267	0.393226	0.807793	0.807793	-5.31258
42725	mmu-miR-467a-5p	mmu-miR-467a-5p	344	-0.0329298	6.94767	-0.967174	0.339368	0.969567	0.969567	-5.0586	0.977433	-0.0225667	-0.0225667	17	-0.124067	6.94767	-3.65026	0.000761295	0.0435891	0.0435891	-0.561708	0.917598	-0.0824025	-0.0824025	96	-0.0911368	6.94767	-2.78931	0.00810223	0.0846948	0.0846948	-2.7277	0.938783	-0.0612173	-0.0612173	23	35	sienna3	5	-0.675354	0.000780979	637	0.0163254	6.94767	0.591011	0.557895	0.886015	0.886015	-5.48794
42728	mmu-miR-92a-3p/rno-miR-92a	mmu-miR-92a-3p	461	-0.0250707	6.79421	-0.763745	0.449578	0.969567	0.969567	-5.20286	0.982772	-0.0172276	-0.0172276	535	0.0341723	6.79421	1.04282	0.303401	0.572521	0.572521	-5.60647	1.02397	0.0239692	0.0239692	277	0.0592431	6.79421	1.88064	0.0674415	0.246393	0.246393	-4.54556	1.04192	0.041919	0.041919	509	6	red	48	0.292157	0.198755	330	-0.0317975	6.79421	-1.19396	0.239646	0.729263	0.729263	-5.01578
42730	hsa-miR-423-3p/mmu-miR-423-3p/rno-miR-423	mmu-miR-423-3p	224	0.0481627	7.49769	1.23734	0.223298	0.969567	0.969567	-4.81798	1.03395	0.0339473	0.0339473	624	-0.03241	7.49769	-0.834087	0.40927	0.663538	0.663538	-5.79358	0.977786	-0.0222144	-0.0222144	198	-0.0805727	7.49769	-2.15702	0.0371746	0.190003	0.190003	-4.04987	0.945682	-0.0543178	-0.0543178	194	11	greenyellow	38	-0.489442	0.0243269	344	-0.0367295	7.49769	-1.16308	0.251806	0.739129	0.739129	-5.04726
42732	hsa-miR-532-3p/mmu-miR-532-3p/rno-miR-532-3p	mmu-miR-532-3p	203	0.0617444	6.97414	1.30442	0.199674	0.969567	0.969567	-4.74986	1.04373	0.043727	0.043727	36	0.154308	6.97414	3.26557	0.00226807	0.0637581	0.0637581	-1.54479	1.11289	0.112887	0.112887	230	0.0925631	6.97414	2.03772	0.0483458	0.211614	0.211614	-4.27052	1.06626	0.0662628	0.0662628	41	6	red	48	0.627698	0.00231656	102	0.0806463	6.97414	2.1	0.0421932	0.418623	0.418623	-3.77671
42733	mmu-miR-702	mmu-miR-702	611	0.0253028	6.68756	0.534505	0.596002	0.969567	0.969567	-5.32597	1.01769	0.0176932	0.0176932	28	0.164606	6.68756	3.48324	0.00123048	0.0444731	0.0444731	-0.99531	1.12086	0.12086	0.12086	65	0.139304	6.68756	3.06643	0.0039074	0.0608352	0.0608352	-2.07743	1.10137	0.101373	0.101373	19	6	red	48	0.694539	0.000476606	830	0.0110656	6.68756	0.28812	0.774768	0.943728	0.943728	-5.60699
42736	hsa-miR-148b-5p/mmu-miR-148b-5p	mmu-miR-148b-5p	679	0.0162928	6.28865	0.454262	0.652138	0.969567	0.969567	-5.35897	1.01136	0.0113573	0.0113573	420	-0.048898	6.28865	-1.3657	0.179793	0.432599	0.432599	-5.24062	0.966674	-0.0333256	-0.0333256	274	-0.0651908	6.28865	-1.89402	0.0655948	0.24227	0.24227	-4.52283	0.955819	-0.0441811	-0.0441811	359	12	tan	36	-0.372063	0.0967432	162	-0.0501476	6.28865	-1.72337	0.0926781	0.578952	0.578952	-4.36221
42738	hsa-miR-340-3p/mmu-miR-340-3p/rno-miR-340-3p	mmu-miR-340-3p	24	0.087045	8.1822	2.21865	0.0323506	0.969567	0.969567	-3.5231	1.06219	0.0621923	0.0621923	436	0.0512732	8.1822	1.30915	0.198083	0.459771	0.459771	-5.31122	1.03618	0.036179	0.036179	574	-0.0357718	8.1822	-0.950107	0.347861	0.613302	0.613302	-5.7711	0.97551	-0.0244902	-0.0244902	496	4	yellow	52	0.298737	0.188363	856	0.00752915	8.1822	0.236541	0.814241	0.958171	0.958171	-5.61914
42739	hsa-miR-339-5p/mmu-miR-339-5p/rno-miR-339-5p	mmu-miR-339-5p	716	0.0281898	7.80998	0.391703	0.697392	0.980069	0.980069	-5.38103	1.01973	0.0197318	0.0197318	250	0.136526	7.80998	1.90035	0.0647362	0.260617	0.260617	-4.44487	1.09926	0.099255	0.099255	360	0.108336	7.80998	1.56865	0.124742	0.350663	0.350663	-5.0365	1.07798	0.0779844	0.0779844	184	14	cyan	27	0.494267	0.022754	106	0.119846	7.80998	2.05261	0.046808	0.441723	0.441723	-3.85543
42741	mmu-miR-760-5p/rno-miR-760-5p	mmu-miR-760-5p	438	0.0605488	6.42896	0.79159	0.433349	0.969567	0.969567	-5.18504	1.04286	0.0428624	0.0428624	501	-0.0859514	6.42896	-1.12564	0.26714	0.539612	0.539612	-5.52133	0.942163	-0.057837	-0.057837	241	-0.1465	6.42896	-1.99581	0.0529136	0.220141	0.220141	-4.34565	0.903439	-0.0965605	-0.0965605	400	11	greenyellow	38	-0.352303	0.117278	39	-0.153353	6.42896	-2.47116	0.0179028	0.368417	0.368417	-3.1143
42743	hsa-let-7e-3p/mmu-let-7e-3p/rno-let-7e*	mmu-let-7e-3p	737	0.0185426	7.34578	0.361369	0.719758	0.984217	0.984217	-5.39056	1.01294	0.0129357	0.0129357	172	0.111989	7.34578	2.1863	0.0348083	0.204802	0.204802	-3.9311	1.08072	0.0807173	0.0807173	272	0.0934466	7.34578	1.89772	0.0650923	0.242182	0.242182	-4.51653	1.06692	0.066916	0.066916	246	1	turquoise	105	0.45512	0.0381643	295	0.0543118	7.34578	1.30464	0.199599	0.684726	0.684726	-4.89672
42744	hsa-miR-23a-3p/mmu-miR-23a-3p/rno-miR-23a	mmu-miR-23a-3p	899	-0.00721688	11.9816	-0.141715	0.888028	0.995303	0.995303	-5.43676	0.99501	-0.00498987	-0.00498987	578	0.0489415	11.9816	0.962713	0.341574	0.598051	0.598051	-5.68297	1.03451	0.0345056	0.0345056	502	0.0561583	11.9816	1.14913	0.257445	0.518993	0.518993	-5.57124	1.03969	0.0396935	0.0396935	522	1	turquoise	105	0.286281	0.208353	68	0.0947373	11.9816	2.293	0.0272779	0.368417	0.368417	-3.44211
42747	hsa-miR-93-3p/mmu-miR-93-3p/rno-miR-93*	mmu-miR-93-3p	894	-0.00512206	6.51984	-0.152222	0.87979	0.995303	0.995303	-5.43547	0.996456	-0.00354405	-0.00354405	728	0.0197008	6.51984	0.586502	0.56089	0.779528	0.779528	-5.9632	1.01375	0.0137492	0.0137492	647	0.0248228	6.51984	0.768726	0.446649	0.697898	0.697898	-5.92165	1.01735	0.0173548	0.0173548	529	7	black	48	0.281402	0.216554	304	-0.0347893	6.51984	-1.27437	0.210014	0.693269	0.693269	-4.93024
42748	mmu-miR-191-3p/rno-miR-191*	mmu-miR-191-3p	762	-0.0120034	6.59283	-0.331512	0.742018	0.984217	0.984217	-5.3992	0.991714	-0.00828562	-0.00828562	786	0.0160792	6.59283	0.444849	0.658868	0.848314	0.848314	-6.03412	1.01121	0.0112076	0.0112076	632	0.0280826	6.59283	0.8082	0.423838	0.678631	0.678631	-5.89149	1.01966	0.0196561	0.0196561	499	33	darkolivegreen	6	0.297122	0.190879	412	0.0296688	6.59283	1.00997	0.318682	0.77634	0.77634	-5.19201
42752	mmu-miR-872-3p/rno-miR-872*	mmu-miR-872-3p	879	0.0122673	10.6088	0.168108	0.86736	0.995303	0.995303	-5.43334	1.00854	0.00853928	0.00853928	1011	0.000181719	10.6088	0.00249456	0.998022	0.999009	0.999009	-6.13062	1.00013	0.000125966	0.000125966	927	-0.0120856	10.6088	-0.172582	0.863866	0.941886	0.941886	-6.19574	0.991658	-0.00834208	-0.00834208	701	9	pink	47	-0.187658	0.415316	692	-0.0300542	10.6088	-0.507646	0.614537	0.896181	0.896181	-5.52879
42764	hsa-miR-412/mmu-miR-412-3p/rno-miR-412	mmu-miR-412-3p	535	-0.0295391	6.56826	-0.649319	0.519907	0.969567	0.969567	-5.26961	0.979733	-0.0202667	-0.0202667	179	-0.0975672	6.56826	-2.14842	0.0378963	0.214252	0.214252	-4.00243	0.934608	-0.0653923	-0.0653923	364	-0.0680282	6.56826	-1.55825	0.127187	0.352725	0.352725	-5.05154	0.953941	-0.0460591	-0.0460591	114	22	darkgreen	13	-0.54929	0.00990578	17	-0.104932	6.56826	-2.84306	0.0070523	0.368417	0.368417	-2.37735
42765	mmu-miR-339-3p	mmu-miR-339-3p	481	0.0383322	6.54993	0.741083	0.463046	0.969567	0.969567	-5.21691	1.02693	0.026926	0.026926	492	-0.0595218	6.54993	-1.15274	0.255975	0.526518	0.526518	-5.49215	0.959582	-0.0404179	-0.0404179	252	-0.097854	6.54993	-1.97137	0.0557469	0.2235	0.2235	-4.38888	0.934422	-0.0655781	-0.0655781	615	3	brown	82	-0.230531	0.314721	101	-0.0887137	6.54993	-2.11402	0.0409067	0.409877	0.409877	-3.75315
42767	mmu-miR-34c-3p/rno-miR-34c*	mmu-miR-34c-3p	407	-0.0672641	7.87663	-0.847484	0.401854	0.969567	0.969567	-5.14741	0.954446	-0.0455537	-0.0455537	366	-0.119533	7.87663	-1.50865	0.139382	0.385396	0.385396	-5.05024	0.920486	-0.0795142	-0.0795142	681	-0.0522685	7.87663	-0.686239	0.496589	0.737956	0.737956	-5.97993	0.964419	-0.0355813	-0.0355813	306	2	blue	87	-0.412039	0.0634511	919	-0.00943276	7.87663	-0.146488	0.884284	0.973771	0.973771	-5.63463
42769	hsa-let-7b-3p/mmu-let-7b-3p/rno-let-7b*	mmu-let-7b-3p	591	0.0216114	7.41731	0.563287	0.576437	0.969567	0.969567	-5.31284	1.01509	0.0150927	0.0150927	910	-0.00783057	7.41731	-0.204453	0.839054	0.932998	0.932998	-6.1102	0.994587	-0.00541303	-0.00541303	636	-0.029442	7.41731	-0.799652	0.428717	0.682172	0.682172	-5.89815	0.979799	-0.0202008	-0.0202008	646	34	darkmagenta	6	-0.214966	0.349386	3	0.104397	7.41731	3.35389	0.0017733	0.368417	0.368417	-1.26735
42770	mmu-miR-665-3p/rno-miR-665	mmu-miR-665-3p	654	-0.0253793	8.91565	-0.485695	0.629879	0.969567	0.969567	-5.34667	0.982562	-0.0174378	-0.0174378	418	-0.0713489	8.91565	-1.36781	0.179139	0.432599	0.432599	-5.23794	0.951748	-0.0482523	-0.0482523	585	-0.0459696	8.91565	-0.916731	0.364872	0.631197	0.631197	-5.80109	0.968639	-0.0313614	-0.0313614	423	2	blue	87	-0.339675	0.131945	743	0.0179226	8.91565	0.422767	0.674769	0.916895	0.916895	-5.56409
42771	mmu-miR-877-3p	mmu-miR-877-3p	824	-0.01538	6.80019	-0.23724	0.813702	0.995303	0.995303	-5.42161	0.989396	-0.010604	-0.010604	49	0.198409	6.80019	3.06582	0.00391377	0.0808314	0.0808314	-2.03174	1.14743	0.147432	0.147432	43	0.213789	6.80019	3.43641	0.00140548	0.0330778	0.0330778	-1.15398	1.15973	0.15973	0.15973	142	6	red	48	0.532359	0.0129795	287	0.0694466	6.80019	1.32038	0.194342	0.679136	0.679136	-4.87901
42775	hsa-miR-187-5p/mmu-miR-187-5p	mmu-miR-187-5p	850	-0.0156791	7.21887	-0.200628	0.842024	0.995303	0.995303	-5.42832	0.989191	-0.0108091	-0.0108091	433	-0.102924	7.21887	-1.31929	0.194703	0.455056	0.455056	-5.29876	0.931144	-0.068856	-0.068856	494	-0.0872448	7.21887	-1.16332	0.251712	0.514127	0.514127	-5.55563	0.941319	-0.0586813	-0.0586813	547	3	brown	82	-0.267072	0.241862	34	-0.160535	7.21887	-2.53196	0.0154467	0.368417	0.368417	-2.99853
42778	hsa-let-7g-3p/mmu-let-7g-3p	mmu-let-7g-3p	4	0.0945566	6.78375	2.73391	0.0093348	0.969567	0.969567	-2.62488	1.06774	0.0677372	0.0677372	536	-0.035973	6.78375	-1.04189	0.303826	0.572521	0.572521	-5.60739	0.975374	-0.0246263	-0.0246263	14	-0.13053	6.78375	-3.93268	0.000331681	0.0233176	0.0233176	0.165665	0.913496	-0.0865039	-0.0865039	829	31	paleturquoise	7	-0.110355	0.633931	196	-0.0446629	6.78375	-1.59168	0.119465	0.615783	0.615783	-4.54418
42779	mmu-miR-125b-2-3p	mmu-miR-125b-2-3p	710	0.0224007	8.42876	0.409848	0.684142	0.975143	0.975143	-5.37496	1.01565	0.0156481	0.0156481	338	0.0870323	8.42876	1.59513	0.118691	0.355371	0.355371	-4.92694	1.06218	0.0621829	0.0621829	469	0.0646316	8.42876	1.23223	0.225179	0.485113	0.485113	-5.47731	1.04582	0.0458178	0.0458178	212	13	salmon	32	0.476085	0.0291357	342	0.0521175	8.42876	1.17533	0.246929	0.73068	0.73068	-5.03486
42784	hsa-miR-411-3p/mmu-miR-411-3p	mmu-miR-411-3p	483	0.0557932	9.44872	0.736964	0.465519	0.969567	0.969567	-5.21942	1.03943	0.0394304	0.0394304	401	0.106498	9.44872	1.40915	0.166649	0.420571	0.420571	-5.18455	1.07661	0.0766115	0.0766115	678	0.0507045	9.44872	0.697909	0.489341	0.730402	0.730402	-5.97208	1.03577	0.0357706	0.0357706	371	4	yellow	52	0.369735	0.0990148	398	0.0644206	9.44872	1.04883	0.30066	0.764493	0.764493	-5.15708
42786	hsa-miR-188-3p/mmu-miR-188-3p/rno-miR-188*	mmu-miR-188-3p	499	-0.0191486	6.5221	-0.709169	0.482403	0.969567	0.969567	-5.236	0.986815	-0.0131851	-0.0131851	89	0.0712439	6.5221	2.6431	0.0117366	0.133454	0.133454	-2.99911	1.05062	0.0506222	0.0506222	39	0.0903925	6.5221	3.48845	0.00121234	0.0305566	0.0305566	-1.01959	1.06466	0.0646598	0.0646598	260	16	lightcyan	24	0.447542	0.0419176	850	0.00537817	6.5221	0.245507	0.807341	0.958171	0.958171	-5.61719
42787	hsa-miR-130b-5p/mmu-miR-130b-5p/rno-miR-130b*	mmu-miR-130b-5p	126	-0.0609224	7.30313	-1.53513	0.13276	0.969567	0.969567	-4.49123	0.958651	-0.041349	-0.041349	859	0.0123174	7.30313	0.310915	0.757508	0.889594	0.889594	-6.08342	1.00857	0.00857435	0.00857435	265	0.0732399	7.30313	1.9231	0.0617301	0.235299	0.235299	-4.47299	1.05208	0.0520767	0.0520767	626	7	black	48	0.223792	0.329466	427	0.031721	7.30313	0.985214	0.330542	0.77634	0.77634	-5.21361
42790	mmu-miR-337-3p	mmu-miR-337-3p	303	0.0598236	9.17315	1.02582	0.311245	0.969567	0.969567	-5.01105	1.04234	0.0423383	0.0423383	313	-0.0978478	9.17315	-1.68075	0.100739	0.324234	0.324234	-4.79896	0.934426	-0.0655741	-0.0655741	92	-0.157671	9.17315	-2.81734	0.00753783	0.0829162	0.0829162	-2.6637	0.896471	-0.103529	-0.103529	354	11	greenyellow	38	-0.376842	0.0922012	588	-0.0311073	9.17315	-0.657472	0.514708	0.882043	0.882043	-5.45103
42792	hsa-miR-29b-2-5p/mmu-miR-29b-2-5p/rno-miR-29b-2*	mmu-miR-29b-2-5p	581	0.0293726	7.84175	0.579342	0.565663	0.969567	0.969567	-5.30523	1.02057	0.0205682	0.0205682	162	0.11303	7.84175	2.23325	0.0312927	0.195483	0.195483	-3.84138	1.0815	0.081497	0.081497	319	0.083657	7.84175	1.71942	0.0934019	0.296309	0.296309	-4.80873	1.0597	0.0597008	0.0597008	83	13	salmon	32	0.571516	0.00679942	614	0.025639	7.84175	0.623315	0.536676	0.882876	0.882876	-5.47048
42796	mmu-miR-489-3p	mmu-miR-489-3p	729	-0.0308219	7.03287	-0.374352	0.710154	0.984217	0.984217	-5.38657	0.978862	-0.0211375	-0.0211375	238	-0.159454	7.03287	-1.94004	0.059571	0.251954	0.251954	-4.37704	0.895364	-0.104636	-0.104636	341	-0.128633	7.03287	-1.62801	0.111509	0.33093	0.33093	-4.94898	0.914698	-0.085302	-0.085302	273	11	greenyellow	38	-0.436254	0.0480316	402	-0.0687621	7.03287	-1.0294	0.309582	0.77634	0.77634	-5.1747
42799	mmu-miR-544-3p/rno-miR-544	mmu-miR-544-3p	190	0.0719736	7.40341	1.34023	0.187863	0.969567	0.969567	-4.71217	1.05115	0.0511537	0.0511537	389	0.0768385	7.40341	1.4333	0.159674	0.413136	0.413136	-5.1527	1.0547	0.0547042	0.0547042	970	0.00486488	7.40341	0.0943987	0.925272	0.965335	0.965335	-6.20602	1.00338	0.00337777	0.00337777	675	5	green	52	0.206858	0.368289	94	-0.0954358	7.40341	-2.19045	0.0344841	0.371255	0.371255	-3.62265
42800	hsa-miR-582-5p/mmu-miR-582-5p/rno-miR-582	mmu-miR-582-5p	20	0.135962	8.98498	2.28285	0.0279252	0.969567	0.969567	-3.41828	1.09883	0.0988254	0.0988254	75	0.163089	8.98498	2.74308	0.00911953	0.123053	0.123053	-2.77871	1.11968	0.119682	0.119682	765	0.027127	8.98498	0.474623	0.637681	0.84326	0.84326	-6.0998	1.01898	0.0189809	0.0189809	106	13	salmon	32	0.554445	0.00909831	905	0.00785398	8.98498	0.162542	0.871712	0.972628	0.972628	-5.6324
42803	mmu-miR-466c-5p	mmu-miR-466c-5p	65	-0.0949786	8.66576	-1.85051	0.0717629	0.969567	0.969567	-4.0799	0.936286	-0.0637138	-0.0637138	962	0.00569242	8.66576	0.111101	0.912102	0.959508	0.959508	-6.12459	1.00395	0.00395348	0.00395348	227	0.100671	8.66576	2.04389	0.0477029	0.211614	0.211614	-4.25935	1.07227	0.072272	0.072272	695	8	pink	47	0.190222	0.408854	602	0.0266469	8.66576	0.639923	0.525934	0.882043	0.882043	-5.46115
42804	mmu-miR-712-5p	mmu-miR-712-5p	746	0.0175999	6.95198	0.34929	0.728735	0.984217	0.984217	-5.39414	1.01227	0.012274	0.012274	685	0.0344282	6.95198	0.684452	0.497704	0.735295	0.735295	-5.90299	1.02415	0.0241508	0.0241508	835	0.0168283	6.95198	0.348019	0.729682	0.884358	0.884358	-6.15086	1.01173	0.0117328	0.0117328	866	3	brown	82	0.0898028	0.698673	598	0.0263571	6.95198	0.644747	0.522835	0.882043	0.882043	-5.45839
42805	mmu-miR-707	mmu-miR-707	118	-0.065211	6.2816	-1.57927	0.122944	0.969567	0.969567	-4.43848	0.955806	-0.0441945	-0.0441945	889	0.0100601	6.2816	0.244058	0.808559	0.919853	0.919853	-6.10147	1.007	0.00699752	0.00699752	273	0.0752711	6.2816	1.89955	0.0654547	0.24227	0.24227	-4.51613	1.05356	0.053559	0.053559	642	16	lightcyan	24	0.216228	0.346496	521	-0.0304892	6.2816	-0.801334	0.428149	0.830383	0.830383	-5.25777
42808	hsa-miR-874/mmu-miR-874-3p/rno-miR-874	mmu-miR-874-3p	920	0.0129584	7.82651	0.105472	0.916538	0.995303	0.995303	-5.44052	1.00902	0.00902255	0.00902255	661	-0.0908141	7.82651	-0.740442	0.46343	0.708466	0.708466	-5.8645	0.938993	-0.0610072	-0.0610072	605	-0.103772	7.82651	-0.880145	0.384129	0.642542	0.642542	-5.83279	0.930596	-0.0694036	-0.0694036	634	2	blue	87	-0.219861	0.338253	282	-0.132743	7.82651	-1.33171	0.190623	0.679136	0.679136	-4.86614
42809	mmu-miR-878-5p	mmu-miR-878-5p	688	0.0147572	6.00715	0.442307	0.661626	0.971799	0.971799	-5.29048	1.01028	0.0102814	0.0102814	811	-0.0123102	6.00715	-0.405935	0.687841	0.856073	0.856073	-6.04953	0.991503	-0.00849651	-0.00849651	625	-0.0270674	6.00715	-0.839248	0.408358	0.661214	0.661214	-5.77111	0.981413	-0.0185868	-0.0185868	330	3	brown	82	-0.391501	0.0792486	522	-0.035392	6.00715	-0.803602	0.42832	0.830383	0.830383	-4.95517
42810	hsa-miR-149-5p/mmu-miR-149-5p	mmu-miR-149-5p	362	0.0562106	9.30653	0.919817	0.363277	0.969567	0.969567	-5.09507	1.03973	0.0397312	0.0397312	348	0.0946624	9.30653	1.55172	0.128741	0.372573	0.372573	-4.98958	1.06782	0.0678155	0.0678155	697	0.0384518	9.30653	0.655672	0.515853	0.748986	0.748986	-5.99989	1.02701	0.0270111	0.0270111	302	13	salmon	32	0.415575	0.060992	709	0.02421	9.30653	0.488308	0.628043	0.896446	0.896446	-5.53739
42811	hsa-miR-542-5p/mmu-miR-542-5p/rno-miR-542-5p	mmu-miR-542-5p	709	-0.0170646	6.43128	-0.410358	0.683771	0.975143	0.975143	-5.37479	0.988241	-0.0117586	-0.0117586	751	-0.0220845	6.43128	-0.531993	0.597724	0.805455	0.805455	-5.99276	0.984809	-0.0151913	-0.0151913	954	-0.00501987	6.43128	-0.12579	0.900539	0.954993	0.954993	-6.20261	0.996527	-0.00347346	-0.00347346	760	6	red	48	-0.154077	0.504879	38	-0.0834526	6.43128	-2.47355	0.0178001	0.368417	0.368417	-3.1098
42813	mmu-miR-876-5p/rno-miR-876	mmu-miR-876-5p	479	0.0276497	5.83694	0.746967	0.461704	0.969567	0.969567	-5.05068	1.01935	0.0193502	0.0193502	506	0.0397774	5.83694	1.12281	0.271657	0.543314	0.543314	-5.35169	1.02796	0.0279552	0.0279552	825	0.0121277	5.83694	0.378616	0.70801	0.868492	0.868492	-6.01282	1.00844	0.00844171	0.00844171	891	9	pink	47	0.0736454	0.751053	540	-0.0272224	5.83694	-0.772979	0.446421	0.836626	0.836626	-5.08373
42816	mmu-miR-700-3p	mmu-miR-700-3p	368	0.0505148	7.01427	0.913351	0.366624	0.969567	0.969567	-5.09992	1.03563	0.0356344	0.0356344	951	-0.00667448	7.01427	-0.12089	0.904394	0.959508	0.959508	-6.12348	0.995384	-0.00461571	-0.00461571	528	-0.0571893	7.01427	-1.07751	0.287819	0.55042	0.55042	-5.64727	0.961135	-0.0388652	-0.0388652	435	28	skyblue	8	-0.33137	0.142274	767	0.016809	7.01427	0.374607	0.709965	0.933284	0.933284	-5.58129
42817	mmu-miR-770-5p/rno-miR-770	mmu-miR-770-5p	764	0.0202571	7.51399	0.328032	0.744628	0.984217	0.984217	-5.40016	1.01414	0.0141402	0.0141402	410	0.0854999	7.51399	1.38694	0.173272	0.427524	0.427524	-5.21341	1.06106	0.0610553	0.0610553	518	0.0652428	7.51399	1.10093	0.277621	0.541789	0.541789	-5.62291	1.04626	0.046261	0.046261	329	14	cyan	27	0.392487	0.0784287	999	-0.00117621	7.51399	-0.0234769	0.981389	0.993907	0.993907	-5.64404
42821	mmu-miR-295-5p/rno-miR-295	mmu-miR-295-5p	618	-0.0379484	6.15273	-0.523817	0.603979	0.969567	0.969567	-5.33015	0.974039	-0.0259609	-0.0259609	518	-0.0784123	6.15273	-1.08423	0.286282	0.559301	0.559301	-5.56349	0.947099	-0.0529006	-0.0529006	723	-0.0404639	6.15273	-0.582024	0.564589	0.790268	0.790268	-6.0436	0.972342	-0.0276578	-0.0276578	55	18	lightgreen	19	-0.602092	0.00387692	92	-0.179974	6.15273	-2.21227	0.034131	0.371255	0.371255	-3.54795
42822	mmu-miR-466g	mmu-miR-466g	807	0.0138208	6.6211	0.27105	0.787771	0.987168	0.987168	-5.41442	1.00963	0.00962585	0.00962585	426	-0.0686863	6.6211	-1.3494	0.184927	0.439311	0.439311	-5.26125	0.953506	-0.0464942	-0.0464942	327	-0.0825071	6.6211	-1.68615	0.0996878	0.308514	0.308514	-4.86055	0.944415	-0.055585	-0.055585	281	3	brown	82	-0.432184	0.0503977	161	-0.0713608	6.6211	-1.72501	0.0923778	0.578952	0.578952	-4.35986
42823	hsa-miR-27b-5p/mmu-miR-27b-5p/rno-miR-27b*	mmu-miR-27b-5p	783	0.00963518	6.5809	0.30399	0.762739	0.984662	0.984662	-5.40651	1.0067	0.00670095	0.00670095	101	0.0810495	6.5809	2.56155	0.0143662	0.140188	0.140188	-3.17475	1.05779	0.0577873	0.0577873	161	0.0714143	6.5809	2.34785	0.0240049	0.149419	0.149419	-3.67687	1.05075	0.0507463	0.0507463	161	1	turquoise	105	0.510663	0.0180046	927	0.00329992	6.5809	0.128327	0.898544	0.979778	0.979778	-5.63688
42826	mmu-miR-300-5p/rno-miR-300-5p	mmu-miR-300-5p	305	-0.0647351	10.3798	-1.02376	0.312205	0.969567	0.969567	-5.01276	0.956121	-0.0438791	-0.0438791	509	-0.0700606	10.3798	-1.10991	0.273781	0.543778	0.543778	-5.53798	0.952598	-0.047402	-0.047402	972	-0.00532552	10.3798	-0.0877624	0.930511	0.967886	0.967886	-6.20661	0.996315	-0.00368457	-0.00368457	648	8	pink	47	-0.214286	0.350949	833	0.0144804	10.3798	0.282264	0.779222	0.946665	0.946665	-5.60849
42827	hsa-miR-652-3p/mmu-miR-652-3p/rno-miR-652	mmu-miR-652-3p	183	0.0989454	9.46568	1.35312	0.183746	0.969567	0.969567	-4.69838	1.07099	0.0709903	0.0709903	270	0.134737	9.46568	1.84579	0.0724614	0.270375	0.270375	-4.53625	1.09789	0.097893	0.097893	747	0.035792	9.46568	0.510051	0.612867	0.829789	0.829789	-6.08273	1.02512	0.0251194	0.0251194	122	13	salmon	32	0.544902	0.0106383	566	0.0413302	9.46568	0.696664	0.490111	0.874961	0.874961	-5.42747
42829	hsa-miR-127-3p/mmu-miR-127-3p/rno-miR-127	mmu-miR-127-3p	881	0.0153526	11.8697	0.16711	0.86814	0.995303	0.995303	-5.43348	1.0107	0.0106985	0.0106985	622	0.0767001	11.8697	0.836314	0.408032	0.663538	0.663538	-5.7918	1.0546	0.054603	0.054603	679	0.0613474	11.8697	0.695831	0.490627	0.731243	0.731243	-5.97349	1.04344	0.0434398	0.0434398	688	14	cyan	27	0.195651	0.395356	870	0.0165005	11.8697	0.221378	0.825944	0.958171	0.958171	-5.62225
42830	mmu-miR-302a-5p	mmu-miR-302a-5p	433	0.0514399	6.12587	0.800082	0.429505	0.969567	0.969567	-5.13978	1.0363	0.0362987	0.0362987	212	0.131942	6.12587	2.05538	0.0479957	0.228186	0.228186	-4.14338	1.09577	0.095768	0.095768	420	0.0805024	6.12587	1.37836	0.17756	0.426843	0.426843	-5.29746	1.05739	0.0573862	0.0573862	125	1	turquoise	105	0.54344	0.0108921	989	-0.00205922	6.12587	-0.0310646	0.975409	0.993907	0.993907	-5.39628
42834	hsa-miR-219-2-3p/mmu-miR-219-2-3p/rno-miR-219-2-3p	mmu-miR-219-2-3p	903	0.0090393	9.45779	0.12752	0.899179	0.995303	0.995303	-5.43837	1.00629	0.00628523	0.00628523	467	0.0862026	9.45779	1.21819	0.23041	0.497974	0.497974	-5.41902	1.06157	0.0615723	0.0615723	508	0.0771633	9.45779	1.13433	0.263523	0.524971	0.524971	-5.58732	1.05494	0.0549417	0.0549417	526	1	turquoise	105	0.282583	0.21455	506	0.0481844	9.45779	0.837847	0.407181	0.814361	0.814361	-5.33164
42835	mmu-miR-16-1-3p	mmu-miR-16-1-3p	685	0.0137229	7.03459	0.445515	0.658391	0.971799	0.971799	-5.36225	1.00956	0.00955738	0.00955738	312	0.0520739	7.03459	1.69352	0.0982655	0.318733	0.318733	-4.77938	1.03675	0.0367542	0.0367542	448	0.038351	7.03459	1.29742	0.202047	0.45641	0.45641	-5.39941	1.02694	0.0269394	0.0269394	169	1	turquoise	105	0.507181	0.0189397	725	0.0114166	7.03459	0.456843	0.650298	0.907386	0.907386	-5.55068
42836	mmu-miR-302c-5p	mmu-miR-302c-5p	564	0.0237717	6.20886	0.603596	0.549763	0.969567	0.969567	-5.29318	1.01661	0.0166138	0.0166138	702	-0.0255443	6.20886	-0.64973	0.519846	0.749408	0.749408	-5.92516	0.98245	-0.0175501	-0.0175501	447	-0.049316	6.20886	-1.30485	0.199932	0.452643	0.452643	-5.39016	0.966394	-0.0336056	-0.0336056	1010	25	orange	9	0.00762773	0.973822	240	-0.0502414	6.20886	-1.45182	0.154906	0.653188	0.653188	-4.67418
42839	hsa-miR-135a-5p/mmu-miR-135a-5p/rno-miR-135a	mmu-miR-135a-5p	486	0.0725463	12.4826	0.732871	0.467984	0.969567	0.969567	-5.2219	1.05157	0.051571	0.051571	654	0.0745042	12.4826	0.753956	0.455367	0.703935	0.703935	-5.85477	1.053	0.0529991	0.0529991	1001	0.00195794	12.4826	0.020611	0.98366	0.993732	0.993732	-6.2102	1.00136	0.00135806	0.00135806	493	1	turquoise	105	0.301552	0.184032	153	0.140637	12.4826	1.75117	0.0877147	0.578952	0.578952	-4.32223
42842	mmu-miR-654-5p	mmu-miR-654-5p	1019	NA	5.71971	NA	NA	NA	NA	NA	#VALUE!	#VALUE!	#VALUE!	1019	NA	5.71971	NA	NA	NA	NA	NA	#VALUE!	#VALUE!	#VALUE!	1019	NA	5.71971	NA	NA	NA	NA	NA	#VALUE!	#VALUE!	#VALUE!	501	6	red	48	-0.297035	0.191015	1019	NA	5.71971	NA	NA	NA	NA	NA
42844	mmu-miR-384-5p/rno-miR-384-5p	mmu-miR-384-5p	67	0.0850235	8.77255	1.8338	0.0742594	0.969567	0.969567	-4.10328	1.06071	0.060705	0.060705	8	0.188707	8.77255	4.07714	0.000215087	0.0272085	0.0272085	0.586472	1.13974	0.139742	0.139742	168	0.103684	8.77255	2.3303	0.0250115	0.14959	0.14959	-3.71217	1.07451	0.0745137	0.0745137	5	1	turquoise	105	0.784332	2.57e-05	698	0.018902	8.77255	0.502502	0.618117	0.896181	0.896181	-5.53111
42846	mmu-miR-696	mmu-miR-696	191	-0.0468998	6.56295	-1.33684	0.18896	0.969567	0.969567	-4.71578	0.968014	-0.0319857	-0.0319857	62	0.0988602	6.56295	2.82281	0.00743202	0.118492	0.118492	-2.59908	1.07093	0.0709271	0.0709271	8	0.14576	6.56295	4.32945	9.98058e-05	0.0126254	0.0126254	1.27193	1.10631	0.106313	0.106313	103	7	black	48	0.556847	0.00874094	274	0.0387336	6.56295	1.36085	0.18131	0.669656	0.669656	-4.83259
42847	hsa-miR-497-5p/mmu-miR-497-5p/rno-miR-497	mmu-miR-497-5p	819	-0.017678	8.30403	-0.249913	0.803956	0.993396	0.993396	-5.41903	0.987821	-0.0121787	-0.0121787	168	-0.155826	8.30403	-2.20672	0.0332384	0.200222	0.200222	-3.89226	0.897618	-0.102382	-0.102382	231	-0.138148	8.30403	-2.0351	0.0486207	0.211614	0.211614	-4.27525	0.908685	-0.091315	-0.091315	51	12	tan	36	-0.606021	0.00359231	549	0.04244	8.30403	0.739513	0.463988	0.855293	0.855293	-5.40019
42849	mmu-miR-146b-3p/rno-miR-146b*	mmu-miR-146b-3p	775	-0.0517543	6.15938	-0.316413	0.753724	0.984217	0.984217	-5.40307	0.964762	-0.0352375	-0.0352375	1007	-0.00121054	6.15938	-0.00741377	0.99413	0.998354	0.998354	-6.1306	0.999161	-0.000838729	-0.000838729	845	0.0505438	6.15938	0.322005	0.749522	0.896903	0.896903	-6.15916	1.03566	0.0356552	0.0356552	456	16	lightcyan	24	0.317156	0.161253	36	-0.481216	6.15938	-2.52703	0.016588	0.368417	0.368417	-3.06034
42850	hsa-miR-150-3p/mmu-miR-150-3p/rno-miR-150*	mmu-miR-150-3p	753	0.0134378	6.28768	0.344211	0.732619	0.984217	0.984217	-5.39555	1.00936	0.00935789	0.00935789	534	0.0407403	6.28768	1.04538	0.302571	0.572521	0.572521	-5.60363	1.02864	0.0286415	0.0286415	669	0.0273025	6.28768	0.728762	0.470696	0.711869	0.711869	-5.95044	1.0191	0.0191048	0.0191048	897	4	yellow	52	0.0709629	0.759859	365	-0.039072	6.28768	-1.12096	0.269466	0.747122	0.747122	-5.02001
42851	mmu-miR-105	mmu-miR-105	57	-0.0678955	6.417	-1.8778	0.0678396	0.969567	0.969567	-4.04136	0.954029	-0.0459714	-0.0459714	895	0.00835875	6.417	0.231581	0.818065	0.923777	0.923777	-6.10442	1.00581	0.00581066	0.00581066	190	0.0762543	6.417	2.19765	0.0339278	0.18071	0.18071	-3.97248	1.05428	0.0542772	0.0542772	577	10	purple	38	0.247907	0.278579	46	0.0703505	6.417	2.39823	0.0213153	0.368417	0.368417	-3.25061
42852	hsa-miR-760/mmu-miR-760-3p/rno-miR-760-3p	mmu-miR-760-3p	767	0.0173089	7.34848	0.323857	0.747763	0.984217	0.984217	-5.40129	1.01207	0.0120699	0.0120699	175	0.115897	7.34848	2.17226	0.0359261	0.207755	0.207755	-3.95766	1.08365	0.083649	0.083649	266	0.0985886	7.34848	1.9222	0.0618473	0.235299	0.235299	-4.47455	1.07073	0.0707255	0.0707255	270	7	black	48	0.437976	0.0470569	164	0.0742988	7.34848	1.71349	0.0944968	0.583114	0.583114	-4.37628
42853	hsa-miR-433/mmu-miR-433-3p/rno-miR-433	mmu-miR-433-3p	133	0.0962575	9.47513	1.51296	0.138286	0.969567	0.969567	-4.51768	1.069	0.0689967	0.0689967	26	0.223323	9.47513	3.51625	0.00111988	0.0435891	0.0435891	-0.910389	1.16742	0.16742	0.16742	217	0.127066	9.47513	2.08117	0.0439763	0.204507	0.204507	-4.1913	1.09207	0.0920703	0.0920703	16	13	salmon	32	0.702827	0.000380607	369	0.0564841	9.47513	1.0943	0.280484	0.758878	0.758878	-5.11465
42861	mmu-miR-466d-3p	mmu-miR-466d-3p	435	-0.0467081	8.58502	-0.79742	0.429996	0.969567	0.969567	-5.18123	0.968143	-0.0318571	-0.0318571	966	-0.0055166	8.58502	-0.094345	0.925314	0.969377	0.969377	-6.12627	0.996183	-0.00381651	-0.00381651	667	0.0411915	8.58502	0.732806	0.468022	0.709188	0.709188	-5.94782	1.02896	0.0289633	0.0289633	785	8	pink	47	0.134723	0.560407	980	-0.00231432	8.58502	-0.0487005	0.961405	0.992797	0.992797	-5.64322
42863	mmu-miR-743b-3p	mmu-miR-743b-3p	821	0.0133139	5.97417	0.242357	0.810314	0.995303	0.995303	-5.31065	1.00927	0.0092712	0.0092712	626	0.0420258	5.97417	0.833992	0.411518	0.664429	0.664429	-5.74083	1.02956	0.0295585	0.0295585	730	0.0287119	5.97417	0.566072	0.575965	0.797221	0.797221	-5.95662	1.0201	0.0201009	0.0201009	656	4	yellow	52	0.212514	0.355041	301	0.0833956	5.97417	1.29327	0.206746	0.693269	0.693269	-4.63182
42865	hsa-miR-181a-5p/mmu-miR-181a-5p/rno-miR-181a	mmu-miR-181a-5p	1003	0.000513739	12.4153	0.00994994	0.992112	0.999773	0.999773	-5.44514	1.00036	0.00035616	0.00035616	798	0.0219506	12.4153	0.425871	0.672524	0.852875	0.852875	-6.04216	1.01533	0.0153313	0.0153313	795	0.0214369	12.4153	0.43264	0.66764	0.849449	0.849449	-6.11846	1.01497	0.0149699	0.0149699	919	0	grey	17	0.0607829	0.793531	878	0.00881411	12.4153	0.210413	0.834432	0.958171	0.958171	-5.62438
42866	hsa-miR-451a/mmu-miR-451/rno-miR-451	mmu-miR-451	1006	0.000730771	11.3969	0.00588957	0.995332	0.999773	0.999773	-5.44516	1.00051	0.00050666	0.00050666	791	-0.0539363	11.3969	-0.435448	0.665745	0.85175	0.85175	-6.03804	0.963304	-0.0366955	-0.0366955	778	-0.054667	11.3969	-0.459108	0.64882	0.84326	0.84326	-6.10677	0.962817	-0.0371834	-0.0371834	724	19	lightyellow	19	-0.177779	0.440722	2	0.372505	11.3969	3.42038	0.00152833	0.368417	0.368417	-1.17794
42867	mmu-miR-337-5p	mmu-miR-337-5p	593	0.0370837	7.77964	0.560656	0.578213	0.969567	0.969567	-5.31407	1.02604	0.0260376	0.0260376	996	0.00134892	7.77964	0.0204293	0.983804	0.998297	0.998297	-6.13042	1.00094	0.000935439	0.000935439	732	-0.0357347	7.77964	-0.562978	0.576646	0.797221	0.797221	-6.05498	0.975535	-0.0244652	-0.0244652	958	4	yellow	52	0.040586	0.861338	848	-0.01327	7.77964	-0.247287	0.805973	0.958171	0.958171	-5.6168
42871	mmu-miR-343	mmu-miR-343	1005	0.000199076	6.67862	0.00603583	0.995215	0.999773	0.999773	-5.44516	1.00014	0.000137998	0.000137998	83	0.0882094	6.67862	2.67908	0.0107239	0.130754	0.130754	-2.92042	1.06305	0.06305	0.06305	99	0.0880104	6.67862	2.7806	0.00828536	0.0846948	0.0846948	-2.74749	1.0629	0.0629033	0.0629033	126	16	lightcyan	24	0.543133	0.010946	152	0.0468966	6.67862	1.75257	0.0874709	0.578952	0.578952	-4.32021
42872	hsa-miR-138-1-3p/mmu-miR-138-1-3p/rno-miR-138-1*	mmu-miR-138-1-3p	382	-0.0851538	10.5581	-0.884751	0.381669	0.969567	0.969567	-5.12095	0.942684	-0.0573159	-0.0573159	81	-0.257722	10.5581	-2.68238	0.0106352	0.130754	0.130754	-2.91317	0.836408	-0.163592	-0.163592	281	-0.172568	10.5581	-1.86837	0.0691735	0.248753	0.248753	-4.56628	0.887262	-0.112738	-0.112738	268	11	greenyellow	38	-0.438411	0.0468132	418	-0.0782272	10.5581	-1.00182	0.322555	0.77634	0.77634	-5.19918
42876	mmu-miR-20a-3p/rno-miR-20a*	mmu-miR-20a-3p	568	0.0267494	6.20463	0.596945	0.553966	0.969567	0.969567	-5.29664	1.01871	0.0187142	0.0187142	434	-0.0587069	6.20463	-1.31239	0.196997	0.458584	0.458584	-5.30724	0.960124	-0.0398757	-0.0398757	245	-0.0854563	6.20463	-1.98725	0.0538922	0.220141	0.220141	-4.36085	0.942486	-0.0575136	-0.0575136	318	12	tan	36	-0.397159	0.0746306	140	-0.0669895	6.20463	-1.84265	0.0729285	0.523953	0.523953	-4.18694
42877	mmu-miR-18b-5p	mmu-miR-18b-5p	747	0.029073	6.58251	0.349135	0.728899	0.984217	0.984217	-5.39416	1.02036	0.0203563	0.0203563	922	0.0151811	6.58251	0.182625	0.856055	0.939342	0.939342	-6.11431	1.01058	0.0105783	0.0105783	926	-0.0138919	6.58251	-0.173841	0.862905	0.941886	0.941886	-6.19552	0.990417	-0.00958291	-0.00958291	641	15	midnightblue	27	-0.216257	0.346429	151	0.124573	6.58251	1.77431	0.0839577	0.562683	0.562683	-4.2692
42878	mmu-miR-882	mmu-miR-882	35	-0.136345	8.83329	-2.0974	0.0424357	0.969567	0.969567	-3.71502	0.909821	-0.0901787	-0.0901787	503	-0.0727231	8.83329	-1.12064	0.269237	0.541685	0.541685	-5.52664	0.950842	-0.0491584	-0.0491584	551	0.0636217	8.83329	1.01985	0.314035	0.576777	0.576777	-5.70514	1.04509	0.045086	0.045086	692	2	blue	87	-0.1942	0.398941	627	-0.031697	8.83329	-0.601002	0.551287	0.885207	0.885207	-5.48264
42879	mmu-miR-92a-2-5p	mmu-miR-92a-2-5p	617	-0.0279659	7.00209	-0.52408	0.603165	0.969567	0.969567	-5.33055	0.980802	-0.0191978	-0.0191978	225	0.106237	7.00209	1.99433	0.0530814	0.237942	0.237942	-4.28238	1.07642	0.0764172	0.0764172	122	0.134203	7.00209	2.6207	0.0124108	0.102949	0.102949	-3.1036	1.09749	0.0974866	0.0974866	392	23	darkturquoise	12	0.356397	0.112785	326	-0.0521831	7.00209	-1.20535	0.235272	0.729263	0.729263	-5.00397
42883	mmu-miR-883b-3p/rno-miR-883	mmu-miR-883b-3p	677	-0.0326394	6.81478	-0.457581	0.649772	0.969567	0.969567	-5.35771	0.97763	-0.0223699	-0.0223699	153	-0.163636	6.81478	-2.29804	0.0269609	0.17833	0.17833	-3.71517	0.892772	-0.107228	-0.107228	270	-0.130997	6.81478	-1.9137	0.0629578	0.235975	0.235975	-4.48917	0.9132	-0.0867998	-0.0867998	242	3	brown	82	-0.457717	0.0369403	233	-0.0862539	6.81478	-1.49046	0.144082	0.624784	0.624784	-4.67554
42884	mmu-miR-883a-3p	mmu-miR-883a-3p	760	-0.0110562	6.13587	-0.332706	0.741646	0.984217	0.984217	-5.39855	0.992366	-0.00763429	-0.00763429	853	-0.0106253	6.13587	-0.320293	0.750943	0.889594	0.889594	-6.08019	0.992662	-0.00733782	-0.00733782	1005	0.000430935	6.13587	0.013513	0.989307	0.995926	0.995926	-6.21031	1.0003	0.000298746	0.000298746	818	5	green	52	-0.113885	0.623049	960	0.00309284	6.13587	0.0689532	0.94548	0.991433	0.991433	-5.23161
42886	mmu-miR-879-5p/rno-miR-879	mmu-miR-879-5p	241	0.05002	6.10485	1.19025	0.241085	0.969567	0.969567	-4.86384	1.03528	0.0352792	0.0352792	908	-0.00884176	6.10485	-0.210759	0.834164	0.929707	0.929707	-6.10892	0.99389	-0.0061099	-0.0061099	397	-0.0588617	6.10485	-1.45953	0.152361	0.388387	0.388387	-5.18989	0.960021	-0.0399787	-0.0399787	742	12	tan	36	-0.166655	0.470283	104	-0.0709755	6.10485	-2.0817	0.0439253	0.427427	0.427427	-3.80727
42887	hsa-miR-331-3p/mmu-miR-331-3p/rno-miR-331	mmu-miR-331-3p	109	0.088657	9.92287	1.62554	0.112037	0.969567	0.969567	-4.37993	1.06338	0.0633798	0.0633798	34	0.182065	9.92287	3.34397	0.00182327	0.0542691	0.0542691	-1.34904	1.13451	0.134506	0.134506	300	0.0934077	9.92287	1.78465	0.0820347	0.276731	0.276731	-4.70464	1.06689	0.0668872	0.0668872	24	13	salmon	32	0.675111	0.000785701	835	-0.0121552	9.92287	-0.274702	0.784984	0.95114	0.95114	-5.61038
42888	mmu-miR-875-3p	mmu-miR-875-3p	514	-0.0534981	12.3041	-0.666771	0.508812	0.969567	0.969567	-5.26011	0.963597	-0.0364029	-0.0364029	290	-0.142586	12.3041	-1.7802	0.082771	0.288467	0.288467	-4.64314	0.905894	-0.0941064	-0.0941064	500	-0.0890883	12.3041	-1.15703	0.254239	0.51458	0.51458	-5.56256	0.940117	-0.0598833	-0.0598833	237	2	blue	87	-0.460288	0.0357592	642	0.0378774	12.3041	0.58188	0.563968	0.888628	0.888628	-5.49271
42889	hsa-miR-379-3p/mmu-miR-379-3p/rno-miR-379*	mmu-miR-379-3p	808	0.0147396	7.73979	0.2703	0.788343	0.987168	0.987168	-5.41459	1.01027	0.0102691	0.0102691	667	0.0393776	7.73979	0.723375	0.473731	0.717546	0.717546	-5.87654	1.02767	0.0276704	0.0276704	768	0.024638	7.73979	0.470819	0.640371	0.84326	0.84326	-6.10156	1.01722	0.0172244	0.0172244	773	14	cyan	27	0.146286	0.526905	634	-0.0263026	7.73979	-0.594533	0.555561	0.885207	0.885207	-5.48608
42894	mmu-miR-466e-5p	mmu-miR-466e-5p	13	-0.141684	8.56105	-2.41226	0.020616	0.969567	0.969567	-3.20055	0.90646	-0.0935397	-0.0935397	936	-0.00939751	8.56105	-0.160276	0.873484	0.944408	0.944408	-6.11807	0.993507	-0.00649269	-0.00649269	162	0.132287	8.56105	2.34696	0.024055	0.149419	0.149419	-3.67866	1.09603	0.0960296	0.0960296	952	8	pink	47	-0.0423184	0.855478	303	0.060739	8.56105	1.27464	0.209919	0.693269	0.693269	-4.92995
42895	mmu-miR-881-3p	mmu-miR-881-3p	131	-0.0950685	7.4795	-1.52979	0.134074	0.969567	0.969567	-4.49763	0.936228	-0.0637722	-0.0637722	983	0.003205	7.4795	0.0516626	0.959059	0.987353	0.987353	-6.12932	1.00222	0.002224	0.002224	335	0.0982735	7.4795	1.64786	0.107351	0.323758	0.323758	-4.9191	1.07049	0.0704916	0.0704916	996	5	green	52	-0.0152653	0.947637	485	-0.0452216	7.4795	-0.896927	0.375216	0.782767	0.782767	-5.28651
42898	hsa-miR-124-5p/mmu-miR-124-5p/rno-miR-124*	mmu-miR-124-5p	326	0.0518299	8.1456	0.986351	0.329992	0.969567	0.969567	-5.04334	1.03658	0.0365789	0.0365789	977	0.00376341	8.1456	0.0717439	0.943169	0.976957	0.976957	-6.12811	1.00261	0.002612	0.002612	572	-0.0480665	8.1456	-0.953192	0.346316	0.612231	0.612231	-5.76827	0.967232	-0.0327683	-0.0327683	807	4	yellow	52	0.119571	0.605679	447	0.0404994	8.1456	0.94998	0.347925	0.782767	0.782767	-5.24348
42899	hsa-miR-377-5p/mmu-miR-377-5p/rno-miR-377*	mmu-miR-377-5p	466	-0.0552183	7.25811	-0.761173	0.451094	0.969567	0.969567	-5.20447	0.962449	-0.0375512	-0.0375512	831	0.0257634	7.25811	0.355759	0.723922	0.879699	0.879699	-6.06885	1.01802	0.0180182	0.0180182	495	0.0809818	7.25811	1.16325	0.251737	0.514127	0.514127	-5.5557	1.05774	0.0577376	0.0577376	975	26	darkorange	9	0.0245184	0.915985	335	-0.0700036	7.25811	-1.18942	0.241406	0.729263	0.729263	-5.02045
42902	hsa-miR-185-5p/mmu-miR-185-5p/rno-miR-185	mmu-miR-185-5p	408	0.0645586	10.1912	0.845986	0.40268	0.969567	0.969567	-5.14845	1.04576	0.0457649	0.0457649	589	0.0710088	10.1912	0.932125	0.35696	0.613317	0.613317	-5.71065	1.05045	0.0504509	0.0504509	971	0.00645024	10.1912	0.0880789	0.930261	0.967886	0.967886	-6.20658	1.00448	0.00448097	0.00448097	367	4	yellow	52	0.370801	0.0979698	486	0.0554488	10.1912	0.895605	0.375914	0.782767	0.782767	-5.28755
42907	mmu-miR-598-5p/rno-miR-598-5p	mmu-miR-598-5p	853	-0.0115702	6.56747	-0.19845	0.843715	0.995303	0.995303	-5.42868	0.992012	-0.00798776	-0.00798776	358	0.0888694	6.56747	1.52692	0.134785	0.379497	0.379497	-5.02469	1.06354	0.0635364	0.0635364	296	0.10044	6.56747	1.79516	0.0803168	0.273712	0.273712	-4.68756	1.0721	0.0721	0.0721	350	6	red	48	0.377624	0.0914725	393	-0.0499145	6.56747	-1.05525	0.297753	0.764493	0.764493	-5.1512
42911	mmu-miR-470-3p	mmu-miR-470-3p	167	0.189976	6.01906	1.43292	0.162828	0.969567	0.969567	-4.56777	1.14074	0.140744	0.140744	135	0.306102	6.01906	2.44983	0.0207258	0.155367	0.155367	-3.43192	1.23636	0.236363	0.236363	608	0.116126	6.01906	0.877444	0.387628	0.643739	0.643739	-5.71031	1.08382	0.0838208	0.0838208	220	1	turquoise	105	0.471571	0.0309205	421	-0.145826	6.01906	-1.00218	0.324744	0.77634	0.77634	-4.92863
42913	mmu-miR-345-3p/rno-miR-345-3p	mmu-miR-345-3p	497	0.0385449	7.3085	0.709513	0.482192	0.969567	0.969567	-5.2358	1.02708	0.0270774	0.0270774	380	0.0788102	7.3085	1.45321	0.154099	0.41039	0.41039	-5.12608	1.05615	0.0561467	0.0561467	644	0.0402653	7.3085	0.772346	0.444527	0.697898	0.697898	-5.91895	1.0283	0.0283029	0.0283029	385	6	red	48	0.364259	0.104511	159	0.0763208	7.3085	1.73162	0.0911812	0.578952	0.578952	-4.3504
42916	mmu-miR-471-5p/rno-miR-471	mmu-miR-471-5p	874	0.00666927	6.65731	0.1733	0.863305	0.995303	0.995303	-5.4326	1.00463	0.00463348	0.00463348	226	-0.0765982	6.65731	-1.99384	0.0531372	0.237942	0.237942	-4.28324	0.948291	-0.051709	-0.051709	180	-0.0832675	6.65731	-2.25466	0.0297969	0.167525	0.167525	-3.86202	0.943917	-0.0560826	-0.0560826	408	11	greenyellow	38	-0.349143	0.120832	40	-0.0769881	6.65731	-2.46581	0.0181355	0.368417	0.368417	-3.12441
42919	mmu-miR-203-5p	mmu-miR-203-5p	473	0.0380133	6.40046	0.747983	0.459036	0.969567	0.969567	-5.21258	1.0267	0.026699	0.026699	548	0.0520139	6.40046	1.02525	0.311675	0.575575	0.575575	-5.6236	1.03671	0.0367111	0.0367111	866	0.0140006	6.40046	0.287072	0.775604	0.905106	0.905106	-6.16984	1.00975	0.00975174	0.00975174	737	14	cyan	27	0.170475	0.460021	596	0.0277447	6.40046	0.648265	0.520679	0.882043	0.882043	-5.42549
42922	mmu-miR-450a-2-3p	mmu-miR-450a-2-3p	37	-0.0575184	6.57877	-2.09347	0.0428038	0.969567	0.969567	-3.72109	0.960916	-0.0390844	-0.0390844	267	0.0507603	6.57877	1.85071	0.0717341	0.270375	0.270375	-4.5281	1.03581	0.0358106	0.0358106	11	0.108279	6.57877	4.10668	0.000196737	0.0180998	0.0180998	0.646051	1.07794	0.0779414	0.0779414	301	10	purple	38	0.416587	0.0603012	35	0.0563429	6.57877	2.52764	0.0156102	0.368417	0.368417	-3.00681
42923	hsa-miR-30c-5p/mmu-miR-30c-5p/rno-miR-30c	mmu-miR-30c-5p	552	0.0371572	13.9098	0.629219	0.532845	0.969567	0.969567	-5.28025	1.02609	0.02609	0.02609	585	-0.0551794	13.9098	-0.936027	0.354973	0.613317	0.613317	-5.70716	0.962475	-0.0375253	-0.0375253	340	-0.0923366	13.9098	-1.62937	0.111221	0.33093	0.33093	-4.94695	0.938002	-0.0619977	-0.0619977	500	2	blue	87	-0.297111	0.190897	455	0.0448408	13.9098	0.935939	0.355017	0.782767	0.782767	-5.2551
42925	hsa-miR-409-5p/mmu-miR-409-5p/rno-miR-409-5p	mmu-miR-409-5p	427	0.0558456	7.96583	0.809505	0.423096	0.969567	0.969567	-5.17324	1.03947	0.0394682	0.0394682	790	0.0300427	7.96583	0.436236	0.665051	0.85175	0.85175	-6.03781	1.02104	0.0210423	0.0210423	820	-0.025803	7.96583	-0.389751	0.698824	0.862451	0.862451	-6.13575	0.982274	-0.0177263	-0.0177263	748	13	salmon	32	0.161518	0.484265	896	-0.0102092	7.96583	-0.182405	0.856202	0.967049	0.967049	-5.62932
42927	mmu-miR-673-3p	mmu-miR-673-3p	536	-0.0402118	7.19733	-0.649245	0.519954	0.969567	0.969567	-5.26965	0.972512	-0.0274878	-0.0274878	522	-0.0661146	7.19733	-1.06931	0.291448	0.564344	0.564344	-5.5799	0.955207	-0.0447929	-0.0447929	792	-0.0259028	7.19733	-0.435802	0.665364	0.849449	0.849449	-6.11711	0.982206	-0.0177942	-0.0177942	847	7	black	48	-0.10208	0.65972	670	0.0272128	7.19733	0.541558	0.591179	0.890999	0.890999	-5.51291
42929	hsa-miR-25-5p/mmu-miR-25-5p	mmu-miR-25-5p	844	-0.0126934	8.07413	-0.204656	0.838897	0.995303	0.995303	-5.42764	0.99124	-0.00875982	-0.00875982	730	-0.0359592	8.07413	-0.580775	0.564706	0.781283	0.781283	-5.96644	0.975383	-0.024617	-0.024617	819	-0.0232658	8.07413	-0.390885	0.697992	0.862451	0.862451	-6.13532	0.984003	-0.0159973	-0.0159973	477	2	blue	87	-0.309835	0.171683	500	-0.042897	8.07413	-0.852485	0.399107	0.807793	0.807793	-5.32073
42931	mmu-miR-218-1-3p/rno-miR-218a-1*	mmu-miR-218-1-3p	800	-0.00906262	6.47913	-0.279424	0.781384	0.987168	0.987168	-5.4125	0.993738	-0.00626204	-0.00626204	850	0.0105471	6.47913	0.325758	0.746335	0.888578	0.888578	-6.07881	1.00734	0.00733746	0.00733746	708	0.0196097	6.47913	0.630039	0.532313	0.760877	0.760877	-6.01595	1.01369	0.0136852	0.0136852	989	5	green	52	0.0182934	0.937268	959	0.00184952	6.47913	0.0702887	0.94432	0.991433	0.991433	-5.64206
42937	mmu-miR-493-3p	mmu-miR-493-3p	696	0.0196113	6.33835	0.427521	0.671457	0.972413	0.972413	-5.3687	1.01369	0.0136863	0.0136863	727	0.0270138	6.33835	0.589915	0.558803	0.777866	0.777866	-5.96107	1.0189	0.0189009	0.0189009	928	0.00740247	6.33835	0.168157	0.867368	0.941886	0.941886	-6.19647	1.00514	0.00514419	0.00514419	1005	9	pink	47	-0.0125523	0.956934	584	-0.0266686	6.33835	-0.662356	0.511813	0.882043	0.882043	-5.38366
42942	hsa-miR-134/mmu-miR-134-5p/rno-miR-134	mmu-miR-134-5p	601	0.0286457	7.51514	0.551561	0.58437	0.969567	0.969567	-5.31827	1.02005	0.0200541	0.0200541	533	-0.0542249	7.51514	-1.04589	0.301998	0.572521	0.572521	-5.60342	0.963112	-0.0368883	-0.0368883	333	-0.0828706	7.51514	-1.66273	0.104318	0.317027	0.317027	-4.89649	0.944177	-0.0558229	-0.0558229	401	12	tan	36	-0.35202	0.117593	103	-0.0880306	7.51514	-2.08922	0.0432066	0.424515	0.424515	-3.79474
42945	mmu-miR-297c-5p	mmu-miR-297c-5p	31	-0.0943186	7.56535	-2.11835	0.0405165	0.969567	0.969567	-3.68243	0.936715	-0.0632855	-0.0632855	403	-0.062335	7.56535	-1.40244	0.168628	0.422577	0.422577	-5.19331	0.957713	-0.0422872	-0.0422872	657	0.0319836	7.56535	0.74854	0.458589	0.702469	0.702469	-5.93651	1.02242	0.0224169	0.0224169	455	5	green	52	-0.317535	0.160724	779	-0.0129352	7.56535	-0.358088	0.722193	0.933284	0.933284	-5.58671
42946	hsa-miR-486-3p/mmu-miR-3107-3p/mmu-miR-486-3p	mmu-miR-3107-3p	40	1.23406	6.10249	2.12738	0.0458136	0.969567	0.969567	-3.74781	2.35228	1.35228	1.35228	169	1.20411	6.10249	2.28111	0.0334518	0.200315	0.200315	-3.66443	2.30395	1.30395	1.30395	986	-0.0299522	6.10249	-0.0530546	0.958206	0.983474	0.983474	-5.87039	0.979453	-0.0205473	-0.0205473	480	35	sienna3	5	-0.307882	0.174543	572	0.372466	6.10249	0.686547	0.500127	0.881126	0.881126	-5.07146
42950	hsa-miR-24-2-5p/mmu-miR-24-2-5p/rno-miR-24-2*	mmu-miR-24-2-5p	463	0.0513864	8.55845	0.763331	0.449821	0.969567	0.969567	-5.20312	1.03626	0.0362602	0.0362602	234	0.131215	8.55845	1.95255	0.0580183	0.250517	0.250517	-4.35542	1.09522	0.0952156	0.0952156	468	0.0798285	8.55845	1.23569	0.223905	0.48417	0.48417	-5.47327	1.05689	0.0568924	0.0568924	227	1	turquoise	105	0.466285	0.0331186	981	0.00231347	8.55845	0.042359	0.966427	0.993907	0.993907	-5.64348
42953	mmu-miR-101b-3p/rno-miR-101b	mmu-miR-101b-3p	46	0.0961762	10.8614	2.01507	0.0507699	0.969567	0.969567	-3.84065	1.06894	0.0689366	0.0689366	3	0.219385	10.8614	4.60449	4.262e-05	0.0143772	0.0143772	2.06584	1.16424	0.164237	0.164237	112	0.123208	10.8614	2.68998	0.0104334	0.0942729	0.0942729	-2.95105	1.08915	0.0891543	0.0891543	3	10	purple	38	0.80207	1.23e-05	417	0.0388106	10.8614	1.00228	0.322337	0.77634	0.77634	-5.19878
42957	hsa-miR-323a-3p/mmu-miR-323-3p/rno-miR-323	mmu-miR-323-3p	215	0.0672425	7.68037	1.27224	0.210759	0.969567	0.969567	-4.78294	1.04771	0.0477122	0.0477122	994	-0.0013494	7.68037	-0.0255752	0.979726	0.997467	0.997467	-6.1303	0.999065	-0.000934894	-0.000934894	427	-0.0685919	7.68037	-1.35234	0.183993	0.436068	0.436068	-5.33093	0.953568	-0.0464318	-0.0464318	704	12	tan	36	-0.186047	0.419405	426	-0.0424997	7.68037	-0.991121	0.327686	0.77634	0.77634	-5.2085
42962	hsa-miR-193b-5p/mmu-miR-193b-5p	mmu-miR-193b-5p	419	-0.0346736	7.10393	-0.831482	0.410722	0.969567	0.969567	-5.15843	0.976253	-0.0237474	-0.0237474	25	-0.146633	7.10393	-3.52239	0.00110038	0.0435891	0.0435891	-0.894549	0.903357	-0.0966434	-0.0966434	94	-0.111959	7.10393	-2.79769	0.00792945	0.0846948	0.0846948	-2.7086	0.925331	-0.0746692	-0.0746692	105	22	darkgreen	13	-0.555741	0.00890399	408	-0.0344351	7.10393	-1.01782	0.314985	0.77634	0.77634	-5.18505
42966	mmu-miR-501-5p	mmu-miR-501-5p	372	-0.042713	7.02781	-0.905045	0.370953	0.969567	0.969567	-5.10609	0.970828	-0.0291724	-0.0291724	317	0.078787	7.02781	1.67231	0.102402	0.326912	0.326912	-4.81183	1.05613	0.0561297	0.0561297	114	0.1215	7.02781	2.68271	0.0106265	0.0943333	0.0943333	-2.9672	1.08787	0.0878654	0.0878654	234	10	purple	38	0.462865	0.0346049	172	0.0638697	7.02781	1.66809	0.103242	0.597351	0.597351	-4.44009
42967	hsa-miR-370/mmu-miR-370-3p/rno-miR-370	mmu-miR-370-3p	939	0.00366931	7.35203	0.0856148	0.932207	0.995303	0.995303	-5.44211	1.00255	0.00254661	0.00254661	644	0.0330104	7.35203	0.771559	0.444988	0.697341	0.697341	-5.84184	1.02314	0.0231449	0.0231449	675	0.0293411	7.35203	0.713393	0.479815	0.719368	0.719368	-5.96146	1.02055	0.0205459	0.0205459	313	6	red	48	0.404976	0.0685875	311	-0.0439958	7.35203	-1.26529	0.213213	0.693798	0.693798	-4.94015
42969	hsa-miR-10b-3p/mmu-miR-10b-3p/rno-miR-10b*	mmu-miR-10b-3p	647	-0.018749	6.13777	-0.490203	0.626715	0.969567	0.969567	-5.34484	0.987088	-0.0129117	-0.0129117	569	0.0374188	6.13777	0.980035	0.33306	0.592368	0.592368	-5.66692	1.02628	0.026276	0.026276	375	0.0561678	6.13777	1.53029	0.133952	0.361491	0.361491	-5.09155	1.0397	0.0397003	0.0397003	706	14	cyan	27	0.185918	0.419732	1006	0.000222373	6.13777	0.00716631	0.994318	0.998201	0.998201	-5.64426
42970	hsa-miR-744-3p/mmu-miR-744-3p	mmu-miR-744-3p	7	0.111252	6.81718	2.54512	0.014957	0.969567	0.969567	-2.96849	1.08017	0.0801654	0.0801654	978	-0.00298501	6.81718	-0.0684066	0.945809	0.977825	0.977825	-6.12834	0.997933	-0.00206691	-0.00206691	108	-0.114237	6.81718	-2.72329	0.00959008	0.0898626	0.0898626	-2.87675	0.923871	-0.0761294	-0.0761294	649	26	darkorange	9	-0.214093	0.351394	935	-0.00385655	6.81718	-0.108746	0.913957	0.989224	0.989224	-5.63897
42978	mmu-miR-466a-3p/mmu-miR-466e-3p	mmu-miR-466a-3p	670	-0.0301325	7.67404	-0.464176	0.645081	0.969567	0.969567	-5.35518	0.97933	-0.0206697	-0.0206697	692	-0.0431622	7.67404	-0.666044	0.509272	0.743996	0.743996	-5.91499	0.970525	-0.0294746	-0.0294746	908	-0.0130296	7.67404	-0.209154	0.835408	0.929511	0.929511	-6.18888	0.991009	-0.00899079	-0.00899079	738	8	pink	47	-0.170252	0.460615	842	-0.0136606	7.67404	-0.259377	0.796697	0.957551	0.957551	-5.61405
45985	mmu-miR-546	mmu-miR-546	707	-0.069089	6.44276	-0.41296	0.681999	0.975143	0.975143	-5.37381	0.95324	-0.0467603	-0.0467603	964	-0.0168257	6.44276	-0.100745	0.920292	0.966116	0.966116	-6.12566	0.988405	-0.0115949	-0.0115949	843	0.0522633	6.44276	0.325524	0.746603	0.896252	0.896252	-6.15823	1.03689	0.0368903	0.0368903	988	36	yellowgreen	5	-0.0185465	0.936402	754	0.0583769	6.44276	0.406447	0.686735	0.920681	0.920681	-5.52189
46210	hsa-miR-1249/mmu-miR-1249-3p/rno-miR-1249	mmu-miR-1249-3p	502	-0.0601209	7.63279	-0.703083	0.486146	0.969567	0.969567	-5.23955	0.959184	-0.0408163	-0.0408163	315	0.143393	7.63279	1.67981	0.100923	0.324234	0.324234	-4.80039	1.1045	0.1045	0.1045	143	0.203514	7.63279	2.48006	0.0175226	0.124006	0.124006	-3.40475	1.1515	0.1515	0.1515	89	7	black	48	0.564211	0.00771621	74	0.157694	7.63279	2.27306	0.0285636	0.368417	0.368417	-3.4777
46218	mmu-miR-1190	mmu-miR-1190	278	-0.0429059	6.4691	-1.08975	0.282456	0.969567	0.969567	-4.95623	0.970698	-0.0293022	-0.0293022	835	0.0138632	6.4691	0.352717	0.726185	0.879699	0.879699	-6.0699	1.00966	0.00965554	0.00965554	384	0.0567691	6.4691	1.50248	0.140962	0.370819	0.370819	-5.13069	1.04013	0.0401338	0.0401338	311	6	red	48	0.406466	0.0674782	388	0.0339731	6.4691	1.06356	0.294017	0.764231	0.764231	-5.14352
46223	hsa-miR-1306-3p/mmu-miR-1306-3p	mmu-miR-1306-3p	766	-0.0170154	6.48745	-0.324963	0.746931	0.984217	0.984217	-5.401	0.988275	-0.0117249	-0.0117249	860	-0.0162407	6.48745	-0.310706	0.757665	0.889594	0.889594	-6.08348	0.988806	-0.0111941	-0.0111941	1004	0.00077472	6.48745	0.0154179	0.987777	0.995648	0.995648	-6.21029	1.00054	0.000537139	0.000537139	961	6	red	48	-0.0388353	0.867267	523	0.0339299	6.48745	0.798712	0.429255	0.830391	0.830391	-5.35991
46239	mmu-miR-1191	mmu-miR-1191	624	0.0243413	6.77537	0.5177	0.607568	0.969567	0.969567	-5.33331	1.01702	0.0170152	0.0170152	400	0.0661676	6.77537	1.40972	0.166483	0.420571	0.420571	-5.18381	1.04693	0.0469319	0.0469319	583	0.0418263	6.77537	0.926981	0.359591	0.624196	0.624196	-5.79199	1.02942	0.0294161	0.0294161	678	15	midnightblue	27	0.203768	0.375644	756	0.0154434	6.77537	0.40485	0.687782	0.920681	0.920681	-5.57073
46243	mmu-miR-1195	mmu-miR-1195	643	0.0198462	6.9075	0.492789	0.624902	0.969567	0.969567	-5.34378	1.01385	0.0138514	0.0138514	58	0.115225	6.9075	2.86604	0.00664345	0.113574	0.113574	-2.50031	1.08314	0.0831439	0.0831439	146	0.0953787	6.9075	2.46786	0.0180458	0.125085	0.125085	-3.4303	1.06835	0.0683458	0.0683458	38	7	black	48	0.635733	0.00195269	307	0.0415735	6.9075	1.27237	0.210713	0.693269	0.693269	-4.93242
46251	mmu-miR-1193-3p/rno-miR-1193-3p	mmu-miR-1193-3p	377	0.0547445	6.72559	0.893666	0.376938	0.969567	0.969567	-5.11446	1.03868	0.0386752	0.0386752	561	-0.0610825	6.72559	-0.998858	0.32397	0.584043	0.584043	-5.64917	0.958545	-0.0414554	-0.0414554	253	-0.115827	6.72559	-1.97029	0.055875	0.2235	0.2235	-4.39078	0.922853	-0.0771468	-0.0771468	127	3	brown	82	-0.541968	0.0111524	269	-0.0679594	6.72559	-1.36741	0.179262	0.668691	0.668691	-4.82495
46275	hsa-miR-1251/mmu-miR-1251-5p	mmu-miR-1251-5p	405	-0.0405445	6.5288	-0.852452	0.399125	0.969567	0.969567	-5.14394	0.972288	-0.0277121	-0.0277121	760	0.0238044	6.5288	0.501358	0.618914	0.823122	0.823122	-6.00813	1.01664	0.0166368	0.0166368	409	0.0643489	6.5288	1.40983	0.166451	0.411855	0.411855	-5.25649	1.04561	0.0456129	0.0456129	332	16	lightcyan	24	0.391309	0.0794087	952	-0.00321658	6.5288	-0.083358	0.93399	0.991433	0.991433	-5.64116
46276	mmu-miR-1199-5p	mmu-miR-1199-5p	666	-0.0265554	6.4993	-0.470476	0.640614	0.969567	0.969567	-5.35273	0.981762	-0.0182384	-0.0182384	944	-0.0076943	6.4993	-0.136555	0.892079	0.956339	0.956339	-6.12151	0.994681	-0.00531908	-0.00531908	834	0.0188611	6.4993	0.348208	0.729541	0.884358	0.884358	-6.15079	1.01316	0.0131593	0.0131593	841	7	black	48	0.105325	0.649559	664	0.025137	6.4993	0.548928	0.586159	0.890999	0.890999	-5.50932
46284	mmu-miR-1b-5p	mmu-miR-1b-5p	531	-0.0668045	6.65032	-0.65301	0.51755	0.969567	0.969567	-5.26762	0.95475	-0.0452496	-0.0452496	771	-0.0486003	6.65032	-0.475889	0.636787	0.835834	0.835834	-6.02023	0.966874	-0.0331261	-0.0331261	920	0.0182042	6.65032	0.185427	0.853847	0.939232	0.939232	-6.19348	1.0127	0.0126982	0.0126982	714	2	blue	87	-0.181928	0.429955	173	-0.138028	6.65032	-1.66301	0.104261	0.597351	0.597351	-4.44714
46285	mmu-miR-1194	mmu-miR-1194	161	-0.0445252	6.00626	-1.4504	0.158331	0.969567	0.969567	-4.53026	0.969609	-0.0303911	-0.0303911	523	0.0302792	6.00626	1.07528	0.291652	0.564344	0.564344	-5.52214	1.02121	0.0212097	0.0212097	126	0.0748044	6.00626	2.63918	0.0135639	0.108942	0.108942	-3.07016	1.05322	0.0532182	0.0532182	888	17	grey60	24	0.0757095	0.744297	258	-0.0506521	6.00626	-1.40565	0.171099	0.66602	0.66602	-4.52752
46288	mmu-miR-1196-5p	mmu-miR-1196-5p	548	-0.0521867	9.851	-0.63519	0.528984	0.969567	0.969567	-5.27712	0.964473	-0.0355266	-0.0355266	537	-0.0853864	9.851	-1.04108	0.304196	0.572521	0.572521	-5.60819	0.942532	-0.0574679	-0.0574679	802	-0.0331997	9.851	-0.421081	0.675989	0.852994	0.852994	-6.12329	0.97725	-0.0227495	-0.0227495	464	5	green	52	-0.313946	0.16577	710	0.0323341	9.851	0.485088	0.630306	0.898408	0.898408	-5.53879
46292	mmu-miR-5097	mmu-miR-5097	994	0.00264705	12.9743	0.0278257	0.977942	0.995303	0.995303	-5.44485	1.00184	0.00183648	0.00183648	76	-0.2593	12.9743	-2.73048	0.00941653	0.125389	0.125389	-2.80678	0.835493	-0.164507	-0.164507	86	-0.261947	12.9743	-2.86936	0.00658624	0.0775032	0.0775032	-2.54385	0.833962	-0.166038	-0.166038	215	11	greenyellow	38	-0.473629	0.0300964	380	-0.0835388	12.9743	-1.0824	0.285668	0.760778	0.760778	-5.12591
46306	mmu-miR-466a-5p/mmu-miR-466p-5p	mmu-miR-466a-5p	76	-0.104906	8.93831	-1.79101	0.0809916	0.969567	0.969567	-4.16237	0.929866	-0.0701344	-0.0701344	613	-0.0508556	8.93831	-0.869741	0.38972	0.643388	0.643388	-5.76444	0.965364	-0.0346364	-0.0346364	571	0.0540502	8.93831	0.961574	0.34214	0.606384	0.606384	-5.76056	1.03818	0.0381754	0.0381754	661	8	pink	47	-0.211891	0.356486	948	0.00425331	8.93831	0.0895036	0.929136	0.991147	0.991147	-5.64068
46310	mmu-miR-1187	mmu-miR-1187	96	-0.108741	8.69	-1.69204	0.0985491	0.969567	0.969567	-4.29461	0.927397	-0.0726033	-0.0726033	827	-0.0235191	8.69	-0.366597	0.715885	0.876029	0.876029	-6.06503	0.98383	-0.01617	-0.01617	418	0.0852224	8.69	1.38184	0.174823	0.423255	0.423255	-5.29309	1.06085	0.0608513	0.0608513	903	8	pink	47	0.0692249	0.76558	928	-0.00664948	8.69	-0.127532	0.899169	0.979778	0.979778	-5.63697
46320	hsa-miR-31-3p/mmu-miR-31-3p/rno-miR-31*	mmu-miR-31-3p	166	0.0809947	7.54637	1.42337	0.162516	0.969567	0.969567	-4.62116	1.05775	0.0577471	0.0577471	666	0.0414208	7.54637	0.729175	0.470216	0.714502	0.714502	-5.87248	1.02913	0.0291268	0.0291268	672	-0.0395739	7.54637	-0.724696	0.472929	0.712208	0.712208	-5.95356	0.972942	-0.0270578	-0.0270578	635	4	yellow	52	0.2198	0.33839	648	0.0263708	7.54637	0.571214	0.571105	0.888628	0.888628	-5.49819
46322	mmu-miR-669g	mmu-miR-669g	801	0.0104298	6.23816	0.279636	0.781388	0.987168	0.987168	-5.41236	1.00726	0.00725559	0.00725559	363	-0.0566839	6.23816	-1.5224	0.136812	0.381415	0.381415	-5.03161	0.961472	-0.0385285	-0.0385285	278	-0.0671138	6.23816	-1.87506	0.0690718	0.248753	0.248753	-4.55845	0.954546	-0.0454543	-0.0454543	154	3	brown	82	-0.522044	0.0152036	4	-0.115987	6.23816	-3.23701	0.00262705	0.368417	0.368417	-1.64366
46338	mmu-miR-382-3p	mmu-miR-382-3p	216	0.100642	8.19648	1.27036	0.211422	0.969567	0.969567	-4.78486	1.07225	0.0722502	0.0722502	566	0.0782582	8.19648	0.989536	0.328451	0.587266	0.587266	-5.658	1.05574	0.0557427	0.0557427	862	-0.0223834	8.19648	-0.294416	0.769989	0.901609	0.901609	-6.16777	0.984605	-0.0153953	-0.0153953	410	4	yellow	52	0.348567	0.121488	538	0.0498931	8.19648	0.776256	0.442242	0.831876	0.831876	-5.37554
46346	mmu-miR-669e-5p	mmu-miR-669e-5p	103	-0.101325	8.50956	-1.64588	0.107759	0.969567	0.969567	-4.35414	0.932177	-0.0678233	-0.0678233	351	-0.0952109	8.50956	-1.54926	0.129332	0.372573	0.372573	-4.99309	0.936135	-0.0638646	-0.0638646	964	0.00611366	8.50956	0.103484	0.918105	0.963602	0.963602	-6.20513	1.00425	0.00424666	0.00424666	581	8	pink	47	-0.246611	0.281182	657	0.0278835	8.50956	0.558273	0.579823	0.890999	0.890999	-5.50471
46374	mmu-miR-466i-3p	mmu-miR-466i-3p	612	-0.0368771	9.03309	-0.534027	0.596329	0.969567	0.969567	-5.32618	0.974763	-0.0252373	-0.0252373	969	-0.00603976	9.03309	-0.0876152	0.930627	0.971924	0.971924	-6.12687	0.995822	-0.00417769	-0.00417769	772	0.0308373	9.03309	0.46534	0.644255	0.84326	0.84326	-6.10407	1.0216	0.0216049	0.0216049	938	21	darkred	15	0.0494218	0.831529	955	0.00440789	9.03309	0.078678	0.937688	0.991433	0.991433	-5.6415
46381	hsa-miR-1298/mmu-miR-1298-5p	mmu-miR-1298-5p	204	0.13758	7.47874	1.30363	0.199941	0.969567	0.969567	-4.75068	1.10006	0.100058	0.100058	438	0.137137	7.47874	1.30169	0.200598	0.462054	0.462054	-5.32033	1.09972	0.0997203	0.0997203	1011	-0.000442972	7.47874	-0.00437385	0.996532	0.996758	0.996758	-6.2104	0.999693	-0.000306998	-0.000306998	342	32	violet	6	0.381435	0.0879857	259	0.119228	7.47874	1.39249	0.171599	0.66602	0.66602	-4.79543
46385	mmu-miR-1186	mmu-miR-1186	962	0.00612918	8.21649	0.061059	0.951622	0.995303	0.995303	-5.44362	1.00426	0.00425746	0.00425746	260	0.188078	8.21649	1.87689	0.067967	0.264549	0.264549	-4.48443	1.13925	0.139245	0.139245	275	0.181949	8.21649	1.88879	0.0663113	0.243459	0.243459	-4.53173	1.13442	0.134415	0.134415	610	2	blue	87	0.233507	0.308339	977	0.00438881	8.21649	0.0538902	0.957296	0.991433	0.991433	-5.64298
46390	mmu-miR-1192	mmu-miR-1192	140	-0.1003	10.3963	-1.50018	0.141554	0.969567	0.969567	-4.53278	0.932839	-0.067161	-0.067161	112	-0.16757	10.3963	-2.5107	0.0162683	0.145892	0.145892	-3.28231	0.890341	-0.109659	-0.109659	538	-0.0672705	10.3963	-1.04847	0.300825	0.564144	0.564144	-5.67679	0.954442	-0.0455579	-0.0455579	36	8	pink	47	-0.64206	0.00170119	869	-0.0120165	10.3963	-0.221532	0.825825	0.958171	0.958171	-5.62222
46438	hsa-let-7g-5p/mmu-let-7g-5p	mmu-let-7g-5p	937	-0.00495331	13.5772	-0.0904069	0.928423	0.995303	0.995303	-5.44175	0.996573	-0.00342749	-0.00342749	784	-0.0244807	13.5772	-0.447593	0.656903	0.847071	0.847071	-6.03293	0.983174	-0.0168256	-0.0168256	827	-0.0195274	13.5772	-0.371396	0.712336	0.871686	0.871686	-6.1426	0.986556	-0.0134442	-0.0134442	824	2	blue	87	-0.11244	0.627493	881	0.00929007	13.5772	0.208997	0.835529	0.958171	0.958171	-5.62465
46453	mmu-miR-466f-5p	mmu-miR-466f-5p	151	-0.0802106	7.90035	-1.45987	0.15227	0.969567	0.969567	-4.57967	0.94592	-0.0540804	-0.0540804	882	-0.0140426	7.90035	-0.256025	0.799266	0.917072	0.917072	-6.0986	0.990314	-0.00968638	-0.00968638	462	0.066168	7.90035	1.25492	0.216915	0.475147	0.475147	-5.45061	1.04693	0.0469322	0.0469322	987	8	pink	47	0.0187938	0.935556	219	0.06799	7.90035	1.52525	0.1352	0.623622	0.623622	-4.63124
46461	mmu-miR-1224-5p/rno-miR-1224	mmu-miR-1224-5p	890	-0.0112912	7.23036	-0.155545	0.877188	0.995303	0.995303	-5.43504	0.992204	-0.00779593	-0.00779593	299	0.127007	7.23036	1.75266	0.0874553	0.296003	0.296003	-4.68706	1.09203	0.0920261	0.0920261	248	0.138299	7.23036	1.98527	0.0541201	0.220141	0.220141	-4.36435	1.10061	0.100606	0.100606	166	7	black	48	0.509199	0.0183932	124	0.114392	7.23036	1.94234	0.0592818	0.483816	0.483816	-4.0331
46467	hsa-miR-143-5p/mmu-miR-143-5p/rno-miR-143*	mmu-miR-143-5p	209	-0.0504461	6.58889	-1.29082	0.204302	0.969567	0.969567	-4.76393	0.965638	-0.0343623	-0.0343623	675	0.0275327	6.58889	0.705735	0.484513	0.725794	0.725794	-5.8887	1.01927	0.0192675	0.0192675	218	0.0779788	6.58889	2.07923	0.0441637	0.204507	0.204507	-4.19486	1.05554	0.0555382	0.0555382	612	10	purple	38	0.231848	0.311887	72	0.0723261	6.58889	2.28113	0.0280367	0.368417	0.368417	-3.46332
46483	hsa-miR-27a-3p/mmu-miR-27a-3p/rno-miR-27a	mmu-miR-27a-3p	599	-0.0312059	10.3747	-0.554744	0.582212	0.969567	0.969567	-5.31681	0.978602	-0.021398	-0.021398	95	-0.145821	10.3747	-2.59674	0.0131714	0.140188	0.140188	-3.09943	0.903865	-0.096135	-0.096135	206	-0.114615	10.3747	-2.12316	0.0400867	0.196017	0.196017	-4.11349	0.923629	-0.0763712	-0.0763712	108	2	blue	87	-0.552801	0.00934981	353	-0.0519934	10.3747	-1.13925	0.261492	0.747122	0.747122	-5.07104
46485	mmu-miR-669f-3p	mmu-miR-669f-3p	712	-0.0228801	9.87097	-0.40013	0.691226	0.980069	0.980069	-5.37825	0.984266	-0.0157342	-0.0157342	707	0.0361303	9.87097	0.632948	0.530432	0.75926	0.75926	-5.93578	1.02536	0.0253598	0.0253598	529	0.0590104	9.87097	1.07537	0.288762	0.55042	0.55042	-5.64947	1.04175	0.0417509	0.0417509	558	21	darkred	15	0.261874	0.251494	354	0.0527652	9.87097	1.13738	0.262262	0.747122	0.747122	-5.07289
46489	mmu-miR-669h-5p	mmu-miR-669h-5p	235	-0.0451404	6.46051	-1.20147	0.236757	0.969567	0.969567	-4.85306	0.969196	-0.0308045	-0.0308045	600	0.0337902	6.46051	0.900928	0.373111	0.629314	0.629314	-5.73799	1.0237	0.0236981	0.0236981	192	0.0789306	6.46051	2.18916	0.0345844	0.182289	0.182289	-3.98874	1.05623	0.0562348	0.0562348	94	10	purple	38	0.561283	0.00811115	880	0.0063793	6.46051	0.209283	0.835308	0.958171	0.958171	-5.62459
46510	mmu-miR-1188-5p/rno-miR-1188-5p	mmu-miR-1188-5p	255	0.0558445	6.72657	1.15005	0.257071	0.969567	0.969567	-4.9017	1.03947	0.0394674	0.0394674	658	0.0363305	6.72657	0.74948	0.458029	0.703935	0.703935	-5.85801	1.0255	0.0255021	0.0255021	803	-0.0195139	6.72657	-0.418762	0.677669	0.853635	0.853635	-6.12425	0.986565	-0.013435	-0.013435	772	34	darkmagenta	6	0.146684	0.525769	436	0.0382999	6.72657	0.972184	0.336901	0.780597	0.780597	-5.22478
46518	mmu-miR-1198-5p	mmu-miR-1198-5p	288	-0.0445839	7.25737	-1.06299	0.29427	0.969567	0.969567	-4.97955	0.969569	-0.0304306	-0.0304306	647	-0.0321948	7.25737	-0.768936	0.446525	0.697341	0.697341	-5.84378	0.977931	-0.0220686	-0.0220686	854	0.0123892	7.25737	0.307808	0.759853	0.900171	0.900171	-6.16381	1.00862	0.00862449	0.00862449	936	7	black	48	-0.0501514	0.829077	541	0.0260658	7.25737	0.766016	0.448241	0.838483	0.838483	-5.38252
46626	hsa-miR-30c-2-3p/mmu-miR-30c-2-3p/rno-miR-30c-2*	mmu-miR-30c-2-3p	292	-0.0395943	6.96703	-1.0473	0.301358	0.969567	0.969567	-4.99298	0.972929	-0.0270715	-0.0270715	413	0.0521251	6.96703	1.38114	0.175035	0.427618	0.427618	-5.22088	1.03679	0.036791	0.036791	133	0.0917194	6.96703	2.52805	0.0155948	0.118661	0.118661	-3.30331	1.06564	0.0656395	0.0656395	734	1	turquoise	105	0.172382	0.454941	139	0.0571878	6.96703	1.86447	0.0697324	0.507692	0.507692	-4.15383
46639	mmu-miR-467f	mmu-miR-467f	331	-0.0543752	9.8284	-0.978602	0.333759	0.969567	0.969567	-5.04954	0.963011	-0.0369886	-0.0369886	104	-0.14202	9.8284	-2.5604	0.0144067	0.140188	0.140188	-3.17719	0.906249	-0.0937506	-0.0937506	337	-0.0876448	9.8284	-1.64368	0.108215	0.324965	0.324965	-4.92541	0.941058	-0.0589422	-0.0589422	58	3	brown	82	-0.599211	0.00409732	741	0.0194814	9.8284	0.432157	0.667988	0.911794	0.911794	-5.5605
46726	mmu-miR-669j	mmu-miR-669j	1020	NA	5.87045	NA	NA	NA	NA	NA	#VALUE!	#VALUE!	#VALUE!	1020	NA	5.87045	NA	NA	NA	NA	NA	#VALUE!	#VALUE!	#VALUE!	1020	NA	5.87045	NA	NA	NA	NA	NA	#VALUE!	#VALUE!	#VALUE!	425	3	brown	82	-0.338941	0.132836	1020	NA	5.87045	NA	NA	NA	NA	NA
46729	hsa-miR-302d-5p/mmu-miR-302d-5p	mmu-miR-302d-5p	704	-0.0195971	6.22914	-0.419054	0.677788	0.97432	0.97432	-5.37155	0.986508	-0.0134918	-0.0134918	458	0.0586242	6.22914	1.25576	0.217683	0.480994	0.480994	-5.37486	1.04147	0.0414721	0.0414721	313	0.0782213	6.22914	1.74297	0.0902927	0.291068	0.291068	-4.77422	1.05572	0.0557156	0.0557156	147	16	lightcyan	24	0.527674	0.0139543	430	-0.0487961	6.22914	-0.985057	0.331489	0.77634	0.77634	-5.02251
46734	mmu-miR-467h	mmu-miR-467h	30	-0.111365	7.79027	-2.13595	0.0389639	0.969567	0.969567	-3.65487	0.925711	-0.0742885	-0.0742885	553	-0.0528481	7.79027	-1.01537	0.316138	0.577684	0.577684	-5.63334	0.964031	-0.0359687	-0.0359687	491	0.0585174	7.79027	1.16953	0.249229	0.513687	0.513687	-5.54874	1.04139	0.041395	0.041395	506	8	pink	47	-0.293427	0.196719	403	-0.0433956	7.79027	-1.02589	0.311212	0.77634	0.77634	-5.17785
46777	hsa-miR-17-5p/mmu-miR-17-5p/rno-miR-17-5p	mmu-miR-17-5p	551	0.0276377	9.02605	0.63047	0.532035	0.969567	0.969567	-5.27959	1.01934	0.0193417	0.0193417	965	-0.00415287	9.02605	-0.0948994	0.924877	0.969377	0.969377	-6.12622	0.997126	-0.00287441	-0.00287441	653	-0.0317906	9.02605	-0.755697	0.454334	0.702469	0.702469	-5.93128	0.978205	-0.0217946	-0.0217946	889	4	yellow	52	-0.074471	0.748348	382	-0.0383283	9.02605	-1.0777	0.287735	0.762063	0.762063	-5.13033
46807	mmu-miR-466f-3p	mmu-miR-466f-3p	312	-0.0736161	10.0525	-1.00291	0.322035	0.969567	0.969567	-5.02994	0.950253	-0.0497468	-0.0497468	993	0.00211136	10.0525	0.0288141	0.977159	0.995855	0.995855	-6.13022	1.00146	0.00146455	0.00146455	530	0.0757275	10.0525	1.07506	0.288902	0.55042	0.55042	-5.64979	1.05389	0.0538923	0.0538923	846	21	darkred	15	0.102157	0.65948	243	0.0856596	10.0525	1.43841	0.15823	0.656283	0.656283	-4.74014
46835	mmu-miR-483-5p/rno-miR-483*	mmu-miR-483-5p	697	0.0281001	6.51582	0.427214	0.671614	0.972413	0.972413	-5.36886	1.01967	0.0196685	0.0196685	642	0.0513224	6.51582	0.781623	0.439239	0.692383	0.692383	-5.83419	1.03621	0.0362143	0.0362143	829	0.0232223	6.51582	0.367899	0.714973	0.872802	0.872802	-6.14383	1.01623	0.0162267	0.0162267	488	13	salmon	32	0.302586	0.182459	400	0.0573166	6.51582	1.03351	0.307842	0.77634	0.77634	-5.14192
46839	mmu-miR-327	mmu-miR-327	456	0.0388053	6.4691	0.771026	0.4453	0.969567	0.969567	-5.19826	1.02726	0.0272628	0.0272628	470	0.0609983	6.4691	1.21408	0.231958	0.49945	0.49945	-5.42372	1.04319	0.0431873	0.0431873	776	0.0221929	6.4691	0.459493	0.64841	0.84326	0.84326	-6.10672	1.0155	0.0155019	0.0155019	446	15	midnightblue	27	0.322418	0.154033	493	-0.0351678	6.4691	-0.861269	0.394312	0.807793	0.807793	-5.3141
46859	hsa-miRPlus-J135a-2*/mmu-miR-135a-2-3p/rno-miR-135a*	mmu-miR-135a-2-3p	329	-0.052552	6.9059	-0.98204	0.332084	0.969567	0.969567	-5.0468	0.964229	-0.0357708	-0.0357708	372	0.0788125	6.9059	1.47533	0.148087	0.402862	0.402862	-5.09613	1.05615	0.0561484	0.0561484	129	0.131364	6.9059	2.55803	0.014491	0.113235	0.113235	-3.23924	1.09533	0.0953291	0.0953291	472	23	darkturquoise	12	0.310917	0.170113	191	0.0701593	6.9059	1.616	0.114091	0.604502	0.604502	-4.51151
46879	mmu-miR-452-5p	mmu-miR-452-5p	390	0.0289211	6.4607	0.870305	0.389416	0.969567	0.969567	-5.13134	1.02025	0.0202489	0.0202489	980	0.00205656	6.4607	0.0619941	0.950882	0.981931	0.981931	-6.12874	1.00143	0.00142651	0.00142651	622	-0.0268645	6.4607	-0.842409	0.404654	0.65758	0.65758	-5.86418	0.981551	-0.0184488	-0.0184488	1009	2	blue	87	-0.0091136	0.968725	309	-0.0342234	6.4607	-1.26939	0.211764	0.693544	0.693544	-4.93568
46917	hsa-miR-205-5p/mmu-miR-205-5p/rno-miR-205	mmu-miR-205-5p	42	-0.088619	6.81225	-2.04733	0.0473477	0.969567	0.969567	-3.79188	0.940423	-0.0595775	-0.0595775	930	0.00730363	6.81225	0.169026	0.866643	0.943056	0.943056	-6.11666	1.00508	0.00507533	0.00507533	174	0.0959227	6.81225	2.30924	0.0262692	0.152784	0.152784	-3.75427	1.06875	0.0687487	0.0687487	803	16	lightcyan	24	0.123235	0.594594	578	0.0234514	6.81225	0.6678	0.508162	0.882043	0.882043	-5.44495
46918	hsa-miR-375/mmu-miR-375-3p/rno-miR-375	mmu-miR-375-3p	945	0.00635079	6.81811	0.0810887	0.935783	0.995303	0.995303	-5.44242	1.00441	0.00441173	0.00441173	291	-0.139099	6.81811	-1.77913	0.0829485	0.288467	0.288467	-4.64485	0.908086	-0.0919137	-0.0919137	262	-0.145449	6.81811	-1.93523	0.0601775	0.232441	0.232441	-4.45202	0.904098	-0.0959023	-0.0959023	179	3	brown	82	-0.495686	0.0223071	223	-0.0957469	6.81811	-1.50686	0.139838	0.624784	0.624784	-4.65477
46974	mmu-miR-466l-3p	mmu-miR-466l-3p	73	0.0900136	5.94126	1.83919	0.0776413	0.969567	0.969567	-4.08329	1.06438	0.0643802	0.0643802	974	-0.00342508	5.94126	-0.0766455	0.939508	0.976162	0.976162	-6.1023	0.997629	-0.00237127	-0.00237127	249	-0.0934387	5.94126	-2.01925	0.0541652	0.220141	0.220141	-4.2501	0.937286	-0.0627139	-0.0627139	331	3	brown	82	-0.391386	0.0793443	416	-0.0732963	5.94126	-1.00956	0.322256	0.77634	0.77634	-4.76678
46976	mmu-miR-467g	mmu-miR-467g	363	-0.0647799	9.53255	-0.919275	0.363557	0.969567	0.969567	-5.09548	0.956091	-0.0439089	-0.0439089	871	-0.0200928	9.53255	-0.285627	0.776663	0.901756	0.901756	-6.09078	0.986169	-0.0138308	-0.0138308	694	0.0446871	9.53255	0.660806	0.51259	0.746638	0.746638	-5.9966	1.03146	0.0314594	0.0314594	809	21	darkred	15	0.118953	0.60756	722	0.0262673	9.53255	0.459447	0.648443	0.907386	0.907386	-5.54961
46978	mmu-miR-669i	mmu-miR-669i	279	-0.0655067	7.44585	-1.08792	0.283252	0.969567	0.969567	-4.95784	0.95561	-0.0443903	-0.0443903	836	-0.0211097	7.44585	-0.351194	0.727318	0.879699	0.879699	-6.07042	0.985474	-0.0145256	-0.0145256	648	0.044397	7.44585	0.76834	0.446875	0.697898	0.697898	-5.92194	1.03125	0.0312521	0.0312521	922	5	green	52	0.0583288	0.801704	758	-0.0195531	7.44585	-0.400262	0.69113	0.922722	0.922722	-5.57238
46979	mmu-miR-669h-3p	mmu-miR-669h-3p	315	-0.0507393	7.03259	-1.00177	0.32258	0.969567	0.969567	-5.03087	0.965441	-0.0345585	-0.0345585	598	-0.0457553	7.03259	-0.904935	0.371011	0.627103	0.627103	-5.73453	0.968783	-0.0312175	-0.0312175	965	0.00498404	7.03259	0.102539	0.91885	0.963602	0.963602	-6.20523	1.00346	0.00346064	0.00346064	790	5	green	52	-0.132262	0.567654	476	-0.0372093	7.03259	-0.905503	0.370714	0.782767	0.782767	-5.27971
46980	mmu-miR-669k-3p	mmu-miR-669k-3p	1021	NA	5.76702	NA	NA	NA	NA	NA	#VALUE!	#VALUE!	#VALUE!	1021	NA	5.76702	NA	NA	NA	NA	NA	#VALUE!	#VALUE!	#VALUE!	1021	NA	5.76702	NA	NA	NA	NA	NA	#VALUE!	#VALUE!	#VALUE!	985	7	black	48	0.0190684	0.934616	1021	NA	5.76702	NA	NA	NA	NA	NA
46982	mmu-miR-466k	mmu-miR-466k	397	-0.0403043	6.40024	-0.863983	0.392837	0.969567	0.969567	-5.13583	0.97245	-0.0275502	-0.0275502	932	-0.00774117	6.40024	-0.166232	0.868826	0.943404	0.943404	-6.11712	0.994649	-0.0053514	-0.0053514	670	0.0325631	6.40024	0.727389	0.471297	0.711869	0.711869	-5.95166	1.02283	0.0228277	0.0228277	666	7	black	48	0.210254	0.360302	785	-0.0133811	6.40024	-0.353557	0.725559	0.933284	0.933284	-5.58815
145633	hsa-let-7d-3p/mmu-let-7d-3p/rno-let-7d*	mmu-let-7d-3p	919	-0.00923091	8.37537	-0.109033	0.913731	0.995303	0.995303	-5.4402	0.993622	-0.00637796	-0.00637796	612	-0.0736488	8.37537	-0.87143	0.388809	0.642932	0.642932	-5.76303	0.950232	-0.0497683	-0.0497683	639	-0.0644179	8.37537	-0.79288	0.432606	0.683846	0.683846	-5.90337	0.956331	-0.0436689	-0.0436689	852	9	pink	47	-0.0965802	0.677073	502	-0.0581605	8.37537	-0.846755	0.402256	0.810284	0.810284	-5.32502
145634	hsa-miR-132-5p/mmu-miR-132-5p/rno-miR-132*	mmu-miR-132-5p	852	0.0206408	10.2236	0.199769	0.842691	0.995303	0.995303	-5.42846	1.01441	0.0144099	0.0144099	699	-0.0675611	10.2236	-0.655016	0.516271	0.746539	0.746539	-5.92204	0.95425	-0.0457502	-0.0457502	596	-0.0882018	10.2236	-0.889543	0.379121	0.642542	0.642542	-5.82476	0.940695	-0.0593055	-0.0593055	617	4	yellow	52	-0.228486	0.319153	941	-0.0082476	10.2236	-0.0983887	0.922123	0.991147	0.991147	-5.63993
145636	hsa-miR-181d/mmu-miR-181d-5p/rno-miR-181d	mmu-miR-181d-5p	374	0.0465326	11.0651	0.899901	0.373651	0.969567	0.969567	-5.10989	1.03278	0.0327798	0.0327798	431	0.0685654	11.0651	1.3283	0.191738	0.449638	0.449638	-5.28762	1.04867	0.0486734	0.0486734	785	0.0220328	11.0651	0.44401	0.659469	0.849449	0.849449	-6.11357	1.01539	0.0153892	0.0153892	399	4	yellow	52	0.35245	0.117114	452	0.0395231	11.0651	0.942114	0.351886	0.782767	0.782767	-5.25001
145637	hsa-miR-187-3p/mmu-miR-187-3p/rno-miR-187	mmu-miR-187-3p	517	0.137825	8.90495	0.665749	0.509458	0.969567	0.969567	-5.26067	1.10025	0.100245	0.100245	394	0.29516	8.90495	1.42821	0.161127	0.413136	0.413136	-5.15946	1.22702	0.227021	0.227021	641	0.157334	8.90495	0.791939	0.433148	0.683846	0.683846	-5.90409	1.11522	0.115225	0.115225	248	1	turquoise	105	0.454582	0.0384221	839	0.0451187	8.90495	0.26863	0.789619	0.952437	0.952437	-5.61186
145638	hsa-miR-29a-5p/mmu-miR-29a-5p/rno-miR-29a*	mmu-miR-29a-5p	106	0.104277	9.99018	1.63221	0.110618	0.969567	0.969567	-4.3715	1.07496	0.0749555	0.0749555	123	0.15643	9.99018	2.4528	0.0187117	0.153068	0.153068	-3.40291	1.11453	0.114526	0.114526	619	0.0521531	9.99018	0.850661	0.400108	0.654135	0.654135	-5.85743	1.03681	0.0368112	0.0368112	68	13	salmon	32	0.588839	0.00497887	437	0.0502925	9.99018	0.970303	0.337826	0.780597	0.780597	-5.22638
145640	hsa-miR-328/mmu-miR-328-3p/rno-miR-328a	mmu-miR-328-3p	429	0.063884	9.78031	0.803381	0.426584	0.969567	0.969567	-5.1773	1.04528	0.0452761	0.0452761	464	0.0976797	9.78031	1.23051	0.225815	0.49251	0.49251	-5.40483	1.07005	0.0700511	0.0700511	786	0.0337957	9.78031	0.442871	0.660286	0.849449	0.849449	-6.11407	1.0237	0.0237019	0.0237019	321	14	cyan	27	0.396273	0.0753408	573	0.0438813	9.78031	0.680181	0.500375	0.881126	0.881126	-5.43754
145641	hsa-miR-369-5p/mmu-miR-369-5p/rno-miR-369-5p	mmu-miR-369-5p	280	0.0668899	9.22804	1.08318	0.285326	0.969567	0.969567	-4.962	1.04746	0.0474562	0.0474562	108	0.155479	9.22804	2.52212	0.0158219	0.145892	0.145892	-3.25828	1.11379	0.113792	0.113792	389	0.0885895	9.22804	1.49489	0.142926	0.371827	0.371827	-5.14126	1.06333	0.0633301	0.0633301	27	13	salmon	32	0.67162	0.000856293	871	0.0109452	9.22804	0.218464	0.828197	0.958171	0.958171	-5.62283
145643	hsa-miR-382-5p/mmu-miR-382-5p/rno-miR-382	mmu-miR-382-5p	319	0.0760516	10.4473	0.996331	0.325181	0.969567	0.969567	-5.03529	1.05413	0.0541291	0.0541291	405	0.106542	10.4473	1.3982	0.169891	0.423464	0.423464	-5.19884	1.07664	0.0766444	0.0766444	805	0.0304902	10.4473	0.416239	0.679499	0.854227	0.854227	-6.12528	1.02136	0.0213591	0.0213591	370	1	turquoise	105	0.36989	0.0988622	329	0.0741167	10.4473	1.19681	0.238545	0.729263	0.729263	-5.01283
145676	hsa-miR-30e-3p/mmu-miR-30e-3p/rno-miR-30e*	mmu-miR-30e-3p	317	0.059844	10.3841	1.0011	0.322898	0.969567	0.969567	-5.03141	1.04235	0.042353	0.042353	145	0.140079	10.3841	2.34738	0.0240316	0.166196	0.166196	-3.61725	1.10197	0.101965	0.101965	412	0.0802348	10.3841	1.39865	0.169757	0.416976	0.416976	-5.27119	1.05719	0.0571901	0.0571901	133	1	turquoise	105	0.538969	0.0116985	404	0.0496506	10.3841	1.02376	0.312206	0.77634	0.77634	-5.17976
145677	hsa-miR-139-5p/mmu-miR-139-5p/rno-miR-139-5p	mmu-miR-139-5p	791	0.0516523	10.976	0.294055	0.770262	0.984662	0.984662	-5.40899	1.03645	0.0364513	0.0364513	620	0.147998	10.976	0.844009	0.40377	0.659056	0.659056	-5.78559	1.10803	0.10803	0.10803	726	0.0963453	10.976	0.571554	0.570877	0.795032	0.795032	-6.05023	1.06906	0.0690618	0.0690618	43	1	turquoise	105	0.621449	0.00263741	932	0.016408	10.976	0.115136	0.908924	0.986065	0.986065	-5.63832
145678	hsa-miR-150-5p/mmu-miR-150-5p/rno-miR-150	mmu-miR-150-5p	586	-0.0393482	9.04367	-0.566245	0.574445	0.969567	0.969567	-5.31146	0.973094	-0.0269055	-0.0269055	342	-0.109789	9.04367	-1.58267	0.121508	0.359549	0.359549	-4.94507	0.926724	-0.0732763	-0.0732763	535	-0.0704406	9.04367	-1.0563	0.297276	0.562324	0.562324	-5.6689	0.952347	-0.0476529	-0.0476529	373	24	darkgrey	10	-0.369548	0.0991985	924	0.00741236	9.04367	0.131477	0.896068	0.979778	0.979778	-5.63651
145689	hsa-miR-543/mmu-miR-543-3p	mmu-miR-543-3p	268	0.0742934	8.61001	1.12773	0.266268	0.969567	0.969567	-4.9222	1.05285	0.0528452	0.0528452	946	0.00846842	8.61001	0.128769	0.898197	0.959508	0.959508	-6.12252	1.00589	0.00588712	0.00588712	544	-0.065825	8.61001	-1.0412	0.304144	0.565798	0.565798	-5.68406	0.955399	-0.0446012	-0.0446012	697	4	yellow	52	0.189442	0.410814	800	-0.0179614	8.61001	-0.336055	0.738616	0.933284	0.933284	-5.59357
145692	hsa-miR-499a-3p/mmu-miR-499-3p/rno-miR-499*	mmu-miR-499-3p	867	0.00966359	6.8436	0.181698	0.856753	0.995303	0.995303	-5.43135	1.00672	0.00672078	0.00672078	115	-0.132791	6.8436	-2.50112	0.0166513	0.145892	0.145892	-3.30241	0.912065	-0.0879348	-0.0879348	95	-0.142455	6.8436	-2.7911	0.00806496	0.0846948	0.0846948	-2.72361	0.905976	-0.0940236	-0.0940236	61	3	brown	82	-0.597385	0.00424228	8	-0.130906	6.8436	-3.03381	0.00426496	0.368417	0.368417	-1.97479
145698	hsa-miR-496/mmu-miR-496-3p	mmu-miR-496-3p	188	0.0689283	7.54715	1.34201	0.187291	0.969567	0.969567	-4.71027	1.04894	0.0489372	0.0489372	138	0.123043	7.54715	2.39977	0.0212377	0.155743	0.155743	-3.5116	1.08903	0.0890298	0.0890298	521	0.0541152	7.54715	1.0979	0.278925	0.541789	0.541789	-5.62609	1.03822	0.0382221	0.0382221	600	0	grey	17	0.239545	0.295635	556	0.0297859	7.54715	0.714798	0.478956	0.869894	0.869894	-5.41611
145701	hsa-miR-668/mmu-miR-668-3p/rno-miR-668	mmu-miR-668-3p	313	-0.13232	9.17762	-1.00282	0.322078	0.969567	0.969567	-5.03001	0.912363	-0.087637	-0.087637	550	-0.13459	9.17762	-1.02179	0.313124	0.576148	0.576148	-5.62711	0.910929	-0.0890712	-0.0890712	1003	-0.00226964	9.17762	-0.0179243	0.98579	0.994635	0.994635	-6.21025	0.998428	-0.00157196	-0.00157196	553	2	blue	87	-0.263984	0.247555	569	-0.0739421	9.17762	-0.690725	0.493796	0.878245	0.878245	-5.43112
145705	hsa-miR-431-5p/mmu-miR-431-5p/rno-miR-431	mmu-miR-431-5p	428	0.0501575	7.73183	0.808321	0.423769	0.969567	0.969567	-5.17403	1.03538	0.0353779	0.0353779	254	0.117139	7.73183	1.89104	0.0660025	0.26222	0.26222	-4.46062	1.08458	0.0845816	0.0845816	511	0.0669811	7.73183	1.12483	0.26748	0.529271	0.529271	-5.59754	1.04752	0.0475224	0.0475224	70	1	turquoise	105	0.586516	0.00519647	537	0.0391243	7.73183	0.77716	0.441715	0.831876	0.831876	-5.37492
145707	hsa-miR-216b/mmu-miR-216b-5p/rno-miR-216b-5p	mmu-miR-216b-5p	504	-0.0248033	6.24383	-0.692513	0.492791	0.969567	0.969567	-5.24555	0.982955	-0.0170454	-0.0170454	772	0.0168936	6.24383	0.472489	0.639258	0.837991	0.837991	-6.02173	1.01178	0.0117785	0.0117785	477	0.0416969	6.24383	1.21313	0.232504	0.492316	0.492316	-5.49932	1.02932	0.0293238	0.0293238	876	17	grey60	24	0.0852963	0.713162	156	-0.0525399	6.24383	-1.73982	0.0899165	0.578952	0.578952	-4.31866
145716	hsa-miR-671-5p/mmu-miR-671-5p	mmu-miR-671-5p	921	-0.00432218	6.97429	-0.104791	0.917074	0.995303	0.995303	-5.44058	0.997009	-0.00299142	-0.00299142	709	-0.0258071	6.97429	-0.62678	0.534426	0.76282	0.76282	-5.93954	0.982271	-0.0177291	-0.0177291	737	-0.0214849	6.97429	-0.542804	0.590328	0.810363	0.810363	-6.06587	0.985218	-0.0147819	-0.0147819	431	2	blue	87	-0.334442	0.138388	654	-0.0188477	6.97429	-0.563246	0.576466	0.890999	0.890999	-5.50222
145721	hsa-miR-875-5p/mmu-miR-875-5p/rno-miR-875	mmu-miR-875-5p	23	0.0945649	5.86967	2.30732	0.0306786	0.969567	0.969567	-3.45754	1.06774	0.0677433	0.0677433	639	0.0324116	5.86967	0.797012	0.43384	0.686627	0.686627	-5.69668	1.02272	0.0227203	0.0227203	386	-0.0621533	5.86967	-1.51986	0.142585	0.371827	0.371827	-4.95876	0.957833	-0.0421666	-0.0421666	685	9	pink	47	-0.198788	0.387671	270	-0.0875768	5.86967	-1.38544	0.179606	0.668691	0.668691	-4.48554
145744	hsa-miR-568/mmu-miR-568/rno-miR-568	mmu-miR-568	1015	NA	5.75962	NA	NA	NA	NA	NA	#VALUE!	#VALUE!	#VALUE!	1015	NA	5.75962	NA	NA	NA	NA	NA	#VALUE!	#VALUE!	#VALUE!	1015	NA	5.75962	NA	NA	NA	NA	NA	#VALUE!	#VALUE!	#VALUE!	475	0	grey	17	0.310289	0.171023	1015	NA	5.75962	NA	NA	NA	NA	NA
145745	hsa-miR-335-3p/mmu-miR-335-3p	mmu-miR-335-3p	177	-0.0949009	11.1994	-1.38271	0.174558	0.969567	0.969567	-4.66628	0.936337	-0.0636634	-0.0636634	716	-0.0413139	11.1994	-0.602987	0.549979	0.777345	0.777345	-5.9537	0.97177	-0.0282305	-0.0282305	631	0.053587	11.1994	0.81359	0.420779	0.674847	0.674847	-5.88726	1.03784	0.0378421	0.0378421	939	9	pink	47	-0.0493253	0.831854	587	-0.0367827	11.1994	-0.66057	0.51274	0.882043	0.882043	-5.44921
145746	hsa-let-7i-3p/mmu-let-7i-3p/rno-let-7i*	mmu-let-7i-3p	700	0.032065	7.80125	0.422947	0.674638	0.972413	0.972413	-5.37042	1.02247	0.0224746	0.0224746	823	0.0285198	7.80125	0.376837	0.70832	0.870985	0.870985	-6.06132	1.01997	0.0199651	0.0199651	988	-0.00354518	7.80125	-0.0487281	0.961383	0.983974	0.983974	-6.20924	0.997546	-0.00245431	-0.00245431	593	26	darkorange	9	0.24141	0.291776	370	0.0672484	7.80125	1.09333	0.280901	0.758878	0.758878	-5.11557
145749	hsa-miR-137/mmu-miR-137-3p/rno-miR-137	mmu-miR-137-3p	247	0.0984994	10.0866	1.16772	0.249952	0.969567	0.969567	-4.8852	1.07066	0.0706593	0.0706593	698	0.0552196	10.0866	0.65577	0.515791	0.746539	0.746539	-5.92156	1.03902	0.0390173	0.0390173	741	-0.0432798	10.0866	-0.534659	0.595896	0.813828	0.813828	-6.07016	0.970446	-0.0295537	-0.0295537	507	0	grey	17	0.293269	0.196972	535	-0.0532269	10.0866	-0.777772	0.441358	0.831876	0.831876	-5.3745
145751	hsa-miR-23b-5p/mmu-miR-23b-5p/rno-miR-23b*	mmu-miR-23b-5p	631	0.0214809	6.32322	0.511489	0.611869	0.969567	0.969567	-5.33597	1.015	0.0150008	0.0150008	435	0.0550055	6.32322	1.31203	0.197119	0.458584	0.458584	-5.30769	1.03886	0.038863	0.038863	626	0.0335246	6.32322	0.83183	0.410528	0.663233	0.663233	-5.87274	1.02351	0.0235096	0.0235096	193	15	midnightblue	27	0.490853	0.0238581	841	-0.00905556	6.32322	-0.265775	0.791801	0.952797	0.952797	-5.61254
145753	hsa-miR-484/mmu-miR-484/rno-miR-484	mmu-miR-484	988	0.00203746	7.27705	0.0340213	0.973032	0.995303	0.995303	-5.44469	1.00141	0.00141326	0.00141326	293	0.105889	7.27705	1.77119	0.0842798	0.291096	0.291096	-4.65757	1.07616	0.0761573	0.0761573	291	0.103851	7.27705	1.80701	0.0784162	0.272705	0.272705	-4.6682	1.07464	0.0746385	0.0746385	349	6	red	48	0.377748	0.0913579	457	0.0452413	7.27705	0.931135	0.357466	0.782767	0.782767	-5.25904
145757	hsa-miR-33a-3p/mmu-miR-33-3p/rno-miR-33*	mmu-miR-33-3p	790	-0.0101405	6.8034	-0.294254	0.770112	0.984662	0.984662	-5.40894	0.992996	-0.00700421	-0.00700421	586	0.0321267	6.8034	0.933862	0.356074	0.613317	0.613317	-5.7091	1.02252	0.0225183	0.0225183	454	0.0422672	6.8034	1.27807	0.208719	0.46525	0.46525	-5.42292	1.02973	0.0297308	0.0297308	422	16	lightcyan	24	0.34007	0.131467	900	0.00491918	6.8034	0.175943	0.861242	0.968419	0.968419	-5.63037
145759	hsa-miR-181c-3p/mmu-miR-181c-3p/rno-miR-181c*	mmu-miR-181c-3p	53	0.130184	7.16693	1.93166	0.0606302	0.969567	0.969567	-3.96393	1.09443	0.094433	0.094433	700	-0.0440564	7.16693	-0.654844	0.516381	0.746539	0.746539	-5.92214	0.969924	-0.030076	-0.030076	109	-0.17424	7.16693	-2.69408	0.0103261	0.0942729	0.0942729	-2.94195	0.886234	-0.113766	-0.113766	699	4	yellow	52	-0.188361	0.41354	860	0.0127498	7.16693	0.233181	0.816831	0.958171	0.958171	-5.61984
145798	hsa-miR-142-5p/mmu-miR-142-5p/rno-miR-142-5p	mmu-miR-142-5p	955	-0.00369004	7.83771	-0.068351	0.945853	0.995303	0.995303	-5.44322	0.997446	-0.00255447	-0.00255447	466	-0.0660295	7.83771	-1.2252	0.22779	0.494685	0.494685	-5.41097	0.955263	-0.0447366	-0.0447366	483	-0.0623395	7.83771	-1.20327	0.236065	0.493698	0.493698	-5.51073	0.95771	-0.0422902	-0.0422902	491	3	brown	82	-0.302159	0.183108	849	-0.0107711	7.83771	-0.245918	0.807025	0.958171	0.958171	-5.6171
145820	hsa-let-7c/mmu-let-7c-5p/rno-let-7c	mmu-let-7c-5p	194	-0.0805233	13.8328	-1.32572	0.192584	0.969567	0.969567	-4.72756	0.945715	-0.0542855	-0.0542855	818	0.024149	13.8328	0.398274	0.692582	0.856838	0.856838	-6.05323	1.01688	0.0168797	0.0168797	295	0.104672	13.8328	1.79576	0.08022	0.273712	0.273712	-4.68659	1.07525	0.0752502	0.0752502	838	17	grey60	24	0.10577	0.648172	940	0.00489982	13.8328	0.0994317	0.921301	0.991147	0.991147	-5.63984
145822	hsa-miR-214-5p/mmu-miR-214-5p	mmu-miR-214-5p	471	-0.107368	7.91718	-0.753646	0.455551	0.969567	0.969567	-5.20917	0.92828	-0.0717199	-0.0717199	137	-0.341706	7.91718	-2.40269	0.0210908	0.155743	0.155743	-3.50566	0.789108	-0.210892	-0.210892	322	-0.234338	7.91718	-1.71404	0.0943945	0.296668	0.296668	-4.81716	0.850075	-0.149925	-0.149925	101	12	tan	36	-0.558841	0.00845303	438	-0.111994	7.91718	-0.968953	0.338491	0.780597	0.780597	-5.22753
145825	hsa-miRPlus-D1120/mmu-miR-383-5p/rno-miR-383	mmu-miR-383-5p	36	0.10426	8.80993	2.09562	0.042602	0.969567	0.969567	-3.71777	1.07494	0.0749431	0.0749431	98	0.127999	8.80993	2.57723	0.013822	0.140188	0.140188	-3.14127	1.09278	0.0927769	0.0927769	757	0.0237385	8.80993	0.497204	0.621814	0.831276	0.831276	-6.08906	1.01659	0.0165904	0.0165904	82	1	turquoise	105	0.57189	0.00675512	513	0.0334017	8.80993	0.827519	0.412937	0.814604	0.814604	-5.33923
145827	hsa-miR-200a-5p/mmu-miR-200a-5p/rno-miR-200a*	mmu-miR-200a-5p	566	0.0290928	6.30645	0.598948	0.553258	0.969567	0.969567	-5.29513	1.02037	0.0203703	0.0203703	249	0.092855	6.30645	1.91497	0.0641131	0.260572	0.260572	-4.42628	1.06648	0.0664786	0.0664786	422	0.0637622	6.30645	1.3679	0.180499	0.432855	0.432855	-5.3109	1.04519	0.0451878	0.0451878	954	19	lightyellow	19	0.0414882	0.858285	792	0.0184087	6.30645	0.343716	0.733219	0.933284	0.933284	-5.33866
145832	hsa-miR-381/mmu-miR-381-3p	mmu-miR-381-3p	297	0.0625485	11.0733	1.04101	0.304228	0.969567	0.969567	-4.9983	1.04431	0.0443089	0.0443089	332	0.0965559	11.0733	1.6098	0.115442	0.349381	0.349381	-4.90542	1.06922	0.0692179	0.0692179	718	0.0340074	11.0733	0.589794	0.558703	0.786475	0.786475	-6.03989	1.02385	0.0238522	0.0238522	264	1	turquoise	105	0.443292	0.0441442	659	0.0271424	11.0733	0.556804	0.580817	0.890999	0.890999	-5.50544
145836	hsa-miR-218-2-3p/mmu-miR-218-2-3p/rno-miR-218a-2*	mmu-miR-218-2-3p	678	0.0179012	7.10515	0.455807	0.651036	0.969567	0.969567	-5.35839	1.01249	0.0124855	0.0124855	148	0.0914046	7.10515	2.33141	0.0249467	0.170581	0.170581	-3.64911	1.06541	0.065407	0.065407	258	0.0735034	7.10515	1.95026	0.0582995	0.228679	0.228679	-4.42588	1.05227	0.0522689	0.0522689	98	0	grey	17	0.559356	0.00837996	995	0.000802758	7.10515	0.025194	0.980028	0.993907	0.993907	-5.644
145838	hsa-miR-125b-1-3p/mmu-miR-125b-1-3p/rno-miR-125b-3p	mmu-miR-125b-1-3p	318	0.0493016	7.39706	0.999667	0.323584	0.969567	0.969567	-5.03258	1.03476	0.0347639	0.0347639	676	0.0347207	7.39706	0.705239	0.484819	0.725794	0.725794	-5.88904	1.02436	0.0243585	0.0243585	853	-0.0145809	7.39706	-0.308081	0.759647	0.900171	0.900171	-6.16372	0.989944	-0.0100558	-0.0100558	915	6	red	48	0.0621223	0.789079	389	0.0425238	7.39706	1.06278	0.294367	0.764231	0.764231	-5.14425
145840	hsa-let-7f-1-3p/mmu-let-7f-1-3p/rno-let-7f-1*	mmu-let-7f-1-3p	457	0.045098	7.3531	0.769986	0.44591	0.969567	0.969567	-5.19892	1.03175	0.0317533	0.0317533	864	0.0179792	7.3531	0.307502	0.760084	0.889594	0.889594	-6.08445	1.01254	0.0125402	0.0125402	762	-0.0271188	7.3531	-0.482484	0.632137	0.838504	0.838504	-6.09612	0.981378	-0.0186218	-0.0186218	1014	18	lightgreen	19	-0.00633879	0.978245	782	-0.0169739	7.3531	-0.357209	0.722845	0.933284	0.933284	-5.58699
145841	hsa-miR-23b-3p/mmu-miR-23b-3p/rno-miR-23b	mmu-miR-23b-3p	731	0.0287354	13.056	0.371998	0.711891	0.984217	0.984217	-5.38731	1.02012	0.0201175	0.0201175	283	0.138553	13.056	1.79677	0.0800558	0.283035	0.283035	-4.61643	1.1008	0.100801	0.100801	394	0.109818	13.056	1.48144	0.146459	0.376184	0.376184	-5.15988	1.07909	0.0790919	0.0790919	203	1	turquoise	105	0.483228	0.0264786	260	0.0871751	13.056	1.39102	0.172042	0.66602	0.66602	-4.79718
145843	hsa-miR-330-5p/mmu-miR-330-5p/rno-miR-330	mmu-miR-330-5p	545	0.0321268	9.41426	0.638756	0.526685	0.969567	0.969567	-5.27524	1.02252	0.0225184	0.0225184	176	0.108444	9.41426	2.15987	0.0369384	0.212396	0.212396	-3.98098	1.07806	0.078065	0.078065	354	0.0763174	9.41426	1.58117	0.12185	0.347956	0.347956	-5.01828	1.05432	0.0543233	0.0543233	117	13	salmon	32	0.54737	0.010221	208	0.0635569	9.41426	1.55756	0.127349	0.615783	0.615783	-4.58929
145845	hsa-miR-20a-5p/mmu-miR-20a-5p/rno-miR-20a	mmu-miR-20a-5p	494	0.0395118	8.90074	0.71622	0.478088	0.969567	0.969567	-5.23186	1.02777	0.027766	0.027766	482	0.0651931	8.90074	1.18379	0.243604	0.511468	0.511468	-5.45793	1.04622	0.046225	0.046225	761	0.0256813	8.90074	0.48509	0.630304	0.838197	0.838197	-6.09489	1.01796	0.0179603	0.0179603	444	1	turquoise	105	0.324529	0.1512	261	0.0622419	8.90074	1.39065	0.172153	0.66602	0.66602	-4.79761
145846	hsa-let-7e-5p/mmu-let-7e-5p/rno-let-7e	mmu-let-7e-5p	734	0.0205415	12.992	0.365607	0.716618	0.984217	0.984217	-5.38928	1.01434	0.0143402	0.0143402	246	0.107202	12.992	1.91134	0.0632685	0.259958	0.259958	-4.4262	1.07714	0.0771375	0.0771375	347	0.0866608	12.992	1.60728	0.115994	0.336919	0.336919	-4.97987	1.06191	0.0619095	0.0619095	191	1	turquoise	105	0.491111	0.0237732	845	0.0116242	12.992	0.255013	0.800042	0.958089	0.958089	-5.61506
145852	hsa-miR-210/mmu-miR-210-3p/rno-miR-210	mmu-miR-210-3p	189	0.0792654	7.91805	1.34172	0.187383	0.969567	0.969567	-4.71058	1.05648	0.05648	0.05648	532	0.0619982	7.91805	1.05126	0.299556	0.569831	0.569831	-5.59807	1.04391	0.0439106	0.0439106	857	-0.0172672	7.91805	-0.304571	0.762299	0.900171	0.900171	-6.16478	0.988103	-0.0118974	-0.0118974	320	4	yellow	52	0.396698	0.0749992	73	0.109108	7.91805	2.27641	0.0283433	0.368417	0.368417	-3.47172
145857	hsa-miR-154-5p/mmu-miR-154-5p/rno-miR-154	mmu-miR-154-5p	327	0.0662464	9.84546	0.985441	0.330433	0.969567	0.969567	-5.04407	1.04699	0.0469891	0.0469891	717	0.0402058	9.84546	0.599115	0.552532	0.777756	0.777756	-5.95596	1.02826	0.0282605	0.0282605	813	-0.0260406	9.84546	-0.403651	0.688656	0.857025	0.857025	-6.13034	0.982112	-0.017888	-0.017888	535	4	yellow	52	0.277316	0.223584	852	-0.0132945	9.84546	-0.243757	0.808686	0.958171	0.958171	-5.61758
145859	hsa-miR-33a-5p/mmu-miR-33-5p/rno-miR-33	mmu-miR-33-5p	649	0.0430836	11.3954	0.489769	0.627019	0.969567	0.969567	-5.34502	1.03031	0.0303136	0.0303136	143	0.20691	11.3954	2.35621	0.0235387	0.165531	0.165531	-3.59957	1.15421	0.154213	0.154213	260	0.163826	11.3954	1.94066	0.0594927	0.231141	0.231141	-4.44259	1.12025	0.120254	0.120254	32	10	purple	38	0.653172	0.00132537	652	0.0405739	11.3954	0.568515	0.572918	0.888628	0.888628	-5.49956
145865	hsa-miR-361-3p/mmu-miR-361-3p/rno-miR-361*	mmu-miR-361-3p	983	0.00179996	7.37062	0.0397196	0.968518	0.995303	0.995303	-5.44452	1.00125	0.00124841	0.00124841	27	0.158193	7.37062	3.49689	0.00118352	0.0443601	0.0443601	-0.960234	1.11589	0.115888	0.115888	35	0.156393	7.37062	3.59622	0.000890106	0.0257368	0.0257368	-0.738122	1.1145	0.114497	0.114497	48	15	midnightblue	27	0.610149	0.00331234	93	0.0806409	7.37062	2.19338	0.0342572	0.371255	0.371255	-3.61758
145889	hsa-miR-196b-5p/mmu-miR-196b-5p/rno-miR-196b	mmu-miR-196b-5p	520	0.0255378	6.45365	0.65906	0.513698	0.969567	0.969567	-5.26433	1.01786	0.017859	0.017859	943	0.00540436	6.45365	0.139714	0.889599	0.954692	0.954692	-6.12108	1.00375	0.00375304	0.00375304	738	-0.0201334	6.45365	-0.541435	0.591262	0.810363	0.810363	-6.0666	0.986141	-0.0138585	-0.0138585	839	19	lightyellow	19	0.105762	0.648197	188	0.051013	6.45365	1.6227	0.112645	0.603661	0.603661	-4.50243
145897	hsa-miR-92b-3p/mmu-miR-92b-3p/rno-miR-92b	mmu-miR-92b-3p	555	0.0555897	7.51634	0.623089	0.536824	0.969567	0.969567	-5.28343	1.03928	0.0392838	0.0392838	803	0.0370487	7.51634	0.415988	0.67968	0.856073	0.856073	-6.04621	1.02601	0.0260128	0.0260128	905	-0.018541	7.51634	-0.216559	0.829672	0.927765	0.927765	-6.18732	0.987231	-0.0127694	-0.0127694	591	13	salmon	32	0.241656	0.291271	884	-0.0149587	7.51634	-0.206664	0.837339	0.958171	0.958171	-5.62508
145914	hsa-miR-135b-5p/mmu-miR-135b-5p/rno-miR-135b	mmu-miR-135b-5p	498	0.042211	9.68225	0.709276	0.482338	0.969567	0.969567	-5.23594	1.02969	0.0296907	0.0296907	824	0.0221554	9.68225	0.372925	0.711207	0.873473	0.873473	-6.06275	1.01548	0.0154754	0.0154754	833	-0.0200556	9.68225	-0.351166	0.727338	0.883633	0.883633	-6.14978	0.986195	-0.0138053	-0.0138053	850	18	lightgreen	19	0.0993678	0.668258	713	-0.0229876	9.68225	-0.476102	0.636637	0.903613	0.903613	-5.54265
145943	hsa-miR-100-5p/mmu-miR-100-5p/rno-miR-100	mmu-miR-100-5p	410	0.0512726	10.2509	0.84445	0.403526	0.969567	0.969567	-5.14951	1.03618	0.0361786	0.0361786	84	-0.161977	10.2509	-2.67235	0.0109069	0.131403	0.131403	-2.9352	0.8938	-0.1062	-0.1062	28	-0.213249	10.2509	-3.65985	0.000740397	0.0257247	0.0257247	-0.570009	0.862592	-0.137408	-0.137408	29	30	steelblue	7	-0.663918	0.00103125	567	0.0342905	10.2509	0.696109	0.490455	0.874961	0.874961	-5.42781
145946	hsa-miR-449a/mmu-miR-449a-5p/rno-miR-449a	mmu-miR-449a-5p	441	-0.0261927	6.36206	-0.790857	0.433772	0.969567	0.969567	-5.18551	0.982008	-0.0179916	-0.0179916	450	0.0420834	6.36206	1.27286	0.210542	0.473485	0.473485	-5.35508	1.0296	0.0295996	0.0295996	199	0.0682761	6.36206	2.14819	0.0379154	0.192816	0.192816	-4.06654	1.04846	0.0484631	0.0484631	487	10	purple	38	0.302935	0.181929	192	0.0431132	6.36206	1.60451	0.116604	0.613194	0.613194	-4.52699
145947	hsa-miR-301a-5p/mmu-miR-301a-5p/rno-miR-301a*	mmu-miR-301a-5p	817	-0.0125976	6.25304	-0.253626	0.801176	0.992068	0.992068	-5.41821	0.991306	-0.00869398	-0.00869398	955	0.00582069	6.25304	0.117391	0.90718	0.959508	0.959508	-6.12388	1.00404	0.00404275	0.00404275	823	0.0184183	6.25304	0.386405	0.701391	0.862464	0.862464	-6.13693	1.01285	0.0128484	0.0128484	564	17	grey60	24	0.259779	0.255446	79	-0.0994204	6.25304	-2.26902	0.0291374	0.368417	0.368417	-3.46684
145968	hsa-let-7d-5p/mmu-let-7d-5p/rno-let-7d	mmu-let-7d-5p	925	0.00633726	13.0436	0.102022	0.919258	0.995303	0.995303	-5.44082	1.0044	0.00440232	0.00440232	997	0.0011348	13.0436	0.0183005	0.985492	0.998297	0.998297	-6.13046	1.00079	0.00078689	0.00078689	973	-0.00520246	13.0436	-0.0872745	0.930896	0.967886	0.967886	-6.20665	0.9964	-0.00359958	-0.00359958	910	2	blue	87	-0.0657943	0.776907	375	-0.0549368	13.0436	-1.09011	0.2823	0.758878	0.758878	-5.11863
145970	hsa-miR-129-2-3p/mmu-miR-129-2-3p/rno-miR-129-2*	mmu-miR-129-2-3p	745	0.030441	9.0331	0.350531	0.727811	0.984217	0.984217	-5.39378	1.02132	0.0213243	0.0213243	239	-0.168063	9.0331	-1.93862	0.0597495	0.251954	0.251954	-4.37949	0.890037	-0.109963	-0.109963	157	-0.198504	9.0331	-2.3819	0.0221558	0.142813	0.142813	-3.60784	0.871454	-0.128546	-0.128546	207	26	darkorange	9	-0.478333	0.0282777	930	-0.0084239	9.0331	-0.119563	0.905438	0.985272	0.985272	-5.63785
145974	hsa-miR-200b-5p/mmu-miR-200b-5p/rno-miR-200b*	mmu-miR-200b-5p	1004	0.000305707	6.41803	0.00728431	0.994225	0.999773	0.999773	-5.44516	1.00021	0.000211922	0.000211922	623	0.0349625	6.41803	0.834523	0.409028	0.663538	0.663538	-5.79323	1.02453	0.0245302	0.0245302	615	0.0346568	6.41803	0.860514	0.394722	0.648636	0.648636	-5.84928	1.02431	0.0243131	0.0243131	283	23	darkturquoise	12	0.432089	0.0504538	1005	-0.00029927	6.41803	-0.00878944	0.993032	0.998201	0.998201	-5.64425
145977	hsa-miR-1247-5p/mmu-miR-1247-5p	mmu-miR-1247-5p	918	-0.00632473	6.88989	-0.109316	0.913508	0.995303	0.995303	-5.44017	0.995626	-0.00437438	-0.00437438	881	-0.0148326	6.88989	-0.256809	0.798666	0.917072	0.917072	-6.09841	0.989772	-0.0102285	-0.0102285	942	-0.00850783	6.88989	-0.153231	0.879	0.942303	0.942303	-6.19885	0.99412	-0.00587982	-0.00587982	745	6	red	48	-0.16395	0.477621	821	0.0139205	6.88989	0.296558	0.768365	0.943728	0.943728	-5.60477
145988	mmu-miR-1942	mmu-miR-1942	411	-0.0622415	6.17228	-0.844705	0.403805	0.969567	0.969567	-5.14899	0.957775	-0.0422251	-0.0422251	957	-0.00845182	6.17228	-0.114902	0.909155	0.959508	0.959508	-6.12416	0.994159	-0.00584123	-0.00584123	651	0.0537896	6.17228	0.760696	0.451749	0.702258	0.702258	-5.9272	1.03799	0.0379879	0.0379879	498	1	turquoise	105	0.29807	0.1894	177	0.116264	6.17228	1.65869	0.10579	0.597351	0.597351	-4.37158
145989	mmu-miR-599	mmu-miR-599	196	-0.0445064	6.1091	-1.32951	0.193596	0.969567	0.969567	-4.70138	0.969622	-0.0303785	-0.0303785	385	0.0464157	6.1091	1.44829	0.157797	0.413136	0.413136	-5.13325	1.0327	0.0326961	0.0326961	100	0.0909221	6.1091	2.82056	0.008375	0.0847236	0.0847236	-2.69433	1.06505	0.0650507	0.0650507	545	17	grey60	24	0.268737	0.238828	355	0.0482089	6.1091	1.14128	0.262687	0.747122	0.747122	-4.77305
145993	mmu-miR-1899	mmu-miR-1899	940	0.00360069	6.63005	0.0842063	0.93332	0.995303	0.995303	-5.44221	1.0025	0.00249893	0.00249893	150	-0.0989995	6.63005	-2.31924	0.0256655	0.172596	0.172596	-3.6733	0.93368	-0.0663198	-0.0663198	139	-0.1026	6.63005	-2.50031	0.0166839	0.121469	0.121469	-3.3621	0.931353	-0.0686471	-0.0686471	88	22	darkgreen	13	-0.564906	0.00762488	255	-0.0486506	6.63005	-1.40237	0.168651	0.66602	0.66602	-4.78367
145994	mmu-miR-1900	mmu-miR-1900	454	-0.0622632	9.21336	-0.772958	0.444169	0.969567	0.969567	-5.19703	0.95776	-0.0422395	-0.0422395	210	-0.164743	9.21336	-2.04872	0.0472048	0.22668	0.22668	-4.18545	0.892088	-0.107912	-0.107912	435	-0.102479	9.21336	-1.32571	0.192587	0.44447	0.44447	-5.36446	0.931431	-0.0685691	-0.0685691	407	5	green	52	-0.349674	0.12023	899	0.0115749	9.21336	0.177116	0.860327	0.968419	0.968419	-5.63018
145995	hsa-miR-196b-3p/mmu-miR-196b-3p/rno-miR-196b*	mmu-miR-196b-3p	827	0.0168953	6.24799	0.227565	0.821194	0.995303	0.995303	-5.42348	1.01178	0.0117798	0.0117798	261	-0.138164	6.24799	-1.86417	0.0699713	0.269028	0.269028	-4.50648	0.908675	-0.0913249	-0.0913249	193	-0.155059	6.24799	-2.17632	0.0357613	0.186619	0.186619	-4.01509	0.898096	-0.101904	-0.101904	858	31	paleturquoise	7	-0.0946522	0.683194	624	-0.0378177	6.24799	-0.602541	0.550363	0.885207	0.885207	-5.44753
146002	mmu-miR-669l-5p	mmu-miR-669l-5p	180	-0.0814078	8.77507	-1.37561	0.176727	0.969567	0.969567	-4.67403	0.945135	-0.0548651	-0.0548651	712	0.0361663	8.77507	0.612191	0.543935	0.773121	0.773121	-5.94829	1.02539	0.0253854	0.0253854	222	0.117574	8.77507	2.07028	0.0450379	0.205308	0.205308	-4.21129	1.08491	0.084909	0.084909	868	8	pink	47	0.0890045	0.701232	622	0.0292706	8.77507	0.609645	0.545604	0.885207	0.885207	-5.47798
146004	mmu-miR-2136	mmu-miR-2136	508	-0.0244903	6.71848	-0.684465	0.497696	0.969567	0.969567	-5.25022	0.983168	-0.0168321	-0.0168321	988	0.00144659	6.71848	0.0405	0.967899	0.991411	0.991411	-6.12982	1.001	0.0010032	0.0010032	654	0.0259369	6.71848	0.755373	0.454526	0.702469	0.702469	-5.93152	1.01814	0.0181407	0.0181407	711	7	black	48	0.182905	0.427439	546	0.0217405	6.71848	0.74893	0.458356	0.848012	0.848012	-5.39398
146007	mmu-miR-1969	mmu-miR-1969	999	0.000656915	6.57657	0.0157764	0.987493	0.999528	0.999528	-5.44507	1.00046	0.000455443	0.000455443	765	0.0206126	6.57657	0.495889	0.622733	0.823799	0.823799	-6.01078	1.01439	0.0143901	0.0143901	755	0.0199557	6.57657	0.499404	0.620278	0.830844	0.830844	-6.08799	1.01393	0.0139284	0.0139284	510	15	midnightblue	27	0.292106	0.198837	285	0.0447295	6.57657	1.32406	0.193129	0.679136	0.679136	-4.87484
146008	hsa-miR-26b-5p/mmu-miR-26b-5p/rno-miR-26b	mmu-miR-26b-5p	460	-0.0518021	12.6785	-0.764055	0.449395	0.969567	0.969567	-5.20266	0.964731	-0.0352695	-0.0352695	662	-0.0500686	12.6785	-0.739769	0.463834	0.708466	0.708466	-5.86498	0.96589	-0.0341096	-0.0341096	999	0.00173343	12.6785	0.0266422	0.97888	0.991618	0.991618	-6.21006	1.0012	0.00120224	0.00120224	906	9	pink	47	-0.0675058	0.771251	543	-0.0419196	12.6785	-0.762096	0.45055	0.839699	0.839699	-5.38517
146012	mmu-miR-1949/rno-miR-1949	mmu-miR-1949	1010	-0.000111927	7.78136	-0.0019648	0.998442	0.999773	0.999773	-5.44518	0.999922	-7.75791e-05	-7.75791e-05	545	0.0586556	7.78136	1.03144	0.308636	0.5731	0.5731	-5.61769	1.04149	0.0414947	0.0414947	531	0.0587675	7.78136	1.075	0.288928	0.55042	0.55042	-5.64985	1.04158	0.0415756	0.0415756	448	13	salmon	32	0.321342	0.15549	749	0.0192938	7.78136	0.417462	0.678611	0.916895	0.916895	-5.56609
146013	mmu-miR-1966	mmu-miR-1966	702	-0.01708	6.54088	-0.422236	0.675153	0.972413	0.972413	-5.37067	0.988231	-0.0117692	-0.0117692	611	0.0352526	6.54088	0.872993	0.387967	0.64259	0.64259	-5.76173	1.02474	0.0247362	0.0247362	429	0.0523327	6.54088	1.34811	0.185337	0.437206	0.437206	-5.33629	1.03694	0.0369402	0.0369402	416	33	darkolivegreen	6	0.344883	0.125746	786	0.0115496	6.54088	0.351925	0.726774	0.933284	0.933284	-5.58867
146015	mmu-miR-1940	mmu-miR-1940	360	-0.030263	6.63831	-0.927689	0.359228	0.969567	0.969567	-5.08913	0.979242	-0.0207582	-0.0207582	414	-0.0449433	6.63831	-1.38009	0.175354	0.427618	0.427618	-5.22222	0.969328	-0.0306721	-0.0306721	769	-0.0146803	6.63831	-0.468936	0.641705	0.84326	0.84326	-6.10243	0.989876	-0.010124	-0.010124	854	2	blue	87	-0.096241	0.678148	902	-0.00436507	6.63831	-0.164929	0.869845	0.972628	0.972628	-5.63205
146017	mmu-miR-1953	mmu-miR-1953	316	0.049242	6.35014	1.003	0.322683	0.969567	0.969567	-5.0294	1.03472	0.0347211	0.0347211	297	0.0866024	6.35014	1.76705	0.0858604	0.292562	0.292562	-4.66653	1.06187	0.0618665	0.0618665	640	0.0373604	6.35014	0.792982	0.433083	0.683846	0.683846	-5.90272	1.02623	0.0262345	0.0262345	727	19	lightyellow	19	-0.176218	0.444811	527	-0.0374763	6.35014	-0.791069	0.434183	0.831876	0.831876	-5.22977
146018	mmu-miR-1933-5p	mmu-miR-1933-5p	559	-0.0263355	6.19431	-0.613336	0.543476	0.969567	0.969567	-5.28817	0.981911	-0.0180888	-0.0180888	874	-0.0120776	6.19431	-0.281768	0.779721	0.901756	0.901756	-6.09177	0.991663	-0.00833663	-0.00833663	836	0.0142579	6.19431	0.346018	0.731326	0.885289	0.885289	-6.15143	1.00993	0.00993181	0.00993181	592	7	black	48	0.24159	0.291406	464	-0.0362528	6.19431	-0.921658	0.362788	0.782767	0.782767	-5.17393
146019	mmu-miR-1839-5p	mmu-miR-1839-5p	82	0.0847772	8.39698	1.74756	0.0883458	0.969567	0.969567	-4.22119	1.06052	0.0605239	0.0605239	87	0.128118	8.39698	2.64556	0.0116646	0.133454	0.133454	-2.99375	1.09287	0.0928675	0.0928675	581	0.0433413	8.39698	0.930983	0.357543	0.622777	0.622777	-5.78841	1.0305	0.0304977	0.0304977	282	20	royalblue	17	0.43214	0.0504233	555	0.0282302	8.39698	0.717271	0.477446	0.869894	0.869894	-5.41454
146021	mmu-miR-1935	mmu-miR-1935	509	-0.050641	8.48658	-0.681592	0.499492	0.969567	0.969567	-5.25185	0.965507	-0.0344927	-0.0344927	181	-0.158836	8.48658	-2.14153	0.0384827	0.214535	0.214535	-4.01529	0.895747	-0.104253	-0.104253	380	-0.108195	8.48658	-1.51746	0.13715	0.36463	0.36463	-5.10968	0.927748	-0.072252	-0.072252	153	22	darkgreen	13	-0.522181	0.015172	704	0.0296593	8.48658	0.492038	0.625428	0.896446	0.896446	-5.53576
146022	mmu-miR-1947-5p	mmu-miR-1947-5p	600	-0.0162204	6.09698	-0.555037	0.582576	0.969567	0.969567	-5.28431	0.98882	-0.0111802	-0.0111802	485	0.0327631	6.09698	1.17103	0.249895	0.521271	0.521271	-5.47126	1.02297	0.0229695	0.0229695	315	0.0489835	6.09698	1.74063	0.0909772	0.291497	0.291497	-4.74071	1.03454	0.0345358	0.0345358	348	1	turquoise	105	0.378802	0.0903843	505	0.023802	6.09698	0.843529	0.404947	0.811499	0.811499	-5.16267
146023	mmu-miR-1946b	mmu-miR-1946b	469	-0.02331	6.93143	-0.757997	0.452972	0.969567	0.969567	-5.20646	0.983973	-0.0160275	-0.0160275	339	0.0489111	6.93143	1.59326	0.11911	0.355518	0.355518	-4.92967	1.03448	0.0344839	0.0344839	149	0.0722212	6.93143	2.44724	0.0189632	0.128797	0.128797	-3.47331	1.05133	0.0513341	0.0513341	290	5	green	52	0.424835	0.0548952	934	-0.00274048	6.93143	-0.109842	0.913094	0.989224	0.989224	-5.63886
146026	mmu-miR-1951	mmu-miR-1951	923	-0.00544078	6.48228	-0.104077	0.917637	0.995303	0.995303	-5.44064	0.996236	-0.00376416	-0.00376416	631	0.042866	6.48228	0.821411	0.416365	0.667767	0.667767	-5.80366	1.03016	0.0301583	0.0301583	570	0.0483068	6.48228	0.962918	0.341473	0.606264	0.606264	-5.75931	1.03405	0.0340506	0.0340506	578	7	black	48	0.24721	0.279977	889	-0.00816465	6.48228	-0.192507	0.848336	0.965709	0.965709	-5.62762
146027	mmu-miR-1964-3p	mmu-miR-1964-3p	776	0.0123487	6.45127	0.314033	0.755156	0.984662	0.984662	-5.40391	1.0086	0.00859621	0.00859621	18	0.142976	6.45127	3.64224	0.0007792	0.0435891	0.0435891	-0.58274	1.10418	0.10418	0.10418	42	0.130627	6.45127	3.46157	0.00130868	0.0315329	0.0315329	-1.08913	1.09477	0.0947694	0.0947694	65	6	red	48	0.592835	0.00462225	993	0.000877704	6.45127	0.0275117	0.978191	0.993907	0.993907	-5.64394
146028	mmu-miR-1941-5p	mmu-miR-1941-5p	580	-0.0256214	6.32494	-0.579685	0.565434	0.969567	0.969567	-5.30507	0.982397	-0.0176026	-0.0176026	801	-0.018503	6.32494	-0.419358	0.677237	0.855635	0.855635	-6.04484	0.987257	-0.0127434	-0.0127434	929	0.00711839	6.32494	0.167825	0.867581	0.941886	0.941886	-6.19654	1.00495	0.00494628	0.00494628	971	9	pink	47	-0.0291015	0.900349	727	-0.016234	6.32494	-0.452722	0.653237	0.90932	0.90932	-5.55236
146029	hsa-miR-365a-5p/hsa-miR-365b-5p/mmu-miR-365-2-5p	mmu-miR-365-2-5p	249	-0.0348216	6.45735	-1.16731	0.250114	0.969567	0.969567	-4.88559	0.976152	-0.0238476	-0.0238476	903	0.00636692	6.45735	0.213807	0.831803	0.929707	0.929707	-6.10829	1.00442	0.00442297	0.00442297	401	0.0411886	6.45735	1.4388	0.158118	0.398332	0.398332	-5.21792	1.02896	0.0289612	0.0289612	802	13	salmon	32	0.1234	0.594098	882	-0.0050535	6.45735	-0.208808	0.835676	0.958171	0.958171	-5.62468
146030	mmu-miR-2183	mmu-miR-2183	164	-0.0754539	7.85746	-1.42915	0.160859	0.969567	0.969567	-4.61465	0.949044	-0.0509565	-0.0509565	829	-0.0190275	7.85746	-0.361018	0.720018	0.878961	0.878961	-6.06701	0.986898	-0.0131022	-0.0131022	516	0.0564264	7.85746	1.11369	0.272173	0.533798	0.533798	-5.60943	1.03989	0.0398867	0.0398867	949	7	black	48	0.04344	0.851688	410	0.0433946	7.85746	1.01309	0.317212	0.77634	0.77634	-5.18926
146031	mmu-miR-1963	mmu-miR-1963	286	-0.0475538	6.15887	-1.06585	0.29334	0.969567	0.969567	-4.97689	0.967576	-0.0324245	-0.0324245	841	0.014939	6.15887	0.335416	0.73919	0.888553	0.888553	-6.07563	1.01041	0.0104087	0.0104087	398	0.0624928	6.15887	1.45957	0.152774	0.38846	0.38846	-5.18995	1.04427	0.0442686	0.0442686	668	14	cyan	27	0.209391	0.362322	542	0.0300238	6.15887	0.762836	0.450356	0.839699	0.839699	-5.3175
146034	mmu-miR-1933-3p	mmu-miR-1933-3p	218	-0.0479268	6.16261	-1.25941	0.215702	0.969567	0.969567	-4.79587	0.967325	-0.0326746	-0.0326746	359	-0.0580578	6.16261	-1.52828	0.134875	0.379497	0.379497	-5.02307	0.960556	-0.0394436	-0.0394436	875	-0.010131	6.16261	-0.277414	0.782993	0.905587	0.905587	-6.1725	0.993002	-0.00699769	-0.00699769	165	3	brown	82	-0.509428	0.0183318	136	-0.0642321	6.16261	-1.89046	0.0664796	0.493541	0.493541	-4.07298
146039	mmu-miR-669o-5p	mmu-miR-669o-5p	26	-0.118061	9.05085	-2.20625	0.0332736	0.969567	0.969567	-3.54309	0.921425	-0.0785751	-0.0785751	527	-0.0566947	9.05085	-1.06131	0.295024	0.566536	0.566536	-5.58799	0.961464	-0.0385356	-0.0385356	488	0.0613668	9.05085	1.195	0.239245	0.496139	0.496139	-5.52014	1.04345	0.0434539	0.0434539	778	8	pink	47	0.140936	0.54229	690	0.0221559	9.05085	0.51033	0.612673	0.896181	0.896181	-5.52757
146043	hsa-miR-24-1-5p/mmu-miR-24-1-5p/rno-miR-24-1*	mmu-miR-24-1-5p	699	0.0246938	9.33343	0.423449	0.674275	0.972413	0.972413	-5.37024	1.01726	0.0172638	0.0172638	1004	-0.00062231	9.33343	-0.0106899	0.991525	0.998354	0.998354	-6.13057	0.999569	-0.00043126	-0.00043126	781	-0.0253161	9.33343	-0.452373	0.653486	0.846771	0.846771	-6.1099	0.982605	-0.0173948	-0.0173948	869	18	lightgreen	19	0.0884001	0.703172	759	-0.0188562	9.33343	-0.398549	0.692382	0.923176	0.923176	-5.57299
146047	mmu-miR-1962	mmu-miR-1962	576	-0.0157942	6.37337	-0.585412	0.561616	0.969567	0.969567	-5.3023	0.989112	-0.010888	-0.010888	739	0.0152575	6.37337	0.566498	0.574274	0.786422	0.786422	-5.97438	1.01063	0.0106318	0.0106318	487	0.0310517	6.37337	1.19932	0.23758	0.493698	0.493698	-5.51523	1.02176	0.0217567	0.0217567	361	33	darkolivegreen	6	0.371637	0.0971561	822	0.00639051	6.37337	0.291954	0.771857	0.943728	0.943728	-5.60599
146049	hsa-miR-28-5p/mmu-miR-28-5p/rno-miR-28	mmu-miR-28-5p	846	0.0103297	8.11905	0.20245	0.840609	0.995303	0.995303	-5.42801	1.00719	0.00718566	0.00718566	256	-0.0961257	8.11905	-1.88723	0.0665268	0.262566	0.262566	-4.46705	0.935542	-0.064458	-0.064458	194	-0.106455	8.11905	-2.17414	0.0357748	0.186619	0.186619	-4.01741	0.928867	-0.0711326	-0.0711326	530	9	pink	47	-0.280814	0.217556	565	-0.0288726	8.11905	-0.697482	0.489605	0.874961	0.874961	-5.42696
146050	mmu-miR-669n	mmu-miR-669n	257	-0.0682891	9.74611	-1.14686	0.258371	0.969567	0.969567	-4.90465	0.953768	-0.0462316	-0.0462316	360	-0.0906738	9.74611	-1.52543	0.135155	0.379497	0.379497	-5.02678	0.939084	-0.0609159	-0.0609159	817	-0.0223847	9.74611	-0.391738	0.697367	0.862451	0.862451	-6.13499	0.984604	-0.0153961	-0.0153961	484	8	pink	47	-0.305189	0.178537	1012	-2.59663e-05	9.74611	-0.000537506	0.999574	0.999574	0.999574	-5.64428
146051	mmu-miR-1897-3p	mmu-miR-1897-3p	639	-0.0229977	6.32512	-0.497111	0.622027	0.969567	0.969567	-5.34189	0.984186	-0.0158144	-0.0158144	96	0.119959	6.32512	2.59751	0.0133614	0.140188	0.140188	-3.10651	1.0867	0.0867043	0.0867043	57	0.142957	6.32512	3.22005	0.00265526	0.0471425	0.0471425	-1.72232	1.10417	0.104166	0.104166	843	6	red	48	0.104626	0.651744	726	-0.0186144	6.32512	-0.456114	0.650951	0.907386	0.907386	-5.48025
146053	mmu-miR-1981-5p	mmu-miR-1981-5p	1001	-0.000673928	7.28262	-0.0139095	0.988973	0.999528	0.999528	-5.4451	0.999533	-0.000467022	-0.000467022	627	0.0401353	7.28262	0.829807	0.411657	0.664429	0.664429	-5.797	1.02821	0.0282102	0.0282102	606	0.0408092	7.28262	0.877694	0.385441	0.643582	0.643582	-5.83486	1.02869	0.0286906	0.0286906	658	4	yellow	52	0.212243	0.355669	580	0.0261752	7.28262	0.665891	0.509368	0.882043	0.882043	-5.44608
146054	mmu-miR-1952	mmu-miR-1952	719	-0.0959653	10.0034	-0.388869	0.699471	0.980069	0.980069	-5.38195	0.935646	-0.064354	-0.064354	719	0.147226	10.0034	0.59762	0.553519	0.777756	0.777756	-5.95682	1.10744	0.107438	0.107438	549	0.243191	10.0034	1.02689	0.310749	0.572146	0.572146	-5.69823	1.18361	0.183608	0.183608	644	17	grey60	24	0.215675	0.34776	444	-0.191033	10.0034	-0.954141	0.345841	0.782767	0.782767	-5.24001
146055	mmu-miR-1954	mmu-miR-1954	430	-0.0701887	7.5067	-0.802619	0.42702	0.969567	0.969567	-5.17781	0.952513	-0.0474866	-0.0474866	384	-0.125827	7.5067	-1.44135	0.157404	0.413136	0.413136	-5.14199	0.916479	-0.0835213	-0.0835213	693	-0.0556381	7.5067	-0.662981	0.51121	0.74653	0.74653	-5.9952	0.962169	-0.0378312	-0.0378312	537	2	blue	87	-0.275311	0.227088	512	-0.0587281	7.5067	-0.827759	0.412803	0.814604	0.814604	-5.33905
146057	mmu-miR-1967	mmu-miR-1967	1000	-0.000617889	6.35625	-0.0146539	0.988386	0.999528	0.999528	-5.44509	0.999572	-0.000428197	-0.000428197	926	0.00734317	6.35625	0.174453	0.862452	0.942325	0.942325	-6.11573	1.0051	0.00510287	0.00510287	915	0.00796106	6.35625	0.196743	0.845096	0.934686	0.934686	-6.19133	1.00553	0.00553344	0.00553344	718	19	lightyellow	19	-0.179186	0.437057	499	0.0316455	6.35625	0.85377	0.398679	0.807793	0.807793	-5.25672
146062	mmu-miR-1901	mmu-miR-1901	980	0.00189682	6.2747	0.0423205	0.966463	0.995303	0.995303	-5.44443	1.00132	0.00131564	0.00131564	475	-0.0536792	6.2747	-1.19973	0.237608	0.506231	0.506231	-5.43991	0.963476	-0.0365239	-0.0365239	449	-0.0555761	6.2747	-1.29211	0.204057	0.459923	0.459923	-5.40582	0.96221	-0.0377898	-0.0377898	605	11	greenyellow	38	0.236577	0.301839	127	-0.0727004	6.2747	-1.91739	0.0626647	0.489762	0.489762	-4.05401
146063	mmu-miR-1945	mmu-miR-1945	296	-0.03449	6.3882	-1.04137	0.304067	0.969567	0.969567	-4.998	0.976377	-0.0236231	-0.0236231	99	0.0850919	6.3882	2.57366	0.0139442	0.140188	0.140188	-3.14891	1.06076	0.0607553	0.0607553	21	0.119582	6.3882	3.76238	0.000548882	0.0257247	0.0257247	-0.296272	1.08642	0.0864199	0.0864199	85	16	lightcyan	24	0.566216	0.00745506	906	-0.00433264	6.3882	-0.161242	0.872729	0.972628	0.972628	-5.63259
146065	mmu-miR-1927	mmu-miR-1927	2	-0.0949533	6.54277	-2.98586	0.00484688	0.969567	0.969567	-2.1434	0.936303	-0.0636974	-0.0636974	544	0.0327469	6.54277	1.03153	0.308593	0.5731	0.5731	-5.6176	1.02296	0.022958	0.022958	10	0.1277	6.54277	4.18445	0.00015542	0.0157285	0.0157285	0.863264	1.09255	0.0925507	0.0925507	947	23	darkturquoise	12	-0.0445933	0.847794	297	0.0335115	6.54277	1.29888	0.20155	0.686762	0.686762	-4.90315
146067	mmu-miR-1898	mmu-miR-1898	266	-0.0428947	6.18403	-1.13112	0.265035	0.969567	0.969567	-4.91903	0.970705	-0.0292947	-0.0292947	465	0.0464603	6.18403	1.22727	0.227208	0.494483	0.494483	-5.40848	1.03273	0.032728	0.032728	148	0.0893549	6.18403	2.45533	0.0187221	0.128019	0.128019	-3.45977	1.06389	0.0638944	0.0638944	560	16	lightcyan	24	0.261066	0.253014	875	-0.0067633	6.18403	-0.21282	0.832595	0.958171	0.958171	-5.59578
146070	mmu-miR-1932	mmu-miR-1932	104	-0.054255	6.31635	-1.64427	0.108093	0.969567	0.969567	-4.35619	0.963092	-0.0369083	-0.0369083	552	0.0335092	6.31635	1.0173	0.315227	0.577684	0.577684	-5.63147	1.0235	0.0234987	0.0234987	101	0.0877642	6.31635	2.77165	0.00847775	0.0847236	0.0847236	-2.7678	1.06272	0.0627219	0.0627219	376	14	cyan	27	0.369026	0.0997137	449	0.0254084	6.31635	0.949133	0.34835	0.782767	0.782767	-5.24419
146071	mmu-miR-1893	mmu-miR-1893	275	0.0445756	6.36896	1.09646	0.279549	0.969567	0.969567	-4.9503	1.03138	0.0313797	0.0313797	972	-0.00333448	6.36896	-0.0821627	0.934934	0.973409	0.973409	-6.12732	0.997691	-0.00230862	-0.00230862	473	-0.0479101	6.36896	-1.22803	0.226737	0.485113	0.485113	-5.48221	0.967337	-0.0326634	-0.0326634	618	19	lightyellow	19	0.228104	0.319985	886	-0.00671249	6.36896	-0.203513	0.839783	0.959211	0.959211	-5.62566
146073	mmu-miR-1930-5p	mmu-miR-1930-5p	537	0.0254976	5.99007	0.651707	0.52024	0.969567	0.969567	-5.19812	1.01783	0.0178307	0.0178307	708	0.0224466	5.99007	0.631081	0.533429	0.762472	0.762472	-5.93506	1.01568	0.0156805	0.0156805	978	-0.00305098	5.99007	-0.0806717	0.936313	0.968864	0.968864	-6.11076	0.997887	-0.00211254	-0.00211254	726	3	brown	82	-0.177249	0.44211	239	-0.0928884	5.99007	-1.47554	0.15193	0.643318	0.643318	-4.41248
146075	mmu-miR-2182	mmu-miR-2182	562	-0.0346892	6.24071	-0.608157	0.54658	0.969567	0.969567	-5.29104	0.976242	-0.0237579	-0.0237579	606	0.0506118	6.24071	0.888845	0.379492	0.632827	0.632827	-5.74835	1.0357	0.035704	0.035704	363	0.085301	6.24071	1.55834	0.127165	0.352725	0.352725	-5.05141	1.06091	0.060909	0.060909	788	6	red	48	0.132926	0.565694	279	-0.0624118	6.24071	-1.34866	0.185161	0.671625	0.671625	-4.8467
146081	mmu-miR-1929-5p	mmu-miR-1929-5p	114	-0.10844	8.19217	-1.61556	0.114186	0.969567	0.969567	-4.39248	0.92759	-0.0724097	-0.0724097	205	-0.138034	8.19217	-2.06003	0.0460576	0.225914	0.225914	-4.16505	0.908756	-0.0912436	-0.0912436	777	-0.029594	8.19217	-0.459434	0.648452	0.84326	0.84326	-6.10675	0.979696	-0.0203041	-0.0203041	474	5	green	52	-0.310736	0.170375	441	-0.0523589	8.19217	-0.961475	0.342189	0.782767	0.782767	-5.23385
146082	mmu-miR-1956	mmu-miR-1956	970	-0.00155724	7.07345	-0.050084	0.960309	0.995303	0.995303	-5.44413	0.998921	-0.00107881	-0.00107881	131	-0.0752724	7.07345	-2.42511	0.0199942	0.153599	0.153599	-3.45987	0.949163	-0.0508371	-0.0508371	144	-0.0737152	7.07345	-2.47051	0.0179308	0.125085	0.125085	-3.42475	0.950188	-0.049812	-0.049812	99	28	skyblue	8	-0.559127	0.00841241	799	-0.00849467	7.07345	-0.336748	0.738097	0.933284	0.933284	-5.59336
146083	mmu-miR-1906	mmu-miR-1906	933	-0.00343756	6.11237	-0.0930862	0.926428	0.995303	0.995303	-5.44152	0.99762	-0.0023799	-0.0023799	269	0.0685372	6.11237	1.85915	0.0724226	0.270375	0.270375	-4.52143	1.04865	0.0486529	0.0486529	238	0.0719748	6.11237	2.03096	0.0508192	0.216088	0.216088	-4.295	1.05115	0.0511545	0.0511545	603	15	midnightblue	27	0.237907	0.299049	148	-0.0792861	6.11237	-1.79062	0.0830243	0.562683	0.562683	-4.12889
146086	hsa-miR-30a-5p/mmu-miR-30a-5p/rno-miR-30a	mmu-miR-30a-5p	644	-0.0414562	12.1452	-0.492409	0.625169	0.969567	0.969567	-5.34394	0.971674	-0.0283263	-0.0283263	449	0.10725	12.1452	1.27611	0.209402	0.471971	0.471971	-5.3512	1.07717	0.0771734	0.0771734	285	0.148707	12.1452	1.84058	0.0732389	0.260062	0.260062	-4.6128	1.10858	0.108575	0.108575	340	10	purple	38	0.382901	0.0866703	819	0.0202778	12.1452	0.296874	0.768125	0.943728	0.943728	-5.60469
146087	mmu-miR-1894-3p	mmu-miR-1894-3p	585	-0.0228278	7.21859	-0.56657	0.574226	0.969567	0.969567	-5.3113	0.984301	-0.0156985	-0.0156985	202	-0.083313	7.21859	-2.07136	0.0449319	0.225104	0.225104	-4.14451	0.943888	-0.0561124	-0.0561124	362	-0.0604852	7.21859	-1.56432	0.125756	0.351561	0.351561	-5.04278	0.958942	-0.0410584	-0.0410584	256	3	brown	82	-0.451013	0.0401644	857	-0.00773154	7.21859	-0.236521	0.814256	0.958171	0.958171	-5.61914
146088	mmu-miR-1983	mmu-miR-1983	989	0.00272371	14.5853	0.033156	0.973718	0.995303	0.995303	-5.44472	1.00189	0.00188972	0.00188972	198	-0.170586	14.5853	-2.08016	0.0440743	0.225104	0.225104	-4.12849	0.888482	-0.111518	-0.111518	189	-0.173309	14.5853	-2.19841	0.0338694	0.18071	0.18071	-3.97102	0.886806	-0.113194	-0.113194	383	11	greenyellow	38	-0.36439	0.104377	253	-0.0939174	14.5853	-1.40917	0.166646	0.66602	0.66602	-4.77553
146092	mmu-miR-1938	mmu-miR-1938	87	-0.0854024	6.64983	-1.72815	0.0918076	0.969567	0.969567	-4.24709	0.942522	-0.0574784	-0.0574784	110	0.124065	6.64983	2.51485	0.0161046	0.145892	0.145892	-3.27358	1.0898	0.0898009	0.0898009	7	0.209467	6.64983	4.41687	7.62647e-05	0.0110257	0.0110257	1.52046	1.15626	0.156261	0.156261	112	10	purple	38	0.551881	0.00949286	24	0.109142	6.64983	2.7222	0.00961674	0.368417	0.368417	-2.62416
146095	mmu-miR-1928	mmu-miR-1928	860	0.00612369	6.14632	0.187188	0.852476	0.995303	0.995303	-5.4305	1.00425	0.00425364	0.00425364	207	-0.0672257	6.14632	-2.05851	0.0462097	0.225914	0.225914	-4.16779	0.954472	-0.0455283	-0.0455283	167	-0.0733494	6.14632	-2.33641	0.0246571	0.149419	0.149419	-3.69991	0.950429	-0.0495711	-0.0495711	71	3	brown	82	-0.584055	0.00543557	42	-0.0646177	6.14632	-2.43462	0.019545	0.368417	0.368417	-3.18295
146097	mmu-miR-1934-5p	mmu-miR-1934-5p	159	0.0559625	6.967	1.43947	0.157932	0.969567	0.969567	-4.60297	1.03955	0.0395524	0.0395524	285	0.0697174	6.967	1.79638	0.0801189	0.283035	0.283035	-4.61707	1.04951	0.0495111	0.0495111	828	0.0137549	6.967	0.36868	0.714344	0.872802	0.872802	-6.14359	1.00958	0.00957978	0.00957978	998	6	red	48	-0.0139771	0.952051	504	0.0266342	6.967	0.844424	0.403541	0.810284	0.810284	-5.32676
146099	mmu-miR-1950	mmu-miR-1950	533	-0.0294919	6.5195	-0.652377	0.517954	0.969567	0.969567	-5.26796	0.979765	-0.0202347	-0.0202347	808	-0.0183941	6.5195	-0.407594	0.685783	0.856073	0.856073	-6.04957	0.987331	-0.0126689	-0.0126689	886	0.0110978	6.5195	0.255811	0.79943	0.913119	0.913119	-6.17821	1.00772	0.00772208	0.00772208	720	2	blue	87	-0.178906	0.437784	100	-0.0775981	6.5195	-2.11574	0.0407518	0.409877	0.409877	-3.75026
146100	hsa-miR-296-5p/mmu-miR-296-5p/rno-miR-296*	mmu-miR-296-5p	567	-0.0310428	7.0153	-0.597287	0.55374	0.969567	0.969567	-5.29647	0.978713	-0.0212874	-0.0212874	160	0.116422	7.0153	2.24393	0.0305386	0.193157	0.193157	-3.82076	1.08404	0.0840429	0.0840429	70	0.147465	7.0153	2.95663	0.00523752	0.0719305	0.0719305	-2.33966	1.10762	0.107621	0.107621	159	7	black	48	0.513516	0.0172664	55	0.0991852	7.0153	2.35225	0.0237583	0.368417	0.368417	-3.33503
146106	mmu-miR-1931	mmu-miR-1931	85	-0.0589906	6.61445	-1.73383	0.0907834	0.969567	0.969567	-4.23954	0.959936	-0.0400645	-0.0400645	657	-0.0254763	6.61445	-0.750089	0.457666	0.703935	0.703935	-5.85757	0.982496	-0.0175038	-0.0175038	550	0.0335143	6.61445	1.02646	0.310949	0.572146	0.572146	-5.69866	1.0235	0.0235023	0.0235023	640	8	pink	47	-0.216347	0.346223	778	-0.00988707	6.61445	-0.358184	0.722121	0.933284	0.933284	-5.58668
146108	mmu-miR-1970	mmu-miR-1970	236	-0.0434431	6.23971	-1.20124	0.23703	0.969567	0.969567	-4.85323	0.970336	-0.0296636	-0.0296636	770	0.017214	6.23971	0.476808	0.636206	0.835834	0.835834	-6.01974	1.012	0.0120033	0.0120033	310	0.0606571	6.23971	1.74774	0.0885178	0.288968	0.288968	-4.76443	1.04294	0.0429407	0.0429407	263	10	purple	38	0.444818	0.0433344	125	-0.0587899	6.23971	-1.92159	0.0621175	0.489762	0.489762	-4.04755
146111	hsa-miR-767-5p/mmu-miR-767	mmu-miR-767	406	-0.0835784	9.78588	-0.850353	0.400277	0.969567	0.969567	-5.14541	0.943714	-0.056286	-0.056286	1012	9.67116e-05	9.78588	0.000985681	0.999219	0.999219	0.999219	-6.13062	1.00007	6.70376e-05	6.70376e-05	598	0.0836751	9.78588	0.887132	0.380402	0.642542	0.642542	-5.82683	1.05971	0.0597141	0.0597141	746	2	blue	87	-0.163642	0.478458	83	-0.178311	9.78588	-2.23613	0.0310876	0.371255	0.371255	-3.54298
146112	hsa-miR-30b-5p/mmu-miR-30b-5p/rno-miR-30b-5p	mmu-miR-30b-5p	145	0.0780144	13.5387	1.47295	0.148726	0.969567	0.969567	-4.56458	1.05556	0.0555643	0.0555643	373	0.0777479	13.5387	1.47046	0.149394	0.403646	0.403646	-5.10276	1.05537	0.0553693	0.0553693	1010	-0.000266535	13.5387	-0.00524387	0.995843	0.996758	0.996758	-6.21039	0.999815	-0.000184731	-0.000184731	413	1	turquoise	105	0.346934	0.123362	873	-0.00928877	13.5387	-0.216165	0.829977	0.958171	0.958171	-5.62328
146118	mmu-miR-1894-5p	mmu-miR-1894-5p	735	-0.0201328	6.77858	-0.365344	0.716812	0.984217	0.984217	-5.38936	0.986142	-0.0138581	-0.0138581	493	0.0633153	6.77858	1.15096	0.256701	0.526939	0.526939	-5.49409	1.04486	0.0448641	0.0448641	356	0.0834481	6.77858	1.57798	0.122582	0.347956	0.347956	-5.02294	1.05955	0.0595474	0.0595474	457	7	black	48	0.316995	0.161476	533	0.0348796	6.77858	0.780161	0.439967	0.831876	0.831876	-5.37285
146119	mmu-miR-1982.1-3p	mmu-miR-1982.1-3p	324	0.0325151	6.41242	0.98736	0.329503	0.969567	0.969567	-5.04253	1.02279	0.0227936	0.0227936	479	0.0390019	6.41242	1.18639	0.242585	0.510523	0.510523	-5.45502	1.0274	0.0274028	0.0274028	912	0.00648681	6.41242	0.205262	0.838426	0.929511	0.929511	-6.18967	1.00451	0.00450644	0.00450644	609	6	red	48	0.234194	0.306877	551	-0.0195312	6.41242	-0.731029	0.469095	0.860967	0.860967	-5.40571
146125	mmu-miR-1903	mmu-miR-1903	658	-0.0382103	8.93321	-0.480646	0.633431	0.969567	0.969567	-5.3487	0.973862	-0.0261377	-0.0261377	599	-0.07179	8.93321	-0.904611	0.371181	0.627103	0.627103	-5.73481	0.951457	-0.0485433	-0.0485433	788	-0.0335797	8.93321	-0.440158	0.662233	0.849449	0.849449	-6.11524	0.976993	-0.0230069	-0.0230069	543	2	blue	87	-0.269549	0.237356	141	-0.118661	8.93321	-1.83978	0.0733577	0.523953	0.523953	-4.19126
146128	mmu-miR-1982.1-3p/mmu-miR-1982.2-3p	mmu-miR-1982.1-3p	426	0.0214329	6.78205	0.809763	0.422949	0.969567	0.969567	-5.17307	1.01497	0.0149671	0.0149671	59	0.0756983	6.78205	2.86494	0.00666245	0.113574	0.113574	-2.50282	1.05387	0.053871	0.053871	203	0.0542654	6.78205	2.13642	0.0389235	0.193256	0.193256	-4.08868	1.03833	0.0383302	0.0383302	175	15	midnightblue	27	0.499416	0.0211658	771	-0.00796719	6.78205	-0.37102	0.712614	0.933284	0.933284	-5.58248
146130	mmu-miR-1946a	mmu-miR-1946a	797	0.0182152	6.62791	0.287072	0.775564	0.984782	0.984782	-5.41069	1.01271	0.0127059	0.0127059	721	0.037663	6.62791	0.594599	0.555517	0.777756	0.777756	-5.95857	1.02645	0.0264497	0.0264497	847	0.0194478	6.62791	0.319384	0.751126	0.897449	0.897449	-6.16024	1.01357	0.0135714	0.0135714	554	6	red	48	0.26344	0.248567	90	-0.113265	6.62791	-2.20023	0.0337303	0.371255	0.371255	-3.60569
146133	mmu-miR-1936	mmu-miR-1936	927	0.00484444	6.36544	0.101268	0.919852	0.995303	0.995303	-5.44088	1.00336	0.00336355	0.00336355	78	-0.129377	6.36544	-2.70919	0.00993915	0.128954	0.128954	-2.85404	0.914226	-0.0857737	-0.0857737	79	-0.134221	6.36544	-2.92374	0.00571219	0.0719305	0.0719305	-2.41707	0.911162	-0.0888385	-0.0888385	49	3	brown	82	-0.60953	0.00335313	81	-0.087682	6.36544	-2.25921	0.0294879	0.368417	0.368417	-3.50228
146135	mmu-miR-1968-5p	mmu-miR-1968-5p	763	-0.0132151	6.42513	-0.330153	0.743037	0.984217	0.984217	-5.39957	0.990882	-0.00911816	-0.00911816	204	0.0824135	6.42513	2.06251	0.0458082	0.225914	0.225914	-4.16055	1.05879	0.0587878	0.0587878	140	0.0956286	6.42513	2.48955	0.0171249	0.123035	0.123035	-3.3848	1.06853	0.0685309	0.0685309	93	1	turquoise	105	0.56196	0.00801848	498	0.0277174	6.42513	0.85352	0.398541	0.807793	0.807793	-5.31995
146137	hsa-miR-133a/mmu-miR-133a-3p/rno-miR-133a	mmu-miR-133a-3p	676	0.0402672	7.60562	0.460341	0.647807	0.969567	0.969567	-5.35666	1.0283	0.0283043	0.0283043	653	0.0658852	7.60562	0.754518	0.455033	0.703935	0.703935	-5.85436	1.04673	0.046727	0.046727	855	0.025618	7.60562	0.305184	0.761836	0.900171	0.900171	-6.1646	1.01792	0.0179157	0.0179157	597	20	royalblue	17	0.24023	0.294215	178	0.117413	7.60562	1.65448	0.105992	0.597351	0.597351	-4.45894
146139	mmu-miR-1943-5p	mmu-miR-1943-5p	660	-0.0172423	6.38327	-0.477428	0.6357	0.969567	0.969567	-5.34998	0.98812	-0.0118803	-0.0118803	200	0.0748232	6.38327	2.0754	0.044536	0.225104	0.225104	-4.13715	1.05323	0.053232	0.053232	118	0.0920655	6.38327	2.65642	0.0113519	0.0972545	0.0972545	-3.0253	1.0659	0.0658951	0.0658951	92	10	purple	38	0.563058	0.0078699	963	-0.00198106	6.38327	-0.0676124	0.946437	0.991433	0.991433	-5.64223
146143	mmu-miR-1904	mmu-miR-1904	573	0.0188794	6.58108	0.588687	0.559438	0.969567	0.969567	-5.3007	1.01317	0.0131722	0.0131722	813	0.0129281	6.58108	0.403817	0.688535	0.856073	0.856073	-6.05107	1.009	0.00900135	0.00900135	917	-0.00595127	6.58108	-0.193372	0.847663	0.93548	0.93548	-6.192	0.995883	-0.00411661	-0.00411661	786	2	blue	87	0.133363	0.564406	915	0.00395297	6.58108	0.151927	0.880021	0.972628	0.972628	-5.6339
146145	mmu-miR-1895	mmu-miR-1895	291	-0.042235	7.41353	-1.04996	0.300148	0.969567	0.969567	-4.99071	0.971149	-0.0288507	-0.0288507	761	-0.0201293	7.41353	-0.501281	0.618968	0.823122	0.823122	-6.00817	0.986144	-0.0138557	-0.0138557	725	0.0221057	7.41353	0.572651	0.570141	0.795032	0.795032	-6.04961	1.01544	0.0154405	0.0154405	575	8	pink	47	0.251811	0.270833	1000	-0.000727966	7.41353	-0.0223062	0.982317	0.993907	0.993907	-5.64406
146147	mmu-miR-1897-5p	mmu-miR-1897-5p	269	-0.115721	10.3776	-1.12506	0.267385	0.969567	0.969567	-4.92463	0.922921	-0.0770791	-0.0770791	807	-0.0420095	10.3776	-0.409131	0.684664	0.856073	0.856073	-6.04896	0.971301	-0.0286989	-0.0286989	658	0.0737117	10.3776	0.746767	0.459646	0.702469	0.702469	-5.93779	1.05242	0.0524208	0.0524208	885	8	pink	47	-0.0791816	0.732973	392	0.0881988	10.3776	1.05691	0.297001	0.764493	0.764493	-5.14966
146150	mmu-miR-1905	mmu-miR-1905	909	-0.00713038	6.04422	-0.119872	0.905375	0.995303	0.995303	-5.40746	0.99507	-0.00493021	-0.00493021	788	-0.0251711	6.04422	-0.440806	0.66248	0.85052	0.85052	-6.03524	0.982704	-0.0172959	-0.0172959	850	-0.0180407	6.04422	-0.315026	0.7549	0.898775	0.898775	-6.12083	0.987573	-0.012427	-0.012427	804	27	white	9	-0.122981	0.595362	28	-0.183516	6.04422	-2.67571	0.0119101	0.368417	0.368417	-2.84377
146154	mmu-miR-1982-5p	mmu-miR-1982-5p	588	-0.0266654	6.58662	-0.565247	0.575117	0.969567	0.969567	-5.31193	0.981687	-0.0183133	-0.0183133	857	0.0148366	6.58662	0.315048	0.754391	0.889594	0.889594	-6.08216	1.01034	0.010337	0.010337	584	0.041502	6.58662	0.916739	0.364868	0.631197	0.631197	-5.80108	1.02918	0.0291848	0.0291848	544	15	midnightblue	27	0.269093	0.238181	328	0.0458336	6.58662	1.19754	0.238266	0.729263	0.729263	-5.01208
146155	mmu-miR-2137	mmu-miR-2137	488	-0.0436252	8.0482	-0.728532	0.470605	0.969567	0.969567	-5.22452	0.970214	-0.0297861	-0.0297861	154	-0.137008	8.0482	-2.29198	0.0273423	0.179678	0.179678	-3.7271	0.909403	-0.090597	-0.090597	342	-0.0933831	8.0482	-1.62505	0.112142	0.330944	0.330944	-4.95342	0.937322	-0.0626778	-0.0626778	451	9	pink	47	-0.318679	0.159139	645	0.0280038	8.0482	0.576426	0.567612	0.888628	0.888628	-5.49553
146156	mmu-miR-1960	mmu-miR-1960	142	-0.0910019	7.34338	-1.4798	0.146894	0.969567	0.969567	-4.55663	0.93887	-0.0611295	-0.0611295	746	0.0333492	7.34338	0.543239	0.590032	0.798429	0.798429	-5.9869	1.02339	0.0233852	0.0233852	209	0.124351	7.34338	2.10712	0.0415356	0.20112	0.20112	-4.14337	1.09002	0.0900174	0.0900174	845	8	pink	47	0.103021	0.656768	324	0.061014	7.34338	1.22292	0.22864	0.714146	0.714146	-4.98556
146160	hsa-miR-133b/mmu-miR-133b-3p/rno-miR-133b	mmu-miR-133b-3p	510	0.0654743	8.09301	0.678838	0.501217	0.969567	0.969567	-5.25339	1.04643	0.0464289	0.0464289	406	0.134547	8.09301	1.3974	0.170129	0.423464	0.423464	-5.19987	1.09775	0.0977477	0.0977477	662	0.0690722	8.09301	0.746252	0.459954	0.702469	0.702469	-5.93817	1.04904	0.0490418	0.0490418	244	20	royalblue	17	0.456087	0.0377052	296	0.1018	8.09301	1.30094	0.200851	0.686692	0.686692	-4.90085
146163	hsa-miR-224-3p/mmu-miR-224-3p/rno-miR-224*	mmu-miR-224-3p	944	-0.00554777	6.8869	-0.0814042	0.935533	0.995303	0.995303	-5.4424	0.996162	-0.00383804	-0.00383804	913	-0.0135136	6.8869	-0.198633	0.843573	0.932998	0.932998	-6.11134	0.990677	-0.00932318	-0.00932318	957	-0.00796582	6.8869	-0.1218	0.903678	0.955614	0.955614	-6.2031	0.994494	-0.00550627	-0.00550627	970	2	blue	87	-0.0303476	0.896104	312	-0.0698519	6.8869	-1.26334	0.213905	0.693819	0.693819	-4.94227
146164	mmu-miR-1958	mmu-miR-1958	455	-0.065416	8.09677	-0.771437	0.445059	0.969567	0.969567	-5.198	0.95567	-0.0443303	-0.0443303	515	-0.0928481	8.09677	-1.09684	0.279384	0.549003	0.549003	-5.55163	0.93767	-0.0623302	-0.0623302	839	-0.0274321	8.09677	-0.337103	0.737832	0.889711	0.889711	-6.15453	0.981165	-0.0188349	-0.0188349	872	2	blue	87	-0.0864298	0.709508	428	-0.067769	8.09677	-0.985061	0.330617	0.77634	0.77634	-5.21375
146170	mmu-miR-1902	mmu-miR-1902	506	-0.0656655	7.84598	-0.69092	0.493675	0.969567	0.969567	-5.24656	0.955504	-0.0444955	-0.0444955	311	-0.161105	7.84598	-1.69805	0.0973988	0.316938	0.316938	-4.7724	0.89434	-0.10566	-0.10566	539	-0.0954392	7.84598	-1.04642	0.301759	0.564144	0.564144	-5.67885	0.935987	-0.0640128	-0.0640128	482	11	greenyellow	38	-0.30581	0.17761	144	-0.139344	7.84598	-1.80715	0.0783949	0.550942	0.550942	-4.24012
146171	mmu-miR-1907	mmu-miR-1907	569	-0.036966	7.02695	-0.593049	0.556544	0.969567	0.969567	-5.29857	0.974703	-0.0252974	-0.0252974	427	-0.0837448	7.02695	-1.34586	0.186058	0.440961	0.440961	-5.2657	0.943605	-0.0563949	-0.0563949	643	-0.0467788	7.02695	-0.782031	0.43888	0.690742	0.690742	-5.91165	0.968095	-0.0319046	-0.0319046	512	5	green	52	-0.290646	0.201194	581	-0.033594	7.02695	-0.664302	0.510374	0.882043	0.882043	-5.44702
146172	mmu-miR-1892	mmu-miR-1892	830	-0.0111626	7.60652	-0.226306	0.822136	0.995303	0.995303	-5.42373	0.992293	-0.00770746	-0.00770746	697	-0.0323713	7.60652	-0.65742	0.514741	0.746539	0.746539	-5.92051	0.977812	-0.0221882	-0.0221882	783	-0.0212087	7.60652	-0.448055	0.656573	0.848597	0.848597	-6.11181	0.985407	-0.0145932	-0.0145932	619	29	saddlebrown	8	-0.225998	0.324594	625	0.0240859	7.60652	0.601877	0.55071	0.885207	0.885207	-5.48217
146175	mmu-miR-1896	mmu-miR-1896	110	-0.0748527	6.67728	-1.62543	0.112061	0.969567	0.969567	-4.38007	0.949439	-0.0505609	-0.0505609	319	0.0760052	6.67728	1.65332	0.106229	0.337004	0.337004	-4.84059	1.0541	0.0540952	0.0540952	45	0.150858	6.67728	3.41362	0.00149905	0.0337119	0.0337119	-1.2125	1.11023	0.110229	0.110229	141	7	black	48	0.532554	0.0129401	23	0.102383	6.67728	2.74033	0.0091835	0.368417	0.368417	-2.58756
146176	mmu-miR-1971	mmu-miR-1971	464	-0.0847448	8.18719	-0.763023	0.450003	0.969567	0.969567	-5.20331	0.942951	-0.0570487	-0.0570487	82	-0.297263	8.18719	-2.68113	0.0106687	0.130754	0.130754	-2.91592	0.813795	-0.186205	-0.186205	242	-0.212518	8.18719	-1.99392	0.0531286	0.220141	0.220141	-4.34901	0.863029	-0.136971	-0.136971	90	11	greenyellow	38	-0.563707	0.00778314	470	0.0823729	8.18719	0.914164	0.366202	0.782767	0.782767	-5.27279
146181	mmu-miR-1955-5p	mmu-miR-1955-5p	15	0.392114	6.05282	2.43094	0.0227898	0.969567	0.969567	-3.26941	1.31231	0.312315	0.312315	97	0.445716	6.05282	2.66469	0.0134725	0.140188	0.140188	-2.94616	1.36199	0.36199	0.36199	844	0.0536021	6.05282	0.32566	0.747467	0.896252	0.896252	-5.9458	1.03785	0.037853	0.037853	1019	38	plum1	5	-0.00538573	0.981515	110	-0.345541	6.05282	-2.04	0.0523515	0.479354	0.479354	-3.81852
146183	mmu-miR-432	mmu-miR-432	174	-0.0477311	6.33071	-1.39039	0.172229	0.969567	0.969567	-4.65784	0.967457	-0.0325434	-0.0325434	905	-0.00725394	6.33071	-0.211672	0.833456	0.929707	0.929707	-6.10873	0.994985	-0.00501543	-0.00501543	472	0.0404772	6.33071	1.22866	0.2265	0.485113	0.485113	-5.48147	1.02845	0.0284539	0.0284539	916	33	darkolivegreen	6	0.0616386	0.790686	866	0.00634889	6.33071	0.227955	0.820862	0.958171	0.958171	-5.62093
146184	mmu-miR-1965	mmu-miR-1965	233	0.0468901	6.37076	1.20426	0.235687	0.969567	0.969567	-4.85036	1.03304	0.0330357	0.0330357	814	-0.0156936	6.37076	-0.403754	0.688581	0.856073	0.856073	-6.05109	0.989181	-0.0108191	-0.0108191	330	-0.0625837	6.37076	-1.6749	0.10189	0.312463	0.312463	-4.87786	0.957548	-0.0424523	-0.0424523	781	31	paleturquoise	7	-0.137042	0.553612	751	-0.0129864	6.37076	-0.411096	0.683234	0.919613	0.919613	-5.56845
146187	mmu-miR-1941-3p	mmu-miR-1941-3p	403	-0.092719	7.902	-0.855356	0.397536	0.969567	0.969567	-5.14191	0.937754	-0.0622463	-0.0622463	787	-0.0478054	7.902	-0.441782	0.661067	0.850063	0.850063	-6.03544	0.967407	-0.0325932	-0.0325932	796	0.0449136	7.902	0.431761	0.668273	0.849449	0.849449	-6.11883	1.03162	0.0316214	0.0316214	865	2	blue	87	-0.0900766	0.697796	272	-0.120124	7.902	-1.36592	0.179727	0.668691	0.668691	-4.82669
146191	mmu-miR-1948-3p	mmu-miR-1948-3p	370	-0.0357768	5.92373	-0.913855	0.368246	0.969567	0.969567	-5.06966	0.975506	-0.0244936	-0.0244936	759	0.0188873	5.92373	0.503926	0.618079	0.823122	0.823122	-6.00598	1.01318	0.0131777	0.0131777	400	0.054664	5.92373	1.45002	0.157666	0.398332	0.398332	-5.16389	1.03862	0.0386172	0.0386172	539	3	brown	82	-0.274875	0.227855	609	0.0320944	5.92373	0.63331	0.53144	0.882876	0.882876	-5.08515
146192	mmu-miR-669m-3p	mmu-miR-669m-3p	49	-0.156581	9.73254	-1.99578	0.0529176	0.969567	0.969567	-3.86953	0.897148	-0.102852	-0.102852	591	-0.0723521	9.73254	-0.923796	0.361227	0.618547	0.618547	-5.71803	0.951086	-0.0489138	-0.0489138	514	0.0842292	9.73254	1.11872	0.270046	0.531687	0.531687	-5.60407	1.06012	0.0601212	0.0601212	672	8	pink	47	-0.208237	0.365032	894	0.0117206	9.73254	0.184136	0.854853	0.967049	0.967049	-5.62904
146193	mmu-miR-1957	mmu-miR-1957	803	-0.0387633	9.40787	-0.275617	0.784285	0.987168	0.987168	-5.41338	0.973489	-0.0265109	-0.0265109	656	-0.105431	9.40787	-0.750943	0.457158	0.703935	0.703935	-5.85695	0.929527	-0.0704729	-0.0704729	759	-0.0666678	9.40787	-0.493956	0.624085	0.832114	0.832114	-6.09064	0.954841	-0.0451592	-0.0451592	580	2	blue	87	-0.246839	0.280724	70	-0.260735	9.40787	-2.28507	0.0277827	0.368417	0.368417	-3.45629
146195	mmu-miR-2139	mmu-miR-2139	689	-0.0131112	6.70237	-0.440998	0.66163	0.971799	0.971799	-5.36392	0.990953	-0.00904679	-0.00904679	151	-0.0687897	6.70237	-2.31778	0.0257529	0.172596	0.172596	-3.67619	0.953438	-0.0465625	-0.0465625	257	-0.0556785	6.70237	-1.95151	0.058146	0.228679	0.228679	-4.4237	0.962142	-0.0378582	-0.0378582	439	12	tan	36	-0.329526	0.144643	489	-0.0208826	6.70237	-0.865754	0.391877	0.807793	0.807793	-5.31069
146199	mmu-miR-1961	mmu-miR-1961	513	-0.0763804	9.86524	-0.668422	0.507769	0.969567	0.969567	-5.25919	0.948434	-0.0515658	-0.0515658	292	-0.202423	9.86524	-1.77452	0.0837196	0.290151	0.290151	-4.65224	0.86909	-0.13091	-0.13091	501	-0.126042	9.86524	-1.1494	0.257333	0.518993	0.518993	-5.57094	0.916342	-0.0836582	-0.0836582	323	2	blue	87	-0.395917	0.075627	88	-0.204407	9.86524	-2.20485	0.0333795	0.371255	0.371255	-3.59767
146201	mmu-miR-1839-3p	mmu-miR-1839-3p	866	0.0126635	9.23251	0.182097	0.856442	0.995303	0.995303	-5.43129	1.00882	0.0088163	0.0088163	508	0.0772027	9.23251	1.11207	0.272859	0.54357	0.54357	-5.5357	1.05497	0.0549705	0.0549705	568	0.0645392	9.23251	0.967071	0.339419	0.604739	0.604739	-5.75546	1.04575	0.0457509	0.0457509	138	1	turquoise	105	0.535128	0.0124296	772	-0.0208315	9.23251	-0.369219	0.713945	0.933284	0.933284	-5.58308
146221	mmu-miR-669c-5p	mmu-miR-669c-5p	52	-0.120845	10.1001	-1.93973	0.0596094	0.969567	0.969567	-3.95219	0.919649	-0.0803511	-0.0803511	320	-0.102626	10.1001	-1.65014	0.10688	0.338008	0.338008	-4.84537	0.931336	-0.0686636	-0.0686636	856	0.0182193	10.1001	0.304741	0.76217	0.900171	0.900171	-6.16473	1.01271	0.0127087	0.0127087	453	8	pink	47	-0.318342	0.159605	475	0.0458809	10.1001	0.907737	0.369547	0.782767	0.782767	-5.27793
146222	mmu-miR-718	mmu-miR-718	248	-0.059923	6.42381	-1.16748	0.250045	0.969567	0.969567	-4.88543	0.959315	-0.0406847	-0.0406847	734	0.0293245	6.42381	0.572323	0.570361	0.784348	0.784348	-5.97116	1.02053	0.0205342	0.0205342	290	0.0892476	6.42381	1.81193	0.0776393	0.270934	0.270934	-4.66015	1.06382	0.0638152	0.0638152	414	17	grey60	24	0.346383	0.123999	179	0.0686683	6.42381	1.64903	0.107109	0.597351	0.597351	-4.46645
146223	hsa-miR-103a-2-5p/mmu-miR-103-2-5p	mmu-miR-103-2-5p	572	0.0253948	7.34523	0.588795	0.559366	0.969567	0.969567	-5.30065	1.01776	0.0177581	0.0177581	941	0.00618683	7.34523	0.143695	0.886475	0.952716	0.952716	-6.12053	1.0043	0.00429759	0.00429759	773	-0.0192079	7.34523	-0.464074	0.645154	0.84326	0.84326	-6.10465	0.986774	-0.0132257	-0.0132257	719	5	green	52	0.178923	0.43774	951	0.00295871	7.34523	0.0845546	0.933045	0.991433	0.991433	-5.64107
147162	hsa-let-7a-5p/mmu-let-7a-5p/rno-let-7a	mmu-let-7a-5p	931	-0.00464645	12.9874	-0.0962936	0.923777	0.995303	0.995303	-5.44129	0.996785	-0.00321549	-0.00321549	950	0.00590917	12.9874	0.122675	0.902989	0.959508	0.959508	-6.12327	1.0041	0.00410432	0.00410432	898	0.0105556	12.9874	0.227954	0.820863	0.925071	0.925071	-6.18483	1.00734	0.00734343	0.00734343	974	2	blue	87	-0.0247876	0.915066	288	0.0516872	12.9874	1.3203	0.194367	0.679136	0.679136	-4.87909
147165	hsa-let-7b-5p/mmu-let-7b-5p/rno-let-7b	mmu-let-7b-5p	748	-0.0278901	12.961	-0.348826	0.729081	0.984217	0.984217	-5.39428	0.980854	-0.0191463	-0.0191463	452	0.1012	12.961	1.26792	0.212282	0.475286	0.475286	-5.36096	1.07267	0.0726653	0.0726653	328	0.12909	12.961	1.68244	0.10041	0.3098	0.3098	-4.86627	1.0936	0.0936037	0.0936037	611	20	royalblue	17	0.231895	0.311788	808	0.0206248	12.961	0.317954	0.752202	0.940008	0.940008	-5.59887
147186	hsa-miR-200b-3p/mmu-miR-200b-3p/rno-miR-200b	mmu-miR-200b-3p	872	0.0515587	7.92652	0.174141	0.862648	0.995303	0.995303	-5.43248	1.03638	0.036384	0.036384	79	0.794937	7.92652	2.68959	0.0104438	0.130754	0.130754	-2.89732	1.735	0.735002	0.735002	123	0.743379	7.92652	2.61636	0.0125457	0.103222	0.103222	-3.11308	1.67409	0.674092	0.674092	219	23	darkturquoise	12	0.472389	0.0305909	766	0.0910456	7.92652	0.379031	0.706704	0.933284	0.933284	-5.57979
147195	hsa-miR-18a-5p/mmu-miR-18a-5p/rno-miR-18a	mmu-miR-18a-5p	582	0.0287606	6.37076	0.578303	0.566357	0.969567	0.969567	-5.30573	1.02014	0.0201354	0.0201354	349	-0.0769933	6.37076	-1.55082	0.128956	0.372573	0.372573	-4.99086	0.948031	-0.0519686	-0.0519686	187	-0.105754	6.37076	-2.21585	0.0325571	0.176191	0.176191	-3.93746	0.929319	-0.0706808	-0.0706808	155	30	steelblue	7	-0.521936	0.0152285	263	-0.0558114	6.37076	-1.38323	0.174397	0.668691	0.668691	-4.80638
147198	hsa-miR-26a-5p/mmu-miR-26a-5p/rno-miR-26a	mmu-miR-26a-5p	158	-0.0677667	11.5862	-1.44021	0.157724	0.969567	0.969567	-4.60213	0.954114	-0.0458861	-0.0458861	190	0.0992646	11.5862	2.11327	0.0409745	0.218243	0.218243	-4.06773	1.07123	0.0712273	0.0712273	25	0.167031	11.5862	3.69907	0.000660531	0.0257247	0.0257247	-0.465687	1.12275	0.122746	0.122746	214	16	lightcyan	24	0.4745	0.0297529	589	0.0250688	11.5862	0.656686	0.515208	0.882043	0.882043	-5.45149
147199	hsa-miR-27b-3p/mmu-miR-27b-3p/rno-miR-27b	mmu-miR-27b-3p	534	0.0382169	10.8494	0.65205	0.518162	0.969567	0.969567	-5.26814	1.02684	0.0268439	0.0268439	736	0.0334222	10.8494	0.571234	0.571092	0.784348	0.784348	-5.97177	1.02344	0.023437	0.023437	975	-0.00479465	10.8494	-0.0852451	0.932499	0.967886	0.967886	-6.20683	0.996682	-0.00331788	-0.00331788	775	5	green	52	0.142995	0.536345	200	0.0751835	10.8494	1.58112	0.121863	0.615783	0.615783	-4.55824
147203	hsa-miR-302a-3p/mmu-miR-302a-3p	mmu-miR-302a-3p	832	-0.0175265	8.31968	-0.223875	0.824014	0.995303	0.995303	-5.42419	0.987925	-0.012075	-0.012075	432	-0.10376	8.31968	-1.32768	0.19194	0.449638	0.449638	-5.28838	0.930604	-0.0693957	-0.0693957	503	-0.0862338	8.31968	-1.14782	0.257979	0.519034	0.519034	-5.57267	0.941979	-0.0580214	-0.0580214	412	2	blue	87	-0.346965	0.123326	796	-0.0214153	8.31968	-0.337171	0.737781	0.933284	0.933284	-5.59323
147283	hsa-miRPlus-I137*/mmu-miR-137-5p	mmu-miR-137-5p	92	-0.0912987	7.42622	-1.70012	0.0970052	0.969567	0.969567	-4.28405	0.938677	-0.0613226	-0.0613226	574	-0.0521082	7.42622	-0.972019	0.336982	0.594122	0.594122	-5.67438	0.964526	-0.0354741	-0.0354741	650	0.0391906	7.42622	0.760474	0.451507	0.702258	0.702258	-5.92777	1.02754	0.0275372	0.0275372	541	8	pink	47	-0.272076	0.232817	385	-0.0466098	7.42622	-1.06982	0.291226	0.764231	0.764231	-5.13771
147314	hsa-miRPlus-I181b-2*/mmu-miR-181b-2-3p	mmu-miR-181b-2-3p	1017	NA	5.90782	NA	NA	NA	NA	NA	#VALUE!	#VALUE!	#VALUE!	1017	NA	5.90782	NA	NA	NA	NA	NA	#VALUE!	#VALUE!	#VALUE!	1017	NA	5.90782	NA	NA	NA	NA	NA	#VALUE!	#VALUE!	#VALUE!	620	6	red	48	0.225386	0.325943	1017	NA	5.90782	NA	NA	NA	NA	NA
147366	hsa-miRPlus-I320a*/mmu-miR-320-5p/rno-miR-320*	mmu-miR-320-5p	17	-0.106565	7.68003	-2.33375	0.0248108	0.969567	0.969567	-3.33366	0.928797	-0.071203	-0.071203	421	-0.0622261	7.68003	-1.3651	0.17998	0.432599	0.432599	-5.24138	0.957785	-0.0422149	-0.0422149	556	0.0443387	7.68003	1.01184	0.317802	0.578445	0.578445	-5.71294	1.03121	0.0312104	0.0312104	240	5	green	52	-0.458216	0.0367088	962	0.00251468	7.68003	0.0678796	0.946225	0.991433	0.991433	-5.64221
147386	hsa-miR-212-5p/mmu-miR-212-5p	mmu-miR-212-5p	779	0.0245439	7.8159	0.307459	0.760117	0.984662	0.984662	-5.40562	1.01716	0.0171581	0.0171581	975	-0.00588857	7.8159	-0.0738934	0.94147	0.976451	0.976451	-6.12795	0.995927	-0.00407332	-0.00407332	816	-0.0304325	7.8159	-0.397253	0.693329	0.859864	0.859864	-6.13285	0.979127	-0.0208733	-0.0208733	828	37	skyblue3	5	0.111725	0.629698	352	-0.0738077	7.8159	-1.13962	0.261339	0.747122	0.747122	-5.07068
147486	hsa-miRPlus-I421*/mmu-miR-421-5p	mmu-miR-421-5p	993	-0.000926493	6.32085	-0.0283645	0.977519	0.995303	0.995303	-5.44484	0.999358	-0.00064199	-0.00064199	923	0.00589935	6.32085	0.180922	0.857383	0.939342	0.939342	-6.11462	1.0041	0.00409749	0.00409749	903	0.00682584	6.32085	0.217759	0.828772	0.927765	0.927765	-6.18705	1.00474	0.00474252	0.00474252	963	14	cyan	27	0.0382444	0.86927	468	-0.0253051	6.32085	-0.916417	0.365179	0.782767	0.782767	-5.23887
147501	hsa-miRPlus-J98*/mmu-miR-98-3p/rno-miR-98*	mmu-miR-98-3p	623	0.0275035	7.11878	0.519274	0.60648	0.969567	0.969567	-5.33264	1.01925	0.0192469	0.0192469	318	-0.0877617	7.11878	-1.65984	0.104902	0.33384	0.33384	-4.83075	0.940982	-0.0590185	-0.0590185	177	-0.115265	7.11878	-2.26774	0.0289153	0.165324	0.165324	-3.83639	0.923213	-0.0767874	-0.0767874	315	12	tan	36	-0.402795	0.0702351	739	0.0185957	7.11878	0.432749	0.667562	0.911794	0.911794	-5.56027
147512	hsa-miR-21-5p/mmu-miR-21-5p/rno-miR-21	mmu-miR-21-5p	916	0.0069846	9.64531	0.11183	0.911527	0.995303	0.995303	-5.43994	1.00485	0.00485309	0.00485309	723	-0.0370041	9.64531	-0.593498	0.556247	0.777756	0.777756	-5.9592	0.974677	-0.0253231	-0.0253231	666	-0.0439887	9.64531	-0.733913	0.467355	0.709188	0.709188	-5.94703	0.96997	-0.0300305	-0.0300305	1018	14	cyan	27	0.00549494	0.98114	990	-0.00157072	9.64531	-0.0309979	0.975428	0.993907	0.993907	-5.64385
147514	hsa-miR-494/mmu-miR-494-3p/rno-miR-494	mmu-miR-494-3p	820	0.0177763	6.09415	0.24865	0.804926	0.993396	0.993396	-5.41929	1.0124	0.0123978	0.0123978	481	-0.0846583	6.09415	-1.18623	0.24265	0.510523	0.510523	-5.4552	0.943008	-0.0569921	-0.0569921	390	-0.102435	6.09415	-1.49307	0.1434	0.372104	0.372104	-5.14379	0.93146	-0.0685402	-0.0685402	77	12	tan	36	-0.574073	0.00650065	723	0.0266472	6.09415	0.459424	0.64846	0.907386	0.907386	-5.54962
147536	hsa-miRPlus-I107*/mmu-miR-107-5p/rno-miR-107*	mmu-miR-107-5p	835	0.0119591	7.55301	0.222423	0.825136	0.995303	0.995303	-5.42446	1.00832	0.00832389	0.00832389	185	0.114418	7.55301	2.13171	0.039333	0.214598	0.214598	-4.03358	1.08254	0.0825386	0.0825386	246	0.102459	7.55301	1.98572	0.0540682	0.220141	0.220141	-4.36355	1.0736	0.0736021	0.0736021	198	1	turquoise	105	0.486959	0.0251692	250	0.0619171	7.55301	1.4194	0.163661	0.660924	0.660924	-4.76322
147701	hsa-miR-491-3p/mmu-miR-491-3p	mmu-miR-491-3p	640	0.0431439	14.383	0.496812	0.622088	0.969567	0.969567	-5.34213	1.03036	0.0303568	0.0303568	896	0.0199764	14.383	0.230432	0.818951	0.923777	0.923777	-6.10468	1.01394	0.0139429	0.0139429	874	-0.0231676	14.383	-0.277997	0.782471	0.905587	0.905587	-6.17239	0.98407	-0.0159303	-0.0159303	867	2	blue	87	-0.0893099	0.700253	273	0.0960658	14.383	1.36351	0.180479	0.669029	0.669029	-4.8295
147943	hsa-miR-3074-3p/mmu-miR-3074-1-3p/rno-miR-3074	mmu-miR-3074-1-3p	492	-0.0213107	5.95489	-0.720805	0.476937	0.969567	0.969567	-5.19918	0.985337	-0.0146629	-0.0146629	861	0.00883567	5.95489	0.311316	0.75784	0.889594	0.889594	-6.08287	1.00614	0.00614321	0.00614321	536	0.0301463	5.95489	1.05912	0.298496	0.563579	0.563579	-5.62523	1.02112	0.0211157	0.0211157	812	3	brown	82	-0.117735	0.611267	19	0.119844	5.95489	2.84679	0.00812733	0.368417	0.368417	-2.75474
147949	hsa-miRPlus-I101-2*/mmu-miR-101b-5p/rno-miR-101b*	mmu-miR-101b-5p	684	-0.015632	6.17037	-0.45009	0.65532	0.969567	0.969567	-5.36039	0.989223	-0.0107768	-0.0107768	900	-0.00759295	6.17037	-0.219002	0.827874	0.929707	0.929707	-6.10714	0.994751	-0.00524921	-0.00524921	891	0.00803905	6.17037	0.2412	0.810757	0.920859	0.920859	-6.18172	1.00559	0.0055878	0.0055878	848	25	orange	9	-0.101697	0.660925	908	-0.00523456	6.17037	-0.160228	0.873589	0.972628	0.972628	-5.50594
147953	hsa-miR-491-5p/mmu-miR-491-5p	mmu-miR-491-5p	809	0.0102201	7.72343	0.269245	0.789149	0.987168	0.987168	-5.41483	1.00711	0.00710919	0.00710919	989	0.0013767	7.72343	0.0363315	0.971202	0.99224	0.99224	-6.12998	1.00095	0.00095471	0.00095471	890	-0.00884341	7.72343	-0.242772	0.809444	0.920402	0.920402	-6.1814	0.993889	-0.00611103	-0.00611103	945	24	darkgrey	10	-0.0463198	0.841971	252	0.0434432	7.72343	1.41068	0.166202	0.66602	0.66602	-4.77372
147960	hsa-miRPlus-C1040/mmu-miR-103-1-5p	mmu-miR-103-1-5p	25	0.117968	6.76248	2.2173	0.0324499	0.969567	0.969567	-3.52528	1.08521	0.0852055	0.0852055	80	0.142598	6.76248	2.68489	0.0105681	0.130754	0.130754	-2.90765	1.10389	0.103891	0.103891	763	0.0246301	6.76248	0.482406	0.632192	0.838504	0.838504	-6.09616	1.01722	0.0172188	0.0172188	871	0	grey	17	0.086458	0.709417	917	-0.00648605	6.76248	-0.150264	0.881324	0.972628	0.972628	-5.63413
147994	mmu-miR-669d-5p	mmu-miR-669d-5p	105	-0.0954363	8.82887	-1.64422	0.108104	0.969567	0.969567	-4.35626	0.935989	-0.0640108	-0.0640108	636	-0.0466076	8.82887	-0.804369	0.426021	0.677882	0.677882	-5.81697	0.96821	-0.0317897	-0.0317897	607	0.0488286	8.82887	0.876611	0.386022	0.643582	0.643582	-5.83578	1.03442	0.0344247	0.0344247	791	8	pink	47	-0.13203	0.568342	399	-0.04913	8.82887	-1.04329	0.303183	0.768977	0.768977	-5.16213
148013	mmu-miR-3075-5p	mmu-miR-3075-5p	192	-0.0492505	6.14642	-1.34063	0.189109	0.969567	0.969567	-4.71191	0.966438	-0.0335617	-0.0335617	557	0.0371503	6.14642	1.01301	0.318355	0.578412	0.578412	-5.6346	1.02609	0.026085	0.026085	150	0.0864008	6.14642	2.45077	0.0196667	0.132218	0.132218	-3.48824	1.06172	0.0617181	0.0617181	223	16	lightcyan	24	0.46783	0.0324638	396	0.0424384	6.14642	1.05256	0.300114	0.764493	0.764493	-4.94517
148015	mmu-miR-3085-5p	mmu-miR-3085-5p	59	-0.0653771	6.16514	-1.8735	0.0684459	0.969567	0.969567	-4.04746	0.955695	-0.0443045	-0.0443045	789	-0.0152909	6.16514	-0.438947	0.663103	0.85052	0.85052	-6.03666	0.989457	-0.0105428	-0.0105428	387	0.0500862	6.16514	1.49566	0.142726	0.371827	0.371827	-5.14019	1.03533	0.0353268	0.0353268	489	18	lightgreen	19	0.302431	0.182694	714	-0.0133488	6.16514	-0.471503	0.639887	0.90578	0.90578	-5.5446
148017	mmu-miR-743a-5p/rno-miR-743a*	mmu-miR-743a-5p	792	0.0109866	6.43011	0.293603	0.770605	0.984662	0.984662	-5.4091	1.00764	0.0076444	0.0076444	973	-0.00295387	6.43011	-0.0790755	0.937374	0.974946	0.974946	-6.12757	0.997955	-0.00204537	-0.00204537	821	-0.0139405	6.43011	-0.388205	0.699958	0.862464	0.862464	-6.13634	0.990384	-0.00961626	-0.00961626	1008	2	blue	87	0.00969681	0.966725	169	-0.0512478	6.43011	-1.68806	0.099317	0.591985	0.591985	-4.41221
148019	mmu-miR-3113-5p	mmu-miR-3113-5p	242	-0.0583665	6.28007	-1.1797	0.245393	0.969567	0.969567	-4.87383	0.960351	-0.0396492	-0.0396492	948	0.00621611	6.28007	0.125857	0.900503	0.959508	0.959508	-6.12288	1.00432	0.00431797	0.00431797	423	0.0645826	6.28007	1.36022	0.181709	0.434727	0.434727	-5.32086	1.04578	0.0457824	0.0457824	753	15	midnightblue	27	0.15788	0.49429	601	-0.0265638	6.28007	-0.640687	0.525539	0.882043	0.882043	-5.43383
148020	mmu-miR-3078-3p	mmu-miR-3078-3p	596	0.0177047	6.65777	0.556381	0.581103	0.969567	0.969567	-5.31605	1.01235	0.0123476	0.0123476	634	0.0257531	6.65777	0.810714	0.42241	0.674257	0.674257	-5.81205	1.01801	0.018011	0.018011	880	0.00804847	6.65777	0.263563	0.793493	0.91206	0.91206	-6.17623	1.00559	0.00559437	0.00559437	977	4	yellow	52	0.0222106	0.923869	719	-0.0119944	6.65777	-0.464597	0.644782	0.906317	0.906317	-5.54749
148022	mmu-miR-664-5p	mmu-miR-664-5p	507	0.0309161	6.70659	0.684924	0.497409	0.969567	0.969567	-5.24996	1.02166	0.0216607	0.0216607	651	-0.0341478	6.70659	-0.757833	0.453069	0.703935	0.703935	-5.85195	0.976608	-0.0233916	-0.0233916	385	-0.065064	6.70659	-1.50205	0.141072	0.370819	0.370819	-5.13129	0.955903	-0.0440971	-0.0440971	744	24	darkgrey	10	-0.166061	0.471889	777	0.0132228	6.70659	0.361075	0.719976	0.933284	0.933284	-5.58575
148027	mmu-miR-3063-3p	mmu-miR-3063-3p	153	0.0724813	5.94576	1.47017	0.154334	0.969567	0.969567	-4.4767	1.05152	0.0515236	0.0515236	295	0.0846879	5.94576	1.79482	0.0851216	0.291149	0.291149	-4.48405	1.06046	0.0604583	0.0604583	869	0.0122066	5.94576	0.286118	0.77721	0.905106	0.905106	-6.04286	1.0085	0.00849686	0.00849686	604	19	lightyellow	19	0.236618	0.301754	582	-0.0368741	5.94576	-0.66734	0.510837	0.882043	0.882043	-5.03694
148029	mmu-miR-351-3p/rno-miR-351*	mmu-miR-351-3p	256	-0.0525915	6.28098	-1.15123	0.257369	0.969567	0.969567	-4.87663	0.964203	-0.0357972	-0.0357972	806	-0.0179641	6.28098	-0.409633	0.684549	0.856073	0.856073	-6.04855	0.987625	-0.0123746	-0.0123746	642	0.0346274	6.28098	0.787329	0.436341	0.687814	0.687814	-5.86752	1.02429	0.0242922	0.0242922	849	1	turquoise	105	0.101682	0.66097	863	-0.00930121	6.28098	-0.229842	0.81954	0.958171	0.958171	-5.51171
148030	mmu-miR-208b-5p	mmu-miR-208b-5p	695	0.0140734	6.298	0.428289	0.670778	0.972413	0.972413	-5.36852	1.0098	0.00980265	0.00980265	377	0.0481164	6.298	1.46685	0.15037	0.403646	0.403646	-5.10766	1.03391	0.0339142	0.0339142	527	0.0340431	6.298	1.07958	0.286907	0.55042	0.55042	-5.64514	1.02388	0.0238775	0.0238775	285	1	turquoise	105	0.431172	0.0509994	373	-0.0290891	6.298	-1.09115	0.281848	0.758878	0.758878	-5.11764
148033	hsa-miR-3065-5p/mmu-miR-3065-5p	mmu-miR-3065-5p	652	-0.0162544	6.55995	-0.485912	0.629727	0.969567	0.969567	-5.34658	0.988797	-0.0112034	-0.0112034	224	-0.067047	6.55995	-2.0078	0.0515704	0.232988	0.232988	-4.25858	0.95459	-0.0454101	-0.0454101	353	-0.0507927	6.55995	-1.58225	0.121603	0.347956	0.347956	-5.0167	0.965406	-0.0345942	-0.0345942	121	3	brown	82	-0.544956	0.010629	225	-0.0408524	6.55995	-1.50529	0.14024	0.624784	0.624784	-4.65676
148034	mmu-miR-669f-5p	mmu-miR-669f-5p	16	-0.126004	9.10178	-2.34409	0.0242174	0.969567	0.969567	-3.3163	0.916366	-0.0836341	-0.0836341	369	-0.0795356	9.10178	-1.48219	0.14626	0.401124	0.401124	-5.08675	0.946362	-0.0536378	-0.0536378	592	0.0464687	9.10178	0.900817	0.37317	0.636922	0.636922	-5.81503	1.03273	0.032734	0.032734	556	8	pink	47	-0.262757	0.249841	966	0.0027695	9.10178	0.0635049	0.949686	0.991433	0.991433	-5.64247
148035	mmu-miR-3084-5p	mmu-miR-3084-5p	982	0.00305757	9.85657	0.0409885	0.967512	0.995303	0.995303	-5.44447	1.00212	0.0021216	0.0021216	21	0.264778	9.85657	3.55566	0.00100031	0.0435891	0.0435891	-0.808495	1.20145	0.201451	0.201451	29	0.26172	9.85657	3.65603	0.000748647	0.0257247	0.0257247	-0.580131	1.19891	0.198908	0.198908	137	17	grey60	24	0.535353	0.0123859	954	-0.00487921	9.85657	-0.0806213	0.936152	0.991433	0.991433	-5.64136
148037	mmu-miR-363-5p	mmu-miR-363-5p	260	0.0950944	6.42187	1.14147	0.260579	0.969567	0.969567	-4.90962	1.06814	0.0681353	0.0681353	618	-0.0709557	6.42187	-0.853196	0.398718	0.652917	0.652917	-5.77811	0.952007	-0.0479928	-0.0479928	219	-0.16605	6.42187	-2.07699	0.044381	0.204507	0.204507	-4.19898	0.89128	-0.10872	-0.10872	555	3	brown	82	-0.263099	0.249203	52	-0.160019	6.42187	-2.36753	0.0229199	0.368417	0.368417	-3.30711
148040	hsa-miR-1247-3p/mmu-miR-1247-3p	mmu-miR-1247-3p	602	-0.0337702	6.19566	-0.551949	0.5849	0.969567	0.969567	-5.31744	0.976864	-0.0231359	-0.0231359	333	0.0988574	6.19566	1.61856	0.11557	0.349381	0.349381	-4.89507	1.07092	0.070925	0.070925	182	0.132628	6.19566	2.25884	0.0309966	0.172355	0.172355	-3.87517	1.09629	0.0962886	0.0962886	810	1	turquoise	105	0.118868	0.607816	78	-0.170709	6.19566	-2.29084	0.0288563	0.368417	0.368417	-3.44216
148041	mmu-miR-344g-3p	mmu-miR-344g-3p	69	-0.0892453	6.36901	-1.82163	0.0761243	0.969567	0.969567	-4.12021	0.940014	-0.0599856	-0.0599856	958	-0.00557296	6.36901	-0.11395	0.909857	0.959508	0.959508	-6.12428	0.996145	-0.00385543	-0.00385543	301	0.0836723	6.36901	1.77969	0.0828565	0.278431	0.278431	-4.71267	1.05971	0.0597121	0.0597121	443	15	midnightblue	27	0.325072	0.150479	516	0.0321362	6.36901	0.808511	0.423661	0.830383	0.830383	-5.35295
148043	mmu-miR-367-5p	mmu-miR-367-5p	365	-0.0329255	6.01779	-0.921156	0.364749	0.969567	0.969567	-5.01643	0.977436	-0.0225637	-0.0225637	757	0.017703	6.01779	0.512857	0.612029	0.818194	0.818194	-5.92451	1.01235	0.0123464	0.0123464	359	0.0506285	6.01779	1.58759	0.123482	0.348088	0.348088	-4.97576	1.03572	0.035716	0.035716	953	15	midnightblue	27	-0.0419801	0.856622	586	0.0289504	6.01779	0.663749	0.512218	0.882043	0.882043	-5.06158
148045	mmu-miR-3094-3p	mmu-miR-3094-3p	518	0.028433	6.14932	0.663595	0.510822	0.969567	0.969567	-5.26185	1.0199	0.0199038	0.0199038	142	-0.100959	6.14932	-2.36036	0.0233102	0.165531	0.165531	-3.59124	0.932413	-0.067587	-0.067587	62	-0.129392	6.14932	-3.14684	0.00314287	0.0508989	0.0508989	-1.88179	0.914217	-0.0857833	-0.0857833	42	3	brown	82	-0.626131	0.00239377	21	-0.0956794	6.14932	-2.75242	0.008905	0.368417	0.368417	-2.56309
148047	mmu-miR-3058-3p	mmu-miR-3058-3p	162	-0.0871141	6.32929	-1.4336	0.159592	0.969567	0.969567	-4.60963	0.941404	-0.058596	-0.058596	752	-0.0320957	6.32929	-0.5291	0.599711	0.80689	0.80689	-5.99425	0.977999	-0.0220014	-0.0220014	575	0.0550184	6.32929	0.943481	0.351196	0.618105	0.618105	-5.77713	1.03887	0.0388724	0.0388724	831	17	grey60	24	0.107277	0.643478	492	-0.042469	6.32929	-0.861442	0.394217	0.807793	0.807793	-5.31397
148048	mmu-miR-190b-3p	mmu-miR-190b-3p	814	-0.0414772	6.23429	-0.257536	0.798219	0.992068	0.992068	-5.41736	0.97166	-0.0283405	-0.0283405	1005	-0.0015694	6.23429	-0.00976149	0.992265	0.998354	0.998354	-6.13058	0.998913	-0.00108724	-0.00108724	885	0.0399078	6.23429	0.25821	0.797702	0.912175	0.912175	-6.17754	1.02805	0.0280481	0.0280481	898	6	red	48	-0.0709483	0.759907	281	0.202528	6.23429	1.33403	0.190497	0.679136	0.679136	-4.76724
148052	hsa-miR-374c-3p/mmu-miR-374c-3p	mmu-miR-374c-3p	385	-0.0371532	7.37557	-0.88141	0.383452	0.969567	0.969567	-5.12337	0.974576	-0.0254239	-0.0254239	121	-0.103564	7.37557	-2.46118	0.0183386	0.153068	0.153068	-3.38559	0.930731	-0.069269	-0.069269	338	-0.0664107	7.37557	-1.64175	0.108617	0.325209	0.325209	-4.92833	0.955011	-0.044989	-0.044989	60	3	brown	82	-0.598015	0.00419179	62	-0.0794252	7.37557	-2.3225	0.0254711	0.368417	0.368417	-3.38905
148055	mmu-miR-3060-5p	mmu-miR-3060-5p	726	0.0139344	6.41808	0.38401	0.703093	0.980069	0.980069	-5.38348	1.00971	0.00970541	0.00970541	554	-0.036773	6.41808	-1.01516	0.316395	0.577684	0.577684	-5.63339	0.974833	-0.025167	-0.025167	399	-0.0507074	6.41808	-1.45617	0.15349	0.389304	0.389304	-5.19452	0.965463	-0.0345372	-0.0345372	902	19	lightyellow	19	-0.0694793	0.764742	998	-0.000747344	6.41808	-0.0244271	0.980639	0.993907	0.993907	-5.61041
148056	mmu-miR-299-3p/mmu-miR-299b-3p/rno-miR-299*/rno-miR-3563-3p	mmu-miR-299-3p	301	0.0394338	6.35608	1.03525	0.306879	0.969567	0.969567	-5.00316	1.02771	0.0277104	0.0277104	106	-0.0962032	6.35608	-2.52998	0.0155213	0.145892	0.145892	-3.2417	0.935492	-0.0645083	-0.0645083	23	-0.135637	6.35608	-3.71056	0.000638755	0.0257247	0.0257247	-0.435031	0.910268	-0.0897322	-0.0897322	40	3	brown	82	-0.628413	0.00228202	157	-0.0535696	6.35608	-1.73344	0.0908535	0.578952	0.578952	-4.34779
148059	mmu-miR-493-5p	mmu-miR-493-5p	708	-0.0525509	10.1871	-0.410428	0.68372	0.975143	0.975143	-5.37477	0.96423	-0.0357701	-0.0357701	528	-0.135169	10.1871	-1.05751	0.296731	0.566934	0.566934	-5.59181	0.910563	-0.0894368	-0.0894368	686	-0.082618	10.1871	-0.672385	0.505271	0.743691	0.743691	-5.98909	0.944342	-0.0556576	-0.0556576	874	29	saddlebrown	8	-0.0856425	0.712045	182	-0.171139	10.1871	-1.64748	0.107429	0.597351	0.597351	-4.46858
148060	mmu-miR-3057-3p	mmu-miR-3057-3p	996	-0.000970354	6.26937	-0.0247027	0.980417	0.996167	0.996167	-5.44492	0.999328	-0.000672372	-0.000672372	316	-0.0656309	6.26937	-1.67369	0.102129	0.326912	0.326912	-4.80973	0.955527	-0.0444726	-0.0444726	320	-0.0646606	6.26937	-1.7153	0.0941611	0.296668	0.296668	-4.81519	0.95617	-0.0438297	-0.0438297	211	3	brown	82	-0.476279	0.0290607	10	-0.0960964	6.26937	-3.01534	0.00448087	0.368417	0.368417	-2.01443
148061	mmu-miR-153-5p	mmu-miR-153-5p	138	0.0718263	8.26789	1.50512	0.140285	0.969567	0.969567	-4.52696	1.05105	0.0510464	0.0510464	804	0.0197748	8.26789	0.415098	0.680327	0.856073	0.856073	-6.04657	1.0138	0.0138012	0.0138012	507	-0.0520516	8.26789	-1.1366	0.262585	0.524135	0.524135	-5.58487	0.964564	-0.0354363	-0.0354363	700	4	yellow	52	0.188221	0.413892	394	0.0408493	8.26789	1.05508	0.297827	0.764493	0.764493	-5.15135
148068	mmu-miR-758-5p/rno-miR-758*	mmu-miR-758-5p	663	-0.0259624	7.42643	-0.474297	0.637911	0.969567	0.969567	-5.35122	0.982165	-0.0178348	-0.0178348	352	-0.0845518	7.42643	-1.54733	0.129795	0.372573	0.372573	-4.99584	0.943077	-0.0569226	-0.0569226	515	-0.0585895	7.42643	-1.11535	0.271469	0.533449	0.533449	-5.60766	0.960202	-0.0397976	-0.0397976	463	5	green	52	-0.314414	0.165106	640	-0.0260407	7.42643	-0.586374	0.560975	0.886773	0.886773	-5.49037
148070	mmu-miR-1197-5p	mmu-miR-1197-5p	205	-0.374248	6.11905	-1.30874	0.202854	0.969567	0.969567	-4.64921	0.771507	-0.228493	-0.228493	914	0.0566788	6.11905	0.198879	0.844011	0.932998	0.932998	-5.92787	1.04007	0.0400687	0.0400687	312	0.430927	6.11905	1.7666	0.0898433	0.291068	0.291068	-4.6813	1.3481	0.3481	0.3481	659	37	skyblue3	5	-0.212118	0.35596	997	0.00898337	6.11905	0.0247394	0.980465	0.993907	0.993907	-5.13959
148073	mmu-miR-3100-5p	mmu-miR-3100-5p	571	0.0235726	6.35488	0.591755	0.55749	0.969567	0.969567	-5.29913	1.01647	0.0164735	0.0164735	280	0.0717594	6.35488	1.80454	0.0790097	0.283035	0.283035	-4.60448	1.051	0.0509976	0.0509976	460	0.0481869	6.35488	1.26052	0.215102	0.473225	0.473225	-5.44387	1.03396	0.0339647	0.0339647	377	1	turquoise	105	0.367613	0.101119	867	-0.0074612	6.35488	-0.222413	0.825174	0.958171	0.958171	-5.58967
148074	mmu-miR-539-3p	mmu-miR-539-3p	664	0.0306927	6.76515	0.473834	0.638239	0.969567	0.969567	-5.35141	1.0215	0.0215025	0.0215025	549	-0.0661624	6.76515	-1.02319	0.312473	0.575998	0.575998	-5.62575	0.955175	-0.0448246	-0.0448246	365	-0.0968551	6.76515	-1.55812	0.127218	0.352725	0.352725	-5.05173	0.935069	-0.0649309	-0.0649309	418	2	blue	87	-0.342236	0.128869	37	-0.130355	6.76515	-2.48047	0.0175052	0.368417	0.368417	-3.09671
148076	mmu-miR-3103-5p	mmu-miR-3103-5p	470	-0.0948942	8.67838	-0.755152	0.454657	0.969567	0.969567	-5.20824	0.936341	-0.0636591	-0.0636591	477	-0.149674	8.67838	-1.19315	0.23996	0.509098	0.509098	-5.44744	0.901454	-0.098546	-0.098546	780	-0.0547801	8.67838	-0.45426	0.652139	0.846109	0.846109	-6.10906	0.962741	-0.0372588	-0.0372588	750	2	blue	87	-0.161012	0.485654	595	-0.0661354	8.67838	-0.6487	0.520303	0.882043	0.882043	-5.45612
148081	mmu-miR-3102-3p.2-3p	mmu-miR-3102-3p.2-3p	515	0.0232248	6.55161	0.6665	0.508983	0.969567	0.969567	-5.26026	1.01623	0.0162285	0.0162285	14	0.130806	6.55161	3.76035	0.000552156	0.039913	0.039913	-0.270767	1.09491	0.0949051	0.0949051	55	0.107581	6.55161	3.21714	0.00259255	0.0471425	0.0471425	-1.70834	1.07742	0.0774202	0.0774202	45	6	red	48	0.618581	0.00279668	643	0.0163658	6.55161	0.578895	0.565962	0.888628	0.888628	-5.49426
148083	mmu-miR-3089-3p	mmu-miR-3089-3p	911	0.0177841	6.47346	0.117351	0.907195	0.995303	0.995303	-5.4394	1.0124	0.0124033	0.0124033	560	-0.151671	6.47346	-1.00256	0.322364	0.582557	0.582557	-5.6455	0.900207	-0.0997927	-0.0997927	492	-0.169455	6.47346	-1.16518	0.251146	0.514127	0.514127	-5.55344	0.889179	-0.110821	-0.110821	22	30	steelblue	7	-0.687221	0.000577869	651	0.0734906	6.47346	0.569325	0.572458	0.888628	0.888628	-5.45844
148087	mmu-miR-669d-2-3p	mmu-miR-669d-2-3p	298	-0.0820326	7.9523	-1.04037	0.304521	0.969567	0.969567	-4.99884	0.944726	-0.0552743	-0.0552743	542	-0.0815299	7.9523	-1.03579	0.306627	0.572521	0.572521	-5.61341	0.945055	-0.054945	-0.054945	1009	0.000502772	7.9523	0.00664448	0.994732	0.996758	0.996758	-6.21038	1.00035	0.000348556	0.000348556	887	2	blue	87	-0.0757595	0.744133	343	-0.0746244	7.9523	-1.16654	0.250423	0.738856	0.738856	-5.04378
148090	mmu-miR-495-5p	mmu-miR-495-5p	134	-0.0712535	7.5979	-1.51065	0.138873	0.969567	0.969567	-4.52042	0.951811	-0.0481893	-0.0481893	287	-0.0845409	7.5979	-1.79546	0.0802677	0.283035	0.283035	-4.61855	0.943085	-0.0569154	-0.0569154	865	-0.0132874	7.5979	-0.293552	0.770644	0.901609	0.901609	-6.16802	0.990832	-0.00916787	-0.00916787	279	5	green	52	-0.434013	0.0493234	414	-0.0385193	7.5979	-1.00659	0.320288	0.77634	0.77634	-5.19499
148091	mmu-miR-3088-5p	mmu-miR-3088-5p	913	0.0101212	6.2836	0.116643	0.907769	0.995303	0.995303	-5.43947	1.00704	0.00704017	0.00704017	379	0.126113	6.2836	1.45592	0.153776	0.41039	0.41039	-5.12256	1.09135	0.0913493	0.0913493	415	0.115992	6.2836	1.39296	0.171874	0.418947	0.418947	-5.27862	1.08372	0.0837197	0.0837197	674	1	turquoise	105	0.206939	0.368098	534	0.0594291	6.2836	0.779132	0.440814	0.831876	0.831876	-5.30939
148092	mmu-miR-3083-5p	mmu-miR-3083-5p	901	0.00684198	6.29492	0.130991	0.896506	0.995303	0.995303	-5.43798	1.00475	0.00475376	0.00475376	979	-0.00356011	6.29492	-0.0682769	0.94594	0.977825	0.977825	-6.12834	0.997535	-0.00246464	-0.00246464	909	-0.0104021	6.29492	-0.207523	0.836761	0.929511	0.929511	-6.18917	0.992816	-0.00718425	-0.00718425	625	5	green	52	0.223834	0.329373	592	0.0311824	6.29492	0.654424	0.516961	0.882043	0.882043	-5.35726
148094	mmu-miR-669c-3p	mmu-miR-669c-3p	254	-0.072249	10.0619	-1.15563	0.254807	0.969567	0.969567	-4.89652	0.951154	-0.0488459	-0.0488459	1008	0.000430815	10.0619	0.00690288	0.994527	0.998354	0.998354	-6.1306	1.0003	0.000298663	0.000298663	478	0.0726798	10.0619	1.2114	0.232972	0.492316	0.492316	-5.50143	1.05167	0.0516684	0.0516684	991	21	darkred	15	0.0178064	0.938935	918	0.00750399	10.0619	0.147943	0.883144	0.973575	0.973575	-5.63444
148095	mmu-miR-1b-3p	mmu-miR-1b-3p	865	-0.00695599	6.18413	-0.183159	0.855979	0.995303	0.995303	-5.33773	0.99519	-0.00480992	-0.00480992	208	0.0760262	6.18413	2.07774	0.0469111	0.22668	0.22668	-4.09333	1.05411	0.0541106	0.0541106	154	0.0829822	6.18413	2.44757	0.0208326	0.1369	0.1369	-3.48704	1.05921	0.0592053	0.0592053	479	17	grey60	24	0.309059	0.172815	791	-0.0148832	6.18413	-0.345023	0.732626	0.933284	0.933284	-5.22799
148096	mmu-miR-206-5p	mmu-miR-206-5p	987	0.00142681	6.2745	0.0361906	0.971346	0.995303	0.995303	-5.44463	1.00099	0.000989476	0.000989476	382	-0.0571408	6.2745	-1.45188	0.155887	0.412977	0.412977	-5.12825	0.961167	-0.0388329	-0.0388329	368	-0.0585676	6.2745	-1.54801	0.131065	0.359295	0.359295	-5.06735	0.960217	-0.039783	-0.039783	567	2	blue	87	-0.256727	0.261272	271	-0.0606891	6.2745	-1.37056	0.179674	0.668691	0.668691	-4.6344
148097	mmu-miR-329-5p	mmu-miR-329-5p	277	0.0533626	9.00433	1.09329	0.280918	0.969567	0.969567	-4.9531	1.03768	0.0376807	0.0376807	166	0.107878	9.00433	2.21404	0.0326908	0.199057	0.199057	-3.87826	1.07764	0.0776422	0.0776422	493	0.0545158	9.00433	1.16388	0.251486	0.514127	0.514127	-5.55501	1.03851	0.0385105	0.0385105	143	1	turquoise	105	0.531686	0.0131159	249	0.0563768	9.00433	1.42369	0.162423	0.660129	0.660129	-4.75803
148098	hsa-miR-374b-5p/mmu-miR-374-5p/rno-miR-374	mmu-miR-374-5p	902	0.00862787	8.16625	0.129798	0.897388	0.995303	0.995303	-5.43812	1.006	0.0059983	0.0059983	971	0.00553795	8.16625	0.0834581	0.933911	0.973345	0.973345	-6.12722	1.00385	0.00384599	0.00384599	989	-0.00308992	8.16625	-0.0484395	0.961611	0.983974	0.983974	-6.20925	0.997861	-0.00213947	-0.00213947	833	4	yellow	52	0.106437	0.646093	474	-0.0490546	8.16625	-0.909623	0.368564	0.782767	0.782767	-5.27643
148099	mmu-miR-344h-3p/rno-miR-344b-2-3p	mmu-miR-344h-3p	226	-0.137597	9.30043	-1.23448	0.224349	0.969567	0.969567	-4.82081	0.909032	-0.0909681	-0.0909681	888	-0.0273036	9.30043	-0.245385	0.807434	0.919853	0.919853	-6.10121	0.981253	-0.0187475	-0.0187475	548	0.110294	9.30043	1.03113	0.308781	0.570231	0.570231	-5.69405	1.07945	0.0794478	0.0794478	776	2	blue	87	-0.141582	0.540421	32	-0.231108	9.30043	-2.55568	0.0145748	0.368417	0.368417	-2.95284
148100	mmu-miR-1947-3p	mmu-miR-1947-3p	638	-0.0394398	8.74201	-0.497217	0.621805	0.969567	0.969567	-5.34196	0.973033	-0.0269673	-0.0269673	967	-0.00736468	8.74201	-0.0930075	0.92637	0.969479	0.969479	-6.12639	0.994908	-0.0050918	-0.0050918	801	0.0320751	8.74201	0.421373	0.675778	0.852994	0.852994	-6.12317	1.02248	0.0224818	0.0224818	965	9	pink	47	-0.0350695	0.880044	933	0.00739585	8.74201	0.114925	0.909089	0.986065	0.986065	-5.63834
148101	mmu-miR-669d-2-3p/mmu-miR-669d-3p	mmu-miR-669d-2-3p	115	-0.0988333	9.28518	-1.61527	0.11425	0.969567	0.969567	-4.39285	0.933788	-0.0662122	-0.0662122	779	-0.0277103	9.28518	-0.453665	0.652564	0.847071	0.847071	-6.03027	0.980976	-0.019024	-0.019024	479	0.071123	9.28518	1.21126	0.233025	0.492316	0.492316	-5.50158	1.05053	0.0505341	0.0505341	999	7	black	48	0.0134237	0.953947	615	-0.030929	9.28518	-0.623049	0.536849	0.882876	0.882876	-5.47063
148104	mmu-miR-3092-3p	mmu-miR-3092-3p	267	-0.0359753	6.45252	-1.13056	0.265089	0.969567	0.969567	-4.91962	0.975372	-0.0246279	-0.0246279	91	0.0830319	6.45252	2.61388	0.0126231	0.139668	0.139668	-3.06247	1.05924	0.0592417	0.0592417	16	0.119007	6.45252	3.89716	0.000368658	0.0233176	0.0233176	0.0686158	1.08599	0.0859873	0.0859873	134	15	midnightblue	27	0.536791	0.0121086	653	0.0146588	6.45252	0.567808	0.573393	0.888628	0.888628	-5.49992
148105	mmu-miR-3106-3p	mmu-miR-3106-3p	503	-0.0225287	6.62575	-0.700646	0.487649	0.969567	0.969567	-5.24096	0.984506	-0.0154944	-0.0154944	547	-0.0329942	6.62575	-1.02791	0.310276	0.574039	0.574039	-5.62115	0.97739	-0.0226103	-0.0226103	838	-0.0104655	6.62575	-0.339163	0.736291	0.889173	0.889173	-6.15384	0.992772	-0.00722789	-0.00722789	478	5	green	52	-0.309573	0.172064	931	-0.00302408	6.62575	-0.115923	0.908303	0.986065	0.986065	-5.63824
148107	mmu-miR-3104-3p	mmu-miR-3104-3p	311	-0.0633379	7.17793	-1.00525	0.320921	0.969567	0.969567	-5.02803	0.957047	-0.0429527	-0.0429527	215	0.127768	7.17793	2.03136	0.0490161	0.230242	0.230242	-4.21662	1.0926	0.0926021	0.0926021	61	0.191106	7.17793	3.16062	0.00302692	0.0502171	0.0502171	-1.84795	1.14164	0.141639	0.141639	278	6	red	48	0.435229	0.0486193	61	0.119144	7.17793	2.33076	0.0249845	0.368417	0.368417	-3.3741
148108	mmu-miR-344d-2-5p	mmu-miR-344d-2-5p	703	-0.0155923	6.18167	-0.422216	0.675501	0.972413	0.972413	-5.33768	0.98925	-0.0107496	-0.0107496	872	0.00999552	6.18167	0.282717	0.779092	0.901756	0.901756	-6.09145	1.00695	0.00695242	0.00695242	674	0.0255878	6.18167	0.719537	0.476681	0.715729	0.715729	-5.91407	1.01789	0.0178943	0.0178943	579	20	royalblue	17	0.247176	0.280046	872	0.00799916	6.18167	0.217243	0.829305	0.958171	0.958171	-5.41445
148109	mmu-miR-669a-3p/mmu-miR-669o-3p	mmu-miR-669a-3p	912	-0.00659677	9.49216	-0.116858	0.907567	0.995303	0.995303	-5.43946	0.995438	-0.00456209	-0.00456209	884	0.0141912	9.49216	0.251826	0.802487	0.918484	0.918484	-6.09964	1.00989	0.00988512	0.00988512	824	0.020788	9.49216	0.383732	0.703244	0.863693	0.863693	-6.13803	1.01451	0.0145134	0.0145134	725	21	darkred	15	0.177522	0.441395	828	0.0132146	9.49216	0.288535	0.774453	0.943728	0.943728	-5.60688
148110	mmu-miR-3075-3p	mmu-miR-3075-3p	847	0.00913944	6.56565	0.20139	0.841432	0.995303	0.995303	-5.42819	1.00636	0.00635509	0.00635509	159	0.10193	6.56565	2.24996	0.0301203	0.191709	0.191709	-3.8091	1.07321	0.0732083	0.0732083	205	0.0927907	6.56565	2.13064	0.0394271	0.194635	0.194635	-4.09951	1.06643	0.066431	0.066431	570	1	turquoise	105	0.254205	0.26615	443	0.03519	6.56565	0.95577	0.345028	0.782767	0.782767	-5.23865
148112	mmu-miR-3063-5p	mmu-miR-3063-5p	793	-0.011125	6.10395	-0.292204	0.771998	0.984751	0.984751	-5.40926	0.992318	-0.0076816	-0.0076816	961	-0.00423222	6.10395	-0.111355	0.912024	0.959508	0.959508	-6.12453	0.997071	-0.00292925	-0.00292925	919	0.00689276	6.10395	0.188655	0.851543	0.937717	0.937717	-6.19279	1.00479	0.00478913	0.00478913	637	4	yellow	52	-0.217969	0.34253	633	0.0263249	6.10395	0.595757	0.555487	0.885207	0.885207	-5.20531
148114	mmu-miR-26a-2-3p	mmu-miR-26a-2-3p	358	0.0373454	7.20945	0.934297	0.355853	0.969567	0.969567	-5.08411	1.02622	0.0262238	0.0262238	454	0.0504246	7.20945	1.2637	0.21378	0.476477	0.476477	-5.36598	1.03557	0.0355696	0.0355696	837	0.0130792	7.20945	0.340969	0.734942	0.888604	0.888604	-6.15324	1.00911	0.00910701	0.00910701	823	2	blue	87	0.112969	0.625866	893	-0.00599109	7.20945	-0.184743	0.85438	0.967049	0.967049	-5.62894
148120	mmu-miR-106a-3p	mmu-miR-106a-3p	646	0.0322736	6.10846	0.490909	0.626708	0.969567	0.969567	-5.34417	1.02262	0.0226224	0.0226224	704	0.0423562	6.10846	0.645392	0.523093	0.751946	0.751946	-5.92738	1.02979	0.0297943	0.0297943	938	0.0100826	6.10846	0.159813	0.873993	0.942303	0.942303	-6.19778	1.00701	0.0070132	0.0070132	747	25	orange	9	0.162045	0.48282	371	-0.0787775	6.10846	-1.09592	0.280969	0.758878	0.758878	-4.91075
148121	mmu-miR-155-3p	mmu-miR-155-3p	484	-0.046831	7.67829	-0.734985	0.46671	0.969567	0.969567	-5.22062	0.96806	-0.0319396	-0.0319396	236	-0.123987	7.67829	-1.94927	0.0584209	0.250517	0.250517	-4.36108	0.917648	-0.0823517	-0.0823517	459	-0.0771557	7.67829	-1.26183	0.214444	0.472806	0.472806	-5.4424	0.947925	-0.0520754	-0.0520754	309	5	green	52	-0.408712	0.0658326	668	-0.0281064	7.67829	-0.543707	0.589713	0.890999	0.890999	-5.51187
148122	mmu-miR-669p-3p	mmu-miR-669p-3p	477	-0.0523182	10.0868	-0.744238	0.461157	0.969567	0.969567	-5.21498	0.964385	-0.0356145	-0.0356145	968	-0.00630506	10.0868	-0.0898466	0.928865	0.971086	0.971086	-6.12668	0.995639	-0.0043608	-0.0043608	683	0.0460131	10.0868	0.682069	0.499194	0.739655	0.739655	-5.98271	1.03241	0.0324079	0.0324079	426	21	darkred	15	0.338333	0.133577	284	0.0757575	10.0868	1.32831	0.191733	0.679136	0.679136	-4.87001
148123	mmu-miR-100-3p/rno-miR-100*	mmu-miR-100-3p	774	0.013208	6.12232	0.316577	0.753377	0.984217	0.984217	-5.3699	1.0092	0.0091971	0.0091971	902	0.00866028	6.12232	0.216818	0.829563	0.929707	0.929707	-6.10761	1.00602	0.0060209	0.0060209	958	-0.00454768	6.12232	-0.113195	0.910499	0.961549	0.961549	-6.16071	0.996853	-0.00314725	-0.00314725	964	18	lightgreen	19	-0.0356185	0.878179	635	-0.0209175	6.12232	-0.594714	0.555722	0.885207	0.885207	-5.41942
148124	mmu-miR-350-5p	mmu-miR-350-5p	574	-0.0205461	6.23271	-0.587559	0.560188	0.969567	0.969567	-5.30125	0.985859	-0.0141405	-0.0141405	785	-0.0156166	6.23271	-0.447365	0.657066	0.847071	0.847071	-6.03303	0.989234	-0.0107662	-0.0107662	949	0.00492947	6.23271	0.146896	0.883965	0.942647	0.942647	-6.19978	1.00342	0.00342269	0.00342269	243	18	lightgreen	19	-0.456273	0.0376171	876	-0.00600132	6.23271	-0.211536	0.833561	0.958171	0.958171	-5.62417
148128	mmu-miR-3090-5p	mmu-miR-3090-5p	720	-0.0170564	6.6017	-0.388839	0.699493	0.980069	0.980069	-5.38196	0.988247	-0.011753	-0.011753	350	-0.0678605	6.6017	-1.54972	0.129221	0.372573	0.372573	-4.99244	0.954052	-0.0459482	-0.0459482	481	-0.0508041	6.6017	-1.20689	0.234685	0.493698	0.493698	-5.50659	0.965398	-0.0346019	-0.0346019	293	18	lightgreen	19	-0.421728	0.0568865	703	-0.0176233	6.6017	-0.495206	0.623211	0.896446	0.896446	-5.53436
148130	mmu-miR-3079-3p	mmu-miR-3079-3p	128	0.0726502	6.14973	1.55096	0.133827	0.969567	0.969567	-4.42249	1.05165	0.0516467	0.0516467	69	0.127575	6.14973	2.87402	0.00828794	0.118492	0.118492	-2.57895	1.09246	0.0924556	0.0924556	475	0.0549246	6.14973	1.2298	0.230536	0.491163	0.491163	-5.35952	1.0388	0.0388048	0.0388048	911	19	lightyellow	19	-0.0655328	0.777772	349	0.0729255	6.14973	1.15871	0.257823	0.746397	0.746397	-4.69248
148134	mmu-miR-3067-5p	mmu-miR-3067-5p	202	-0.0622916	6.53138	-1.30863	0.198257	0.969567	0.969567	-4.74548	0.957742	-0.0422584	-0.0422584	833	-0.0168853	6.53138	-0.355344	0.724231	0.879699	0.879699	-6.06899	0.988364	-0.0116358	-0.0116358	560	0.0454063	6.53138	0.994008	0.326297	0.589664	0.589664	-5.73009	1.03197	0.0319738	0.0319738	1012	6	red	48	-0.006787	0.976707	801	0.0129543	6.53138	0.335442	0.739075	0.933284	0.933284	-5.59375
148137	mmu-miR-1193-5p	mmu-miR-1193-5p	500	-0.0325504	6.07881	-0.707305	0.484607	0.969567	0.969567	-5.20555	0.97769	-0.0223096	-0.0223096	915	0.00873209	6.07881	0.198194	0.844174	0.932998	0.932998	-6.11131	1.00607	0.00607098	0.00607098	582	0.0412825	6.07881	0.931562	0.358688	0.623698	0.623698	-5.74464	1.02903	0.0290282	0.0290282	417	33	darkolivegreen	6	0.344738	0.125915	277	0.0759257	6.07881	1.36004	0.183526	0.670498	0.670498	-4.59404
148138	mmu-miR-3079-5p	mmu-miR-3079-5p	1018	NA	5.79321	NA	NA	NA	NA	NA	#VALUE!	#VALUE!	#VALUE!	1018	NA	5.79321	NA	NA	NA	NA	NA	#VALUE!	#VALUE!	#VALUE!	1018	NA	5.79321	NA	NA	NA	NA	NA	#VALUE!	#VALUE!	#VALUE!	627	20	royalblue	17	0.223116	0.330966	1018	NA	5.79321	NA	NA	NA	NA	NA
148140	hsa-miRPlus-I181d*/mmu-miR-181d-3p/rno-miR-181d*	mmu-miR-181d-3p	525	-0.0480368	6.1853	-0.656395	0.515393	0.969567	0.969567	-5.26578	0.967252	-0.0327483	-0.0327483	749	-0.039262	6.1853	-0.537423	0.594004	0.802579	0.802579	-5.98995	0.973153	-0.0268473	-0.0268473	955	0.00877484	6.1853	0.124945	0.901204	0.954993	0.954993	-6.20272	1.0061	0.00610079	0.00610079	375	7	black	48	-0.369468	0.0992772	381	0.0640068	6.1853	1.07803	0.287587	0.762063	0.762063	-5.13002
148141	mmu-miR-133b-5p/rno-miR-133b*	mmu-miR-133b-5p	924	0.0042999	5.9354	0.102749	0.918972	0.995303	0.995303	-5.25695	1.00298	0.00298491	0.00298491	353	0.0610718	5.9354	1.56516	0.129959	0.372573	0.372573	-4.83705	1.04324	0.0432405	0.0432405	351	0.0567719	5.9354	1.61889	0.11786	0.339136	0.339136	-4.88277	1.04014	0.0401358	0.0401358	693	0	grey	17	-0.192982	0.401961	757	-0.0197299	5.9354	-0.403396	0.690043	0.922488	0.922488	-5.11093
148143	mmu-miR-466b-5p/mmu-miR-466o-5p	mmu-miR-466b-5p	64	-0.11098	8.55349	-1.86105	0.070226	0.969567	0.969567	-4.06508	0.925959	-0.0740413	-0.0740413	725	-0.0352028	8.55349	-0.591347	0.557673	0.777756	0.777756	-5.96044	0.975895	-0.0241055	-0.0241055	436	0.0757774	8.55349	1.32415	0.193098	0.44447	0.44447	-5.3664	1.05393	0.0539288	0.0539288	583	8	pink	47	-0.245654	0.283114	898	0.00859078	8.55349	0.177566	0.859975	0.968419	0.968419	-5.63011
148145	mmu-miR-3093-3p	mmu-miR-3093-3p	350	-0.0410506	6.46825	-0.953993	0.345915	0.969567	0.969567	-5.06893	0.971947	-0.0280531	-0.0280531	621	0.0360608	6.46825	0.839487	0.406271	0.662071	0.662071	-5.78924	1.02531	0.0253105	0.0253105	282	0.0771115	6.46825	1.86737	0.0693164	0.248753	0.248753	-4.56796	1.0549	0.0549038	0.0549038	356	1	turquoise	105	0.375073	0.0938641	460	-0.0323661	6.46825	-0.92711	0.359525	0.782767	0.782767	-5.26232
148146	mmu-miR-3076-3p	mmu-miR-3076-3p	373	-0.0367087	7.35177	-0.903167	0.371937	0.969567	0.969567	-5.10748	0.974876	-0.0251236	-0.0251236	558	-0.0409116	7.35177	-1.00832	0.319465	0.579389	0.579389	-5.64013	0.972041	-0.0279595	-0.0279595	962	-0.00420291	7.35177	-0.107755	0.914738	0.962282	0.962282	-6.20469	0.997091	-0.002909	-0.002909	613	8	pink	47	-0.231375	0.312905	746	-0.0138473	7.35177	-0.419933	0.67682	0.916895	0.916895	-5.56516
148148	mmu-miR-3057-5p	mmu-miR-3057-5p	384	-0.0351532	6.33049	-0.884091	0.38216	0.969567	0.969567	-5.12132	0.975928	-0.0240719	-0.0240719	593	-0.0364498	6.33049	-0.91829	0.364211	0.621554	0.621554	-5.72274	0.975051	-0.0249486	-0.0249486	996	-0.00129656	6.33049	-0.0339791	0.97307	0.988289	0.988289	-6.20984	0.999102	-0.000898303	-0.000898303	979	20	royalblue	17	-0.0210077	0.927982	339	-0.0395354	6.33049	-1.17928	0.245557	0.73068	0.73068	-5.0032
148151	mmu-miR-3101-5p	mmu-miR-3101-5p	978	0.0134924	5.97791	0.043874	0.965313	0.995303	0.995303	-5.28886	1.0094	0.00939611	0.00939611	970	0.0256766	5.97791	0.0837372	0.933854	0.973345	0.973345	-5.94137	1.01796	0.017957	0.017957	990	0.0121842	5.97791	0.0462571	0.96343	0.98484	0.98484	-6.12856	1.00848	0.00848118	0.00848118	928	9	pink	47	-0.0533833	0.818234	6	-0.883126	5.97791	-3.1771	0.00357814	0.368417	0.368417	-1.95221
148159	mmu-miR-3080-3p	mmu-miR-3080-3p	402	-0.193548	6.19935	-0.859434	0.395897	0.969567	0.969567	-5.13856	0.874452	-0.125548	-0.125548	938	-0.0350354	6.19935	-0.155841	0.877045	0.945287	0.945287	-6.11872	0.976008	-0.0239922	-0.0239922	668	0.158513	6.19935	0.733457	0.46812	0.709188	0.709188	-5.94683	1.11614	0.116136	0.116136	931	6	red	48	0.0519166	0.823151	143	0.39024	6.19935	1.83339	0.0751832	0.532065	0.532065	-4.13571
148161	mmu-miR-3070a-3p	mmu-miR-3070a-3p	960	-0.00194546	6.32037	-0.0615317	0.951264	0.995303	0.995303	-5.44359	0.998652	-0.00134758	-0.00134758	745	-0.017372	6.32037	-0.550403	0.585322	0.795096	0.795096	-5.98293	0.988031	-0.0119692	-0.0119692	749	-0.0154266	6.32037	-0.508433	0.614142	0.829789	0.829789	-6.08339	0.989364	-0.0106359	-0.0106359	1003	7	black	48	0.0128987	0.955746	770	0.0101589	6.32037	0.371217	0.712575	0.933284	0.933284	-5.52705
148163	mmu-miR-3061-5p	mmu-miR-3061-5p	212	-0.0453194	6.21744	-1.28269	0.207509	0.969567	0.969567	-4.77225	0.969075	-0.0309248	-0.0309248	368	-0.0526876	6.21744	-1.49382	0.143628	0.394978	0.394978	-5.07097	0.964139	-0.0358615	-0.0358615	904	-0.00736821	6.21744	-0.217314	0.829148	0.927765	0.927765	-6.18713	0.994906	-0.00509423	-0.00509423	912	13	salmon	32	0.0626878	0.787202	420	-0.0309165	6.21744	-0.998937	0.324258	0.77634	0.77634	-5.14374
148164	mmu-miR-3074-2-3p	mmu-miR-3074-2-3p	969	0.0020686	6.02721	0.0510795	0.959621	0.995303	0.995303	-5.37176	1.00143	0.00143487	0.00143487	687	-0.0265585	6.02721	-0.680348	0.501808	0.739199	0.739199	-5.85292	0.981759	-0.0182405	-0.0182405	646	-0.0286271	6.02721	-0.772613	0.446152	0.697898	0.697898	-5.87726	0.980353	-0.0196472	-0.0196472	680	9	pink	47	-0.202302	0.379163	299	0.0696895	6.02721	1.29883	0.204478	0.691569	0.691569	-4.60173
148166	mmu-miR-3069-3p	mmu-miR-3069-3p	730	0.0204826	9.68924	0.372885	0.711236	0.984217	0.984217	-5.38703	1.0143	0.0142987	0.0142987	340	0.0872847	9.68924	1.59178	0.119443	0.355518	0.355518	-4.93182	1.06237	0.0623688	0.0623688	458	0.0668021	9.68924	1.26727	0.212513	0.469571	0.469571	-5.4359	1.04739	0.0473925	0.0473925	338	14	cyan	27	0.384079	0.0856243	478	-0.0402709	9.68924	-0.903646	0.371686	0.782767	0.782767	-5.28119
148169	mmu-miR-1188-3p	mmu-miR-1188-3p	805	0.0119929	6.4566	0.273879	0.785611	0.987168	0.987168	-5.41378	1.00835	0.0083475	0.0083475	597	0.0397013	6.4566	0.908223	0.369293	0.626005	0.626005	-5.73168	1.0279	0.027901	0.027901	696	0.0277084	6.4566	0.659376	0.513498	0.746638	0.746638	-5.99752	1.01939	0.0193916	0.0193916	784	7	black	48	0.136418	0.555437	890	-0.00666742	6.4566	-0.187675	0.852096	0.967049	0.967049	-5.62845
148170	mmu-miR-741-5p	mmu-miR-741-5p	883	0.0844293	6.13688	0.165392	0.870193	0.995303	0.995303	-5.16381	1.06027	0.0602682	0.0602682	945	0.0586179	6.13688	0.130338	0.897521	0.959508	0.959508	-5.90155	1.04147	0.0414675	0.0414675	985	-0.0258114	6.13688	-0.0544198	0.957107	0.983343	0.983343	-5.89976	0.982268	-0.017732	-0.017732	388	38	plum1	5	-0.360344	0.108574	193	0.979351	6.13688	1.63183	0.117397	0.613194	0.613194	-4.2829
148171	mmu-miR-7b-3p	mmu-miR-7b-3p	851	0.00957829	7.18908	0.200192	0.842362	0.995303	0.995303	-5.42839	1.00666	0.00666126	0.00666126	33	-0.160462	7.18908	-3.35957	0.00174527	0.0535216	0.0535216	-1.30978	0.894739	-0.105261	-0.105261	24	-0.17004	7.18908	-3.70338	0.000652293	0.0257247	0.0257247	-0.454211	0.888818	-0.111182	-0.111182	241	30	steelblue	7	-0.458007	0.0368056	22	-0.106678	7.18908	-2.74821	0.00900114	0.368417	0.368417	-2.57162
148172	mmu-miR-216a-3p/rno-miR-216a*	mmu-miR-216a-3p	169	0.0494424	6.47877	1.41287	0.165562	0.969567	0.969567	-4.63292	1.03486	0.0348649	0.0348649	203	-0.0720958	6.47877	-2.06378	0.0456814	0.225914	0.225914	-4.15825	0.951255	-0.0487449	-0.0487449	32	-0.121538	6.47877	-3.61911	0.000833178	0.0257247	0.0257247	-0.677815	0.919207	-0.080793	-0.080793	116	3	brown	82	-0.547419	0.010213	936	0.00292941	6.47877	0.10318	0.918344	0.991147	0.991147	-5.6395
148175	mmu-miR-1843-3p	mmu-miR-1843-3p	683	0.0266215	10.3784	0.450383	0.654907	0.969567	0.969567	-5.36043	1.01862	0.0186239	0.0186239	281	0.106392	10.3784	1.80307	0.0790434	0.283035	0.283035	-4.60623	1.07653	0.076533	0.076533	410	0.079771	10.3784	1.40631	0.167485	0.413402	0.413402	-5.26113	1.05685	0.0568503	0.0568503	128	14	cyan	27	0.541448	0.0112456	721	0.0221043	10.3784	0.460937	0.647383	0.907386	0.907386	-5.549
148177	mmu-miR-344f-5p	mmu-miR-344f-5p	897	0.00442697	6.46836	0.146867	0.883988	0.995303	0.995303	-5.43614	1.00307	0.00307326	0.00307326	262	-0.0560151	6.46836	-1.86155	0.0701537	0.269028	0.269028	-4.51008	0.961917	-0.0380826	-0.0380826	215	-0.060442	6.46836	-2.0895	0.0431797	0.203246	0.203246	-4.17597	0.95897	-0.0410297	-0.0410297	434	0	grey	17	-0.331795	0.141731	109	-0.0491874	6.46836	-2.01134	0.0511792	0.475169	0.475169	-3.92283
148179	mmu-miR-3095-3p	mmu-miR-3095-3p	144	-0.0680239	6.95852	-1.47387	0.148478	0.969567	0.969567	-4.56351	0.953944	-0.0460563	-0.0460563	41	-0.146786	6.95852	-3.18593	0.00282456	0.0696917	0.0696917	-1.74105	0.90326	-0.0967397	-0.0967397	302	-0.0787623	6.95852	-1.77829	0.0830891	0.278431	0.278431	-4.71493	0.94687	-0.0531304	-0.0531304	139	3	brown	82	-0.534115	0.0126285	359	-0.0421491	6.95852	-1.12564	0.26714	0.747122	0.747122	-5.08441
148180	mmu-miR-669e-3p	mmu-miR-669e-3p	547	-0.0436818	8.56569	-0.635273	0.52893	0.969567	0.969567	-5.27708	0.970176	-0.0298241	-0.0298241	911	0.0139167	8.56569	0.202744	0.840381	0.932998	0.932998	-6.11054	1.00969	0.00969297	0.00969297	610	0.0575985	8.56569	0.872886	0.388025	0.643739	0.643739	-5.83893	1.04073	0.0407319	0.0407319	830	21	darkred	15	0.108024	0.641155	885	0.0114867	8.56569	0.205907	0.837926	0.958171	0.958171	-5.62522
148183	mmu-miR-429-5p	mmu-miR-429-5p	706	0.0121952	6.33561	0.414194	0.681041	0.975143	0.975143	-5.37343	1.00849	0.00848887	0.00848887	999	-0.00051889	6.33561	-0.0176541	0.986006	0.998297	0.998297	-6.13047	0.99964	-0.000359603	-0.000359603	782	-0.0127141	6.33561	-0.449974	0.655264	0.847989	0.847989	-6.1109	0.991226	-0.00877399	-0.00877399	752	2	blue	87	0.158427	0.492777	682	-0.0130778	6.33561	-0.526804	0.601366	0.890999	0.890999	-5.48748
148184	mmu-miR-466m-3p	mmu-miR-466m-3p	589	-0.0327617	7.29234	-0.56472	0.575472	0.969567	0.969567	-5.31217	0.977547	-0.0224528	-0.0224528	568	-0.0570374	7.29234	-0.984871	0.330709	0.58922	0.58922	-5.66239	0.961236	-0.038764	-0.038764	791	-0.0242757	7.29234	-0.436039	0.665193	0.849449	0.849449	-6.11701	0.983314	-0.0166859	-0.0166859	709	5	green	52	-0.185418	0.421006	507	-0.0393555	7.29234	-0.836156	0.40812	0.814604	0.814604	-5.33289
148185	mmu-miR-471-3p/rno-miR-471*	mmu-miR-471-3p	950	0.00311574	6.02725	0.0765142	0.939611	0.995303	0.995303	-5.33177	1.00216	0.002162	0.002162	563	0.0386565	6.02725	1.00176	0.325935	0.585873	0.585873	-5.56447	1.02716	0.0271568	0.0271568	589	0.0355407	6.02725	0.9154	0.368617	0.633345	0.633345	-5.67694	1.02494	0.0249409	0.0249409	943	25	orange	9	-0.047124	0.839262	514	0.0435014	6.02725	0.829595	0.41452	0.816137	0.816137	-4.92863
148186	mmu-miR-152-5p	mmu-miR-152-5p	219	-0.0577374	6.1087	-1.26355	0.215714	0.969567	0.969567	-4.79149	0.96077	-0.0392303	-0.0392303	794	0.0197065	6.1087	0.432015	0.66869	0.852222	0.852222	-6.03908	1.01375	0.0137532	0.0137532	308	0.077444	6.1087	1.76608	0.0871288	0.28628	0.28628	-4.73977	1.05515	0.055147	0.055147	997	1	turquoise	105	-0.0147873	0.949275	911	0.00857156	6.1087	0.156447	0.876685	0.972628	0.972628	-5.31181
148187	mmu-miR-410-5p/rno-miR-410*	mmu-miR-410-5p	583	-0.0207303	6.76956	-0.576259	0.567724	0.969567	0.969567	-5.30671	0.985734	-0.0142664	-0.0142664	347	0.0562722	6.76956	1.56697	0.125136	0.364949	0.364949	-4.96775	1.03978	0.0397756	0.0397756	184	0.0770025	6.76956	2.23051	0.031489	0.172966	0.172966	-3.90908	1.05482	0.0548242	0.0548242	97	10	purple	38	0.561026	0.00814658	128	0.0559084	6.76956	1.9156	0.0627082	0.489762	0.489762	-4.07501
148190	mmu-miR-3091-3p	mmu-miR-3091-3p	250	-0.0453346	6.03637	-1.16142	0.253722	0.969567	0.969567	-4.89061	0.969065	-0.0309349	-0.0309349	40	-0.125905	6.03637	-3.23114	0.0027748	0.0696917	0.0696917	-1.70086	0.916429	-0.0835708	-0.0835708	202	-0.0805701	6.03637	-2.15091	0.0388278	0.193256	0.193256	-4.07325	0.945684	-0.0543161	-0.0543161	11	12	tan	36	-0.736118	0.00014229	5	-0.1325	6.03637	-3.15701	0.00337539	0.368417	0.368417	-1.89966
148191	mmu-miR-3081-3p	mmu-miR-3081-3p	721	-0.0155973	6.85911	-0.387058	0.7008	0.980069	0.980069	-5.38254	0.989247	-0.010753	-0.010753	918	-0.00766727	6.85911	-0.190599	0.84982	0.936628	0.936628	-6.11287	0.9947	-0.00530045	-0.00530045	913	0.00792999	6.85911	0.205063	0.838581	0.929511	0.929511	-6.18971	1.00551	0.00551179	0.00551179	657	11	greenyellow	38	-0.212447	0.355198	665	-0.01794	6.85911	-0.548739	0.586287	0.890999	0.890999	-5.50941
148193	mmu-miR-466h-3p	mmu-miR-466h-3p	873	0.027547	6.21147	0.173812	0.862905	0.995303	0.995303	-5.43252	1.01928	0.0192776	0.0192776	839	-0.0538771	6.21147	-0.340537	0.735265	0.886875	0.886875	-6.07401	0.963344	-0.036656	-0.036656	740	-0.0814241	6.21147	-0.535361	0.595415	0.813828	0.813828	-6.0698	0.945124	-0.0548757	-0.0548757	334	3	brown	82	-0.390499	0.0800881	71	-0.293642	6.21147	-2.28371	0.0278702	0.368417	0.368417	-3.45872
148194	mmu-miR-3108-5p	mmu-miR-3108-5p	876	0.0369401	6.0578	0.171828	0.864887	0.995303	0.995303	-5.27812	1.02594	0.0259355	0.0259355	733	0.12224	6.0578	0.574734	0.570351	0.784348	0.784348	-5.79304	1.08842	0.0884235	0.0884235	770	0.0852999	6.0578	0.46819	0.643503	0.84326	0.84326	-6.03163	1.06091	0.0609083	0.0609083	962	1	turquoise	105	0.0387653	0.867504	30	-0.602165	6.0578	-2.66281	0.0130467	0.368417	0.368417	-2.93321
148197	mmu-miR-3081-5p	mmu-miR-3081-5p	21	-0.0626801	6.83076	-2.28237	0.0279566	0.969567	0.969567	-3.41908	0.957484	-0.0425163	-0.0425163	990	-0.000986551	6.83076	-0.0359856	0.971476	0.99224	0.99224	-6.12999	0.999316	-0.000683592	-0.000683592	164	0.0616936	6.83076	2.3409	0.0243993	0.149419	0.149419	-3.69088	1.04369	0.0436902	0.0436902	944	5	green	52	0.0463797	0.841769	571	0.0152316	6.83076	0.683624	0.498222	0.881126	0.881126	-5.43545
148198	mmu-miR-653-3p	mmu-miR-653-3p	330	-0.0461019	6.80967	-0.981506	0.332344	0.969567	0.969567	-5.04723	0.96855	-0.0314502	-0.0314502	165	-0.104079	6.80967	-2.21969	0.0322745	0.19795	0.19795	-3.86745	0.930399	-0.0696015	-0.0696015	451	-0.0579774	6.80967	-1.28623	0.205883	0.461982	0.461982	-5.41304	0.96061	-0.0393901	-0.0393901	210	5	green	52	-0.476917	0.0288159	146	-0.0682249	6.80967	-1.79033	0.081103	0.562166	0.562166	-4.26502
148199	mmu-miR-3102-3p	mmu-miR-3102-3p	862	0.0131246	7.45458	0.18546	0.853822	0.995303	0.995303	-5.43077	1.00914	0.00913879	0.00913879	815	-0.0283814	7.45458	-0.401745	0.690047	0.856785	0.856785	-6.05188	0.98052	-0.0194802	-0.0194802	715	-0.041506	7.45458	-0.611169	0.544605	0.770825	0.770825	-6.02737	0.97164	-0.0283598	-0.0283598	698	18	lightgreen	19	-0.188469	0.413267	846	-0.0145748	7.45458	-0.253853	0.800932	0.958089	0.958089	-5.61532
148203	mmu-miR-1198-3p	mmu-miR-1198-3p	754	-0.017737	6.73604	-0.34252	0.733784	0.984217	0.984217	-5.3961	0.987781	-0.0122191	-0.0122191	117	-0.128491	6.73604	-2.4856	0.0172895	0.149546	0.149546	-3.33485	0.914788	-0.085212	-0.085212	185	-0.110754	6.73604	-2.2287	0.0316193	0.172966	0.172966	-3.9126	0.926104	-0.0738958	-0.0738958	170	3	brown	82	-0.504835	0.0195915	536	-0.0326749	6.73604	-0.777744	0.441375	0.831876	0.831876	-5.37452
148205	mmu-miR-3077-5p	mmu-miR-3077-5p	519	-0.0283887	6.37087	-0.659231	0.513589	0.969567	0.969567	-5.26424	0.980515	-0.0194852	-0.0194852	1001	-0.000634793	6.37087	-0.0147665	0.988293	0.998297	0.998297	-6.13052	0.99956	-0.000439908	-0.000439908	687	0.0277539	6.37087	0.671589	0.505772	0.743691	0.743691	-5.98961	1.01942	0.0194238	0.0194238	629	6	red	48	-0.221733	0.334051	768	0.0130741	6.37087	0.374212	0.710257	0.933284	0.933284	-5.58142
148210	mmu-miR-3060-3p	mmu-miR-3060-3p	102	-0.103261	7.23301	-1.64629	0.107675	0.969567	0.969567	-4.35362	0.930927	-0.0690735	-0.0690735	398	-0.0889746	7.23301	-1.42098	0.163203	0.4145	0.4145	-5.16901	0.940191	-0.0598092	-0.0598092	892	0.0142862	7.23301	0.237342	0.813624	0.922937	0.922937	-6.18269	1.00995	0.00995165	0.00995165	497	5	green	52	-0.298515	0.188707	488	-0.0451689	7.23301	-0.887617	0.380144	0.788332	0.788332	-5.29382
148212	mmu-miR-3103-3p	mmu-miR-3103-3p	465	-0.0587811	9.5027	-0.763004	0.450014	0.969567	0.969567	-5.20333	0.960075	-0.0399251	-0.0399251	521	-0.0825254	9.5027	-1.07307	0.289779	0.562873	0.562873	-5.57608	0.944403	-0.0555969	-0.0555969	846	-0.0237442	9.5027	-0.321169	0.749783	0.896903	0.896903	-6.15968	0.983676	-0.0163235	-0.0163235	328	5	green	52	-0.392975	0.0780251	780	-0.0223588	9.5027	-0.357729	0.722459	0.933284	0.933284	-5.58682
148220	mmu-miR-3093-5p	mmu-miR-3093-5p	976	-0.00221909	6.59929	-0.0446491	0.964613	0.995303	0.995303	-5.44434	0.998463	-0.00153697	-0.00153697	462	-0.0613736	6.59929	-1.23701	0.223421	0.488567	0.488567	-5.3973	0.958351	-0.0416487	-0.0416487	464	-0.0591545	6.59929	-1.24026	0.222229	0.48417	0.48417	-5.46791	0.959826	-0.0401735	-0.0401735	366	3	brown	82	-0.370919	0.0978545	545	-0.0302093	6.59929	-0.749193	0.458199	0.848012	0.848012	-5.3938
148224	mmu-miR-3086-5p	mmu-miR-3086-5p	282	-0.0359946	6.05746	-1.07804	0.289803	0.969567	0.969567	-4.94064	0.975359	-0.0246409	-0.0246409	630	-0.0265199	6.05746	-0.827394	0.414697	0.666148	0.666148	-5.79714	0.981786	-0.0182143	-0.0182143	864	0.0094747	6.05746	0.294749	0.770262	0.901609	0.901609	-6.12688	1.00659	0.00658897	0.00658897	976	1	turquoise	105	-0.0241506	0.917241	942	-0.00421266	6.05746	-0.0972046	0.923225	0.991147	0.991147	-5.22986
148225	mmu-miR-3102-5p.2-5p	mmu-miR-3102-5p.2-5p	19	-0.0825224	6.64078	-2.28844	0.0275673	0.969567	0.969567	-3.40906	0.944405	-0.055595	-0.055595	446	-0.0463164	6.64078	-1.28663	0.205745	0.466294	0.466294	-5.33856	0.968406	-0.0315942	-0.0315942	540	0.0362059	6.64078	1.04625	0.301836	0.564144	0.564144	-5.67902	1.02541	0.0254136	0.0254136	665	18	lightgreen	19	-0.210343	0.360094	691	0.0148572	6.64078	0.507832	0.614408	0.896181	0.896181	-5.5287
148226	mmu-miR-467c-3p	mmu-miR-467c-3p	418	-0.0578616	8.46568	-0.83311	0.409815	0.969567	0.969567	-5.15732	0.960687	-0.039313	-0.039313	652	-0.0524357	8.46568	-0.756296	0.453979	0.703935	0.703935	-5.85307	0.964307	-0.0356931	-0.0356931	977	0.00542588	8.46568	0.0814083	0.93553	0.968864	0.968864	-6.20714	1.00377	0.00376801	0.00376801	800	8	pink	47	-0.125956	0.586418	735	0.0247747	8.46568	0.439679	0.662577	0.911704	0.911704	-5.55756
148227	mmu-miR-1251-3p	mmu-miR-1251-3p	71	-0.061896	6.31236	-1.81379	0.0773469	0.969567	0.969567	-4.13106	0.958004	-0.0419957	-0.0419957	213	-0.0695086	6.31236	-2.0404	0.0480655	0.228186	0.228186	-4.20042	0.952963	-0.0470375	-0.0470375	895	-0.00761264	6.31236	-0.232459	0.817387	0.923997	0.923997	-6.18381	0.994737	-0.00526278	-0.00526278	368	2	blue	87	-0.370585	0.098181	283	-0.0368694	6.31236	-1.3317	0.190628	0.679136	0.679136	-4.86616
148230	mmu-miR-450a-1-3p	mmu-miR-450a-1-3p	951	0.00700271	7.9651	0.0741691	0.941252	0.995303	0.995303	-5.44287	1.00487	0.00486571	0.00486571	555	-0.0955652	7.9651	-1.01393	0.316813	0.577684	0.577684	-5.63472	0.935906	-0.0640945	-0.0640945	509	-0.102568	7.9651	-1.13202	0.264481	0.525844	0.525844	-5.58981	0.931374	-0.0686263	-0.0686263	639	2	blue	87	-0.217115	0.344472	702	-0.0379361	7.9651	-0.495251	0.623179	0.896446	0.896446	-5.53434
148232	mmu-miR-3082-3p	mmu-miR-3082-3p	662	0.0166538	6.20867	0.475494	0.637282	0.969567	0.969567	-5.35058	1.01161	0.0116104	0.0116104	845	-0.0115596	6.20867	-0.330618	0.742833	0.888578	0.888578	-6.07715	0.99202	-0.00798046	-0.00798046	624	-0.0282133	6.20867	-0.83941	0.406731	0.659633	0.659633	-5.86617	0.980634	-0.019366	-0.019366	863	25	orange	9	-0.0912559	0.694022	647	0.0191103	6.20867	0.573582	0.569786	0.888628	0.888628	-5.36657
148233	mmu-miR-3096-3p	mmu-miR-3096-3p	758	-0.0143063	8.34547	-0.333111	0.74082	0.984217	0.984217	-5.39876	0.990133	-0.00986736	-0.00986736	136	0.103169	8.34547	2.40638	0.0209067	0.15557	0.15557	-3.49814	1.07413	0.0741302	0.0741302	87	0.117475	8.34547	2.85033	0.00692047	0.0805002	0.0805002	-2.58785	1.08483	0.0848347	0.0848347	312	16	lightcyan	24	0.405951	0.0678602	552	-0.0254415	8.34547	-0.730164	0.469618	0.860967	0.860967	-5.40627
148235	mmu-miR-3083-3p	mmu-miR-3083-3p	496	0.0272098	6.11573	0.713439	0.480694	0.969567	0.969567	-5.23271	1.01904	0.0190393	0.0190393	383	-0.0552322	6.11573	-1.4507	0.1565	0.413136	0.413136	-5.12989	0.96244	-0.0375605	-0.0375605	183	-0.082442	6.11573	-2.25251	0.0312085	0.172585	0.172585	-3.88413	0.944458	-0.0555423	-0.0555423	197	3	brown	82	-0.48852	0.024637	91	-0.0986974	6.11573	-2.21717	0.0337625	0.371255	0.371255	-3.54259
148238	mmu-miR-3096-5p	mmu-miR-3096-5p	878	-0.0106914	7.27478	-0.168988	0.866673	0.995303	0.995303	-5.43322	0.992617	-0.00738329	-0.00738329	877	0.0175934	7.27478	0.278564	0.782039	0.902422	0.902422	-6.09272	1.01227	0.0122695	0.0122695	771	0.0282847	7.27478	0.465866	0.643881	0.84326	0.84326	-6.10383	1.0198	0.0197989	0.0197989	783	5	green	52	0.136479	0.555258	360	-0.0577418	7.27478	-1.12494	0.267436	0.747122	0.747122	-5.0851
148242	mmu-miR-205-3p	mmu-miR-205-3p	554	0.0216896	6.27108	0.62312	0.536803	0.969567	0.969567	-5.28341	1.01515	0.0151477	0.0151477	603	-0.0309467	6.27108	-0.89061	0.378555	0.632827	0.632827	-5.74684	0.978778	-0.0212222	-0.0212222	358	-0.0526363	6.27108	-1.57577	0.123091	0.347956	0.347956	-5.02616	0.964173	-0.0358272	-0.0358272	638	3	brown	82	-0.217499	0.343598	183	-0.0464258	6.27108	-1.64398	0.108154	0.598098	0.598098	-4.47339
148244	mmu-miR-3098-3p	mmu-miR-3098-3p	826	-0.0127289	7.73648	-0.231546	0.818092	0.995303	0.995303	-5.42273	0.991216	-0.0087842	-0.0087842	816	-0.021987	7.73648	-0.40065	0.690847	0.856785	0.856785	-6.05231	0.984875	-0.0151247	-0.0151247	925	-0.00925811	7.73648	-0.175491	0.861594	0.941886	0.941886	-6.19525	0.993603	-0.00639669	-0.00639669	1015	4	yellow	52	-0.00628501	0.978429	501	0.0377668	7.73648	0.84678	0.402242	0.810284	0.810284	-5.325
148248	mmu-miR-344e-3p	mmu-miR-344e-3p	116	0.111937	8.14667	1.6008	0.117425	0.969567	0.969567	-4.41093	1.08068	0.0806785	0.0806785	440	0.0907631	8.14667	1.30024	0.201088	0.462054	0.462054	-5.32209	1.06493	0.0649333	0.0649333	848	-0.0211743	8.14667	-0.315543	0.754018	0.898775	0.898775	-6.16144	0.98543	-0.0145697	-0.0145697	631	1	turquoise	105	0.220667	0.336439	333	-0.0675494	8.14667	-1.19069	0.240913	0.729263	0.729263	-5.01915
148250	mmu-let-7f-2-3p/rno-let-7f-2*	mmu-let-7f-2-3p	914	-0.00462819	6.87376	-0.115816	0.908388	0.995303	0.995303	-5.43956	0.996797	-0.00320288	-0.00320288	878	-0.0110304	6.87376	-0.276504	0.783609	0.903203	0.903203	-6.09328	0.992383	-0.00761654	-0.00761654	930	-0.00640221	6.87376	-0.166946	0.868268	0.941886	0.941886	-6.19668	0.995572	-0.00442784	-0.00442784	942	3	brown	82	0.0472214	0.838934	804	0.0106645	6.87376	0.328937	0.743948	0.936413	0.936413	-5.59569
148252	mmu-miR-496-5p	mmu-miR-496-5p	273	0.0383723	6.56458	1.11392	0.272077	0.969567	0.969567	-4.9347	1.02695	0.0269545	0.0269545	1010	0.000118111	6.56458	0.00343461	0.997277	0.999009	0.999009	-6.13062	1.00008	8.18714e-05	8.18714e-05	499	-0.0382542	6.56458	-1.15718	0.25418	0.51458	0.51458	-5.5624	0.973833	-0.0261673	-0.0261673	968	19	lightyellow	19	0.0314088	0.892491	313	-0.0352125	6.56458	-1.25993	0.21512	0.695531	0.695531	-4.94597
148253	mmu-miR-130a-5p/rno-miR-130a*	mmu-miR-130a-5p	815	0.00729016	6.43281	0.255939	0.799332	0.992068	0.992068	-5.41775	1.00507	0.00506594	0.00506594	77	0.0770673	6.43281	2.71033	0.00991046	0.128954	0.128954	-2.85151	1.05487	0.0548715	0.0548715	131	0.0697771	6.43281	2.5527	0.0146818	0.11342	0.11342	-3.25067	1.04955	0.0495545	0.0495545	381	17	grey60	24	0.365375	0.103373	745	0.00971097	6.43281	0.420221	0.676612	0.916895	0.916895	-5.56505
148254	mmu-miR-194-1-3p	mmu-miR-194-1-3p	789	-0.00845002	6.49031	-0.294733	0.769749	0.984662	0.984662	-5.40882	0.99416	-0.00583999	-0.00583999	397	0.0406898	6.49031	1.4217	0.162996	0.4145	0.4145	-5.16806	1.02861	0.0286055	0.0286055	299	0.0491398	6.49031	1.78604	0.0818061	0.276731	0.276731	-4.70239	1.03465	0.0346478	0.0346478	739	8	pink	47	0.169826	0.461757	577	0.015712	6.49031	0.675489	0.503318	0.882043	0.882043	-5.44036
148258	mmu-miR-3089-5p	mmu-miR-3089-5p	262	0.0453303	6.30117	1.14169	0.261972	0.969567	0.969567	-4.90876	1.03192	0.0319194	0.0319194	67	0.111705	6.30117	2.81827	0.00817379	0.118492	0.118492	-2.65856	1.0805	0.0805041	0.0805041	316	0.0663743	6.30117	1.74199	0.0910207	0.291497	0.291497	-4.77706	1.04708	0.0470819	0.0470819	917	19	lightyellow	19	0.0616208	0.790745	793	0.0149284	6.30117	0.343662	0.733326	0.933284	0.933284	-5.34468
148259	mmu-miR-3070a-5p/mmu-miR-3070b-5p	mmu-miR-3070a-5p	170	-0.186293	7.02495	-1.41001	0.166398	0.969567	0.969567	-4.63611	0.878861	-0.121139	-0.121139	57	-0.379055	7.02495	-2.87396	0.0065077	0.113574	0.113574	-2.4821	0.768941	-0.231059	-0.231059	379	-0.192762	7.02495	-1.52032	0.136432	0.3643	0.3643	-5.10565	0.874929	-0.125071	-0.125071	182	12	tan	36	-0.494388	0.0227155	31	-0.276887	7.02495	-2.58311	0.0136228	0.368417	0.368417	-2.89963
148261	mmu-miR-208a-5p/rno-miR-208*	mmu-miR-208a-5p	932	-0.00609535	7.90608	-0.0948026	0.924953	0.995303	0.995303	-5.44141	0.995784	-0.00421606	-0.00421606	581	-0.060965	7.90608	-0.949851	0.34799	0.606137	0.606137	-5.69471	0.958623	-0.0413773	-0.0413773	597	-0.0548697	7.90608	-0.889285	0.379258	0.642542	0.642542	-5.82498	0.962681	-0.0373186	-0.0373186	532	11	greenyellow	38	-0.279203	0.220319	372	-0.0569856	7.90608	-1.09245	0.281283	0.758878	0.758878	-5.1164
148266	mmu-miR-3112-5p	mmu-miR-3112-5p	915	-0.0210579	6.09093	-0.113321	0.910477	0.995303	0.995303	-5.43977	0.98551	-0.0144902	-0.0144902	848	0.0608437	6.09093	0.327992	0.745033	0.888578	0.888578	-6.07783	1.04308	0.0430756	0.0430756	779	0.0819016	6.09093	0.459276	0.64911	0.84326	0.84326	-6.10633	1.05841	0.0584122	0.0584122	733	17	grey60	24	0.172679	0.454152	231	0.35267	6.09093	1.5004	0.143216	0.624784	0.624784	-4.451
148267	mmu-miR-3082-5p	mmu-miR-3082-5p	77	-0.113484	9.86565	-1.78797	0.0814889	0.969567	0.969567	-4.16653	0.924353	-0.0756471	-0.0756471	594	-0.0579713	9.86565	-0.914935	0.365803	0.623219	0.623219	-5.72583	0.960614	-0.039386	-0.039386	587	0.0555131	9.86565	0.911394	0.367641	0.632754	0.632754	-5.80579	1.03923	0.0392286	0.0392286	557	8	pink	47	-0.262434	0.250446	547	0.0385652	9.86565	0.74892	0.458362	0.848012	0.848012	-5.39399
148270	mmu-miR-669b-3p	mmu-miR-669b-3p	736	-0.0256583	9.57488	-0.362881	0.718637	0.984217	0.984217	-5.3901	0.982372	-0.0176278	-0.0176278	899	-0.0155078	9.57488	-0.219705	0.827238	0.929707	0.929707	-6.10704	0.989308	-0.0106916	-0.0106916	947	0.0101505	9.57488	0.149593	0.881851	0.942379	0.942379	-6.19939	1.00706	0.00706059	0.00706059	670	21	darkred	15	0.208721	0.363895	992	0.00161474	9.57488	0.0281484	0.977686	0.993907	0.993907	-5.64393
148274	mmu-miR-1968-3p	mmu-miR-1968-3p	620	-0.0181855	6.75193	-0.521461	0.604971	0.969567	0.969567	-5.33169	0.987474	-0.0125261	-0.0125261	404	-0.0488163	6.75193	-1.40221	0.168697	0.422577	0.422577	-5.19361	0.966729	-0.0332708	-0.0332708	586	-0.0306308	6.75193	-0.915255	0.365637	0.631441	0.631441	-5.80239	0.978992	-0.0210078	-0.0210078	528	22	darkgreen	13	-0.281557	0.216291	453	-0.0266198	6.75193	-0.940842	0.35253	0.782767	0.782767	-5.25106
148275	mmu-miR-3070b-3p	mmu-miR-3070b-3p	206	-0.0454694	6.30191	-1.29417	0.203156	0.969567	0.969567	-4.76048	0.968974	-0.0310255	-0.0310255	931	-0.0058385	6.30191	-0.166466	0.868643	0.943404	0.943404	-6.11708	0.995961	-0.00403876	-0.00403876	490	0.0396309	6.30191	1.17542	0.246895	0.509914	0.509914	-5.54218	1.02785	0.0278508	0.0278508	707	6	red	48	0.185904	0.419768	368	0.0314463	6.30191	1.1032	0.276644	0.758878	0.758878	-5.10614
148276	mmu-miR-3073-3p	mmu-miR-3073-3p	765	-0.0124816	5.89553	-0.327001	0.746072	0.984217	0.984217	-5.33562	0.991386	-0.00861428	-0.00861428	937	0.00602855	5.89553	0.158172	0.875444	0.945287	0.945287	-6.04042	1.00419	0.00418741	0.00418741	735	0.0185102	5.89553	0.548415	0.587704	0.808165	0.808165	-6.06169	1.01291	0.0129129	0.0129129	671	9	pink	47	-0.20826	0.36498	497	-0.0428851	5.89553	-0.858704	0.397713	0.807793	0.807793	-4.93454
148278	mmu-miR-138-2-3p/rno-miR-138-2*	mmu-miR-138-2-3p	565	0.0657918	11.7196	0.598243	0.553108	0.969567	0.969567	-5.296	1.04666	0.0466593	0.0466593	188	-0.232109	11.7196	-2.11422	0.0408887	0.218243	0.218243	-4.06598	0.851389	-0.148611	-0.148611	89	-0.297901	11.7196	-2.8227	0.00743422	0.0829162	0.0829162	-2.65142	0.813435	-0.186565	-0.186565	224	11	greenyellow	38	-0.467035	0.0327996	96	-0.194345	11.7196	-2.17818	0.0354508	0.37371	0.37371	-3.64383
148279	mmu-miR-449a-3p	mmu-miR-449a-3p	630	0.0519649	6.08772	0.516528	0.610349	0.969567	0.969567	-5.15933	1.03668	0.0366759	0.0366759	407	0.139974	6.08772	1.41492	0.170306	0.423464	0.423464	-4.99361	1.10189	0.101885	0.101885	566	0.0880089	6.08772	0.978193	0.338017	0.60431	0.60431	-5.59011	1.0629	0.0629022	0.0629022	1004	27	white	9	-0.0126383	0.956639	130	-0.219822	6.08772	-1.94957	0.063351	0.489762	0.489762	-3.94152
148281	mmu-miR-467e-3p	mmu-miR-467e-3p	127	-0.107583	10.1917	-1.53264	0.133372	0.969567	0.969567	-4.49422	0.928142	-0.071858	-0.071858	928	-0.0119347	10.1917	-0.170318	0.865633	0.943056	0.943056	-6.11645	0.991762	-0.00823835	-0.00823835	407	0.0956479	10.1917	1.41991	0.163515	0.406577	0.406577	-5.24315	1.06855	0.0685452	0.0685452	920	21	darkred	15	0.0607064	0.793786	897	0.0101201	10.1917	0.177705	0.859867	0.968419	0.968419	-5.63009
148283	mmu-miR-1199-3p	mmu-miR-1199-3p	941	-0.00368924	6.26441	-0.0841587	0.933449	0.995303	0.995303	-5.4105	0.997446	-0.00255392	-0.00255392	90	0.111213	6.26441	2.64276	0.0125757	0.139668	0.139668	-3.03729	1.08014	0.0801358	0.0801358	110	0.114902	6.26441	2.72256	0.0103548	0.0942729	0.0942729	-2.89288	1.0829	0.0829014	0.0829014	1011	27	white	9	0.00750229	0.974253	696	-0.0217488	6.26441	-0.504087	0.617619	0.896181	0.896181	-5.34033
148286	mmu-miR-3066-3p	mmu-miR-3066-3p	756	0.0178487	6.2809	0.339309	0.736183	0.984217	0.984217	-5.39701	1.01245	0.0124486	0.0124486	116	-0.131246	6.2809	-2.49935	0.0167228	0.145892	0.145892	-3.3061	0.913042	-0.0869575	-0.0869575	71	-0.149095	6.2809	-2.9535	0.00528098	0.0719305	0.0719305	-2.34704	0.901816	-0.0981839	-0.0981839	84	3	brown	82	-0.568035	0.0072245	82	-0.095487	6.2809	-2.23742	0.0309963	0.371255	0.371255	-3.54072
148292	mmu-miR-3109-3p	mmu-miR-3109-3p	966	0.00233993	6.05938	0.0575109	0.954528	0.995303	0.995303	-5.41206	1.00162	0.00162323	0.00162323	907	0.00827006	6.05938	0.211738	0.833776	0.929707	0.929707	-6.10854	1.00575	0.00574883	0.00574883	945	0.00593014	6.05938	0.151391	0.880704	0.942303	0.942303	-6.15847	1.00412	0.00411892	0.00411892	519	2	blue	87	-0.28675	0.207576	9	-0.154202	6.05938	-3.09448	0.00430686	0.368417	0.368417	-2.20987
148294	mmu-miR-217-3p/rno-miR-217*	mmu-miR-217-3p	768	0.0134496	6.24537	0.323631	0.748074	0.984217	0.984217	-5.40127	1.00937	0.00936614	0.00936614	925	0.00725807	6.24537	0.17495	0.86209	0.942325	0.942325	-6.11563	1.00504	0.00504358	0.00504358	941	-0.00619154	6.24537	-0.155248	0.877485	0.942303	0.942303	-6.19852	0.995718	-0.00428245	-0.00428245	486	2	blue	87	-0.302998	0.181834	87	-0.084045	6.24537	-2.22091	0.0326785	0.371255	0.371255	-3.54398
148295	mmu-miR-216b-3p	mmu-miR-216b-3p	659	0.0172539	6.15259	0.479236	0.634494	0.969567	0.969567	-5.34921	1.01203	0.0120313	0.0120313	854	-0.0114295	6.15259	-0.318011	0.752203	0.889594	0.889594	-6.08121	0.992109	-0.00789101	-0.00789101	628	-0.0286834	6.15259	-0.830193	0.411572	0.663233	0.663233	-5.87392	0.980315	-0.0196854	-0.0196854	145	22	darkgreen	13	-0.529335	0.0136021	949	-0.00268903	6.15259	-0.0891269	0.929445	0.991147	0.991147	-5.61244
148297	mmu-miR-92a-1-5p/rno-miR-92a-1*	mmu-miR-92a-1-5p	938	0.00452391	6.33419	0.0888432	0.929669	0.995303	0.995303	-5.44187	1.00314	0.00314066	0.00314066	460	0.0631967	6.33419	1.24325	0.221329	0.486715	0.486715	-5.38994	1.04478	0.0447782	0.0447782	485	0.0586728	6.33419	1.2007	0.237237	0.493698	0.493698	-5.51355	1.04151	0.0415072	0.0415072	764	15	midnightblue	27	0.152461	0.50941	711	-0.0204771	6.33419	-0.479877	0.634043	0.90165	0.90165	-5.51352
148298	mmu-miR-3073-5p	mmu-miR-3073-5p	197	-0.0756756	5.93328	-1.32955	0.194662	0.969567	0.969567	-4.66399	0.948898	-0.0511023	-0.0511023	686	0.0387307	5.93328	0.68478	0.499251	0.736505	0.736505	-5.79648	1.02721	0.0272097	0.0272097	201	0.114406	5.93328	2.17238	0.0386681	0.193256	0.193256	-3.98901	1.08253	0.0825294	0.0825294	857	7	black	48	0.0955087	0.680472	267	-0.0905029	5.93328	-1.38069	0.178566	0.668691	0.668691	-4.56557
148299	mmu-miR-802-3p/rno-miR-802*	mmu-miR-802-3p	896	-0.0056029	6.21561	-0.147595	0.883457	0.995303	0.995303	-5.43604	0.996124	-0.0038761	-0.0038761	567	0.0373623	6.21561	0.98593	0.330516	0.58922	0.58922	-5.66109	1.02624	0.0262358	0.0262358	489	0.0429652	6.21561	1.17941	0.2457	0.508484	0.508484	-5.53747	1.03023	0.0302291	0.0302291	662	14	cyan	27	0.211402	0.357623	322	0.0410557	6.21561	1.23223	0.225571	0.708937	0.708937	-4.92118
148300	mmu-miR-370-5p/rno-miR-370*	mmu-miR-370-5p	963	-0.00317646	7.31865	-0.058919	0.953315	0.995303	0.995303	-5.44372	0.997801	-0.00219933	-0.00219933	1000	0.000871111	7.31865	0.016186	0.987168	0.998297	0.998297	-6.1305	1.0006	0.000603991	0.000603991	979	0.00404757	7.31865	0.0782337	0.938039	0.969658	0.969658	-6.20739	1.00281	0.0028095	0.0028095	984	4	yellow	52	0.0198645	0.931892	747	0.0183662	7.31865	0.419901	0.676843	0.916895	0.916895	-5.56517
148303	mmu-miR-3106-5p	mmu-miR-3106-5p	93	0.118195	7.91523	1.69835	0.0973421	0.969567	0.969567	-4.28637	1.08538	0.0853757	0.0853757	24	0.244995	7.91523	3.52647	0.00108762	0.0435891	0.0435891	-0.884027	1.18509	0.185088	0.185088	271	0.1268	7.91523	1.89861	0.0649712	0.242182	0.242182	-4.51501	1.09187	0.0918692	0.0918692	7	10	purple	38	0.768377	4.73e-05	606	-0.0358155	7.91523	-0.634332	0.529538	0.882043	0.882043	-5.46432
148309	mmu-miR-3068-3p	mmu-miR-3068-3p	929	-0.0162298	11.9005	-0.100269	0.92064	0.995303	0.995303	-5.44097	0.988813	-0.0111866	-0.0111866	468	-0.196742	11.9005	-1.2176	0.230632	0.497974	0.497974	-5.4197	0.872518	-0.127482	-0.127482	496	-0.180513	11.9005	-1.16211	0.252195	0.514127	0.514127	-5.55696	0.882389	-0.117611	-0.117611	239	3	brown	82	-0.459467	0.0361333	197	-0.208755	11.9005	-1.58967	0.119918	0.615783	0.615783	-4.54686
148310	mmu-miR-3094-5p	mmu-miR-3094-5p	51	-0.0728867	6.2955	-1.96662	0.056499	0.969567	0.969567	-3.91393	0.950734	-0.0492662	-0.0492662	402	-0.0519504	6.2955	-1.40415	0.168326	0.422577	0.422577	-5.19109	0.964631	-0.0353686	-0.0353686	720	0.0209363	6.2955	0.588654	0.559547	0.786475	0.786475	-6.04045	1.01462	0.0146177	0.0146177	879	8	pink	47	0.0835485	0.718807	356	-0.0355005	6.2955	-1.13607	0.262981	0.747122	0.747122	-5.04609
148312	mmu-miR-3087-5p	mmu-miR-3087-5p	135	-0.054228	6.6029	-1.50988	0.139068	0.969567	0.969567	-4.52133	0.96311	-0.0368903	-0.0368903	664	0.0263745	6.6029	0.735626	0.466324	0.710722	0.710722	-5.86792	1.01845	0.0184495	0.0184495	165	0.0806025	6.6029	2.3386	0.0245312	0.149419	0.149419	-3.69552	1.05746	0.0574596	0.0574596	873	14	cyan	27	0.0858673	0.71132	680	0.0153695	6.6029	0.527466	0.600834	0.890999	0.890999	-5.51963
148313	mmu-miR-3095-5p	mmu-miR-3095-5p	394	0.0353773	5.87181	0.872612	0.391408	0.969567	0.969567	-5.01957	1.02482	0.0248248	0.0248248	507	0.0451795	5.87181	1.12272	0.272518	0.54357	0.54357	-5.38345	1.03181	0.0318115	0.0318115	888	0.00980215	5.87181	0.247911	0.806284	0.91843	0.91843	-6.01001	1.00682	0.00681747	0.00681747	827	13	salmon	32	0.111757	0.629599	797	0.0172738	5.87181	0.338521	0.737876	0.933284	0.933284	-5.12781
148314	mmu-miR-873-3p/rno-miR-873*	mmu-miR-873-3p	155	0.0598795	6.71675	1.44846	0.155416	0.969567	0.969567	-4.59274	1.04238	0.0423787	0.0423787	735	-0.0236025	6.71675	-0.571926	0.570627	0.784348	0.784348	-5.97138	0.983773	-0.0162269	-0.0162269	210	-0.0834821	6.71675	-2.1043	0.0417946	0.20141	0.20141	-4.14859	0.943777	-0.056223	-0.056223	647	12	tan	36	-0.214608	0.350209	306	-0.0426941	6.71675	-1.27295	0.21051	0.693269	0.693269	-4.93179
148321	mmu-miR-679-3p	mmu-miR-679-3p	443	0.0394871	6.37999	0.787818	0.435527	0.969567	0.969567	-5.18749	1.02775	0.0277484	0.0277484	158	-0.112799	6.37999	-2.25439	0.0298159	0.190973	0.190973	-3.80051	0.924792	-0.0752078	-0.0752078	60	-0.152286	6.37999	-3.16605	0.00298241	0.0502171	0.0502171	-1.83461	0.899824	-0.100176	-0.100176	113	3	brown	82	-0.550968	0.0096367	63	-0.0940354	6.37999	-2.31248	0.0260723	0.368417	0.368417	-3.40713
148324	mmu-miR-1912-5p	mmu-miR-1912-5p	361	0.0397188	6.49628	0.920087	0.363137	0.969567	0.969567	-5.09487	1.02791	0.0279134	0.0279134	982	0.00240459	6.49628	0.055799	0.955784	0.984984	0.984984	-6.1291	1.00167	0.00166812	0.00166812	593	-0.0373142	6.49628	-0.900729	0.373216	0.636922	0.636922	-5.8151	0.974467	-0.0255326	-0.0255326	728	32	violet	6	0.175706	0.446157	970	-0.00212302	6.49628	-0.0606181	0.95197	0.991433	0.991433	-5.64263
148325	mmu-miR-1981-3p	mmu-miR-1981-3p	991	-0.0012768	7.31324	-0.0315461	0.974994	0.995303	0.995303	-5.44476	0.999115	-0.000884618	-0.000884618	37	-0.13113	7.31324	-3.24549	0.00239766	0.0655791	0.0655791	-1.59453	0.913116	-0.0868843	-0.0868843	50	-0.129854	7.31324	-3.34322	0.00182711	0.0369807	0.0369807	-1.39198	0.913924	-0.0860758	-0.0860758	39	12	tan	36	-0.631623	0.0021323	409	-0.033389	7.31324	-1.01682	0.315457	0.77634	0.77634	-5.18595
148328	mmu-miR-147-5p	mmu-miR-147-5p	957	0.0026952	5.81608	0.0680657	0.946268	0.995303	0.995303	-5.33226	1.00187	0.00186992	0.00186992	731	0.0211817	5.81608	0.583168	0.564938	0.781283	0.781283	-5.91178	1.01479	0.0147903	0.0147903	753	0.0184865	5.81608	0.505652	0.617474	0.829859	0.829859	-5.98792	1.0129	0.0128963	0.0128963	856	5	green	52	-0.095869	0.679328	840	0.014219	5.81608	0.267263	0.791431	0.952797	0.952797	-5.11521
148330	mmu-miR-190-3p/rno-miR-190*	mmu-miR-190-3p	540	0.043314	6.5223	0.642395	0.524345	0.969567	0.969567	-5.27331	1.03048	0.0304782	0.0304782	663	-0.0497585	6.5223	-0.739254	0.464143	0.708466	0.708466	-5.86535	0.966098	-0.033902	-0.033902	402	-0.0930725	6.5223	-1.43841	0.158231	0.398332	0.398332	-5.21845	0.937524	-0.062476	-0.062476	572	3	brown	82	-0.253336	0.267843	246	-0.0781614	6.5223	-1.42883	0.160949	0.660129	0.660129	-4.7518
148333	mmu-miR-96-3p	mmu-miR-96-3p	861	0.00629113	5.99194	0.186675	0.853295	0.995303	0.995303	-5.40894	1.00437	0.0043702	0.0043702	740	-0.0190463	5.99194	-0.566084	0.575957	0.78766	0.78766	-5.94818	0.986885	-0.0131151	-0.0131151	635	-0.0253374	5.99194	-0.804562	0.428018	0.682132	0.682132	-5.89207	0.982591	-0.0174092	-0.0174092	245	3	brown	82	-0.455242	0.0381063	632	-0.0302666	5.99194	-0.596972	0.555441	0.885207	0.885207	-5.01829
148336	mmu-miR-3071-5p	mmu-miR-3071-5p	544	0.0314108	6.27626	0.638819	0.526644	0.969567	0.969567	-5.27521	1.02201	0.0220111	0.0220111	171	-0.10739	6.27626	-2.18783	0.0346883	0.204802	0.204802	-3.9282	0.928266	-0.071734	-0.071734	74	-0.138801	6.27626	-2.94155	0.00545026	0.0719305	0.0719305	-2.3752	0.908274	-0.0917261	-0.0917261	86	3	brown	82	-0.565931	0.00749178	51	-0.0946235	6.27626	-2.37199	0.0226802	0.368417	0.368417	-3.29893
148338	hsa-miR-3064-3p/mmu-miR-3064-3p	mmu-miR-3064-3p	132	0.0632836	6.20303	1.5281	0.134492	0.969567	0.969567	-4.49965	1.04484	0.0448411	0.0448411	1009	-0.000240167	6.20303	-0.00580935	0.995394	0.998354	0.998354	-6.13061	0.999834	-0.000166457	-0.000166457	352	-0.0635237	6.20303	-1.5984	0.11796	0.339136	0.339136	-4.993	0.956924	-0.043076	-0.043076	403	35	sienna3	5	-0.351186	0.118526	203	-0.0527973	6.20303	-1.57141	0.124101	0.615783	0.615783	-4.57109
148339	mmu-miR-665-5p	mmu-miR-665-5p	9	-0.179287	8.89817	-2.51476	0.0161082	0.969567	0.969567	-3.02226	0.883139	-0.116861	-0.116861	187	-0.151167	8.89817	-2.12401	0.0400111	0.216531	0.216531	-4.04786	0.900522	-0.0994782	-0.0994782	807	0.02812	8.89817	0.411008	0.683298	0.855335	0.855335	-6.1274	1.01968	0.0196825	0.0196825	228	5	green	52	-0.466084	0.0332047	697	-0.0290782	8.89817	-0.502725	0.617962	0.896181	0.896181	-5.53101
148342	mmu-miR-670-3p	mmu-miR-670-3p	772	0.0118289	6.91615	0.3169	0.752996	0.984217	0.984217	-5.40316	1.00823	0.00823286	0.00823286	732	-0.021618	6.91615	-0.580158	0.565118	0.781283	0.781283	-5.96679	0.985127	-0.0148727	-0.0148727	580	-0.0334468	6.91615	-0.933729	0.356142	0.621407	0.621407	-5.78594	0.977083	-0.0229169	-0.0229169	565	5	green	52	-0.257506	0.259777	612	-0.0189657	6.91615	-0.626273	0.534755	0.882876	0.882876	-5.46884
148344	mmu-miR-669l-3p	mmu-miR-669l-3p	412	-0.0577396	9.25088	-0.843716	0.403932	0.969567	0.969567	-5.15002	0.960768	-0.0392318	-0.0392318	890	-0.0166282	9.25088	-0.243399	0.808961	0.919853	0.919853	-6.10168	0.98854	-0.0114596	-0.0114596	710	0.0411115	9.25088	0.625997	0.534934	0.762469	0.762469	-6.01842	1.02891	0.0289062	0.0289062	940	7	black	48	0.0483646	0.835085	387	-0.0591671	9.25088	-1.06566	0.293078	0.764231	0.764231	-5.14157
148352	mmu-miR-3071-3p	mmu-miR-3071-3p	953	0.00455918	6.2466	0.0740286	0.941417	0.995303	0.995303	-5.44287	1.00317	0.00316518	0.00316518	573	-0.0599893	6.2466	-0.975753	0.336014	0.593449	0.593449	-5.67008	0.959271	-0.0407288	-0.0407288	523	-0.0645485	6.2466	-1.09216	0.28237	0.545815	0.545815	-5.6313	0.956245	-0.0437555	-0.0437555	542	2	blue	87	-0.271006	0.234732	472	-0.0557561	6.2466	-0.914201	0.366989	0.782767	0.782767	-5.12319
148354	mmu-miR-466a-5p	mmu-miR-466a-5p	113	-0.101896	8.01192	-1.62173	0.112854	0.969567	0.969567	-4.38473	0.931808	-0.0681925	-0.0681925	689	-0.042088	8.01192	-0.671014	0.506134	0.742391	0.742391	-5.91178	0.971248	-0.0287518	-0.0287518	561	0.0598081	8.01192	0.991898	0.327312	0.590445	0.590445	-5.7321	1.04233	0.0423271	0.0423271	918	8	pink	47	-0.0609286	0.793047	961	0.00350328	8.01192	0.0687242	0.945557	0.991433	0.991433	-5.64216
148355	mmu-miR-3077-3p	mmu-miR-3077-3p	440	-0.0326942	7.30935	-0.791348	0.433489	0.969567	0.969567	-5.18519	0.977593	-0.022407	-0.022407	288	-0.0737863	7.30935	-1.78906	0.0813096	0.285713	0.285713	-4.62888	0.950141	-0.0498589	-0.0498589	546	-0.0410921	7.30935	-1.03644	0.30633	0.567777	0.567777	-5.6888	0.971919	-0.0280811	-0.0280811	346	12	tan	36	-0.380256	0.0890535	732	-0.0148007	7.30935	-0.441566	0.661222	0.911704	0.911704	-5.55682
148360	mmu-miR-375-5p/rno-miR-375*	mmu-miR-375-5p	657	-0.0177525	6.63722	-0.482405	0.632193	0.969567	0.969567	-5.348	0.98777	-0.0122297	-0.0122297	448	-0.0470967	6.63722	-1.28202	0.207341	0.468369	0.468369	-5.34411	0.967882	-0.0321179	-0.0321179	627	-0.0293442	6.63722	-0.830925	0.411033	0.663233	0.663233	-5.87347	0.979866	-0.0201344	-0.0201344	151	18	lightgreen	19	-0.522959	0.0149947	939	-0.00297438	6.63722	-0.099624	0.921149	0.991147	0.991147	-5.63982
148362	mmu-miR-592-3p	mmu-miR-592-3p	910	0.00626496	6.85096	0.119412	0.905557	0.995303	0.995303	-5.4392	1.00435	0.00435198	0.00435198	230	-0.102918	6.85096	-1.96506	0.0564996	0.248158	0.248158	-4.33368	0.931148	-0.0688523	-0.0688523	195	-0.109183	6.85096	-2.16857	0.0362247	0.187997	0.187997	-4.02798	0.927113	-0.0728871	-0.0728871	424	12	tan	36	-0.339492	0.132166	364	-0.047719	6.85096	-1.12108	0.269052	0.747122	0.747122	-5.08886
148364	mmu-miR-1912-3p	mmu-miR-1912-3p	165	-0.0469678	6.05068	-1.42909	0.161764	0.969567	0.969567	-4.61516	0.967969	-0.0320314	-0.0320314	30	-0.114189	6.05068	-3.48045	0.00135026	0.0455489	0.0455489	-1.06212	0.923902	-0.0760985	-0.0760985	207	-0.0672212	6.05068	-2.13133	0.0400943	0.196017	0.196017	-4.10535	0.954475	-0.0455253	-0.0455253	255	12	tan	36	-0.451182	0.0400805	473	0.0309808	6.05068	0.91318	0.367339	0.782767	0.782767	-5.09519
148366	mmu-miR-344d-1-5p	mmu-miR-344d-1-5p	627	0.0360941	6.10671	0.516291	0.609523	0.969567	0.969567	-5.26195	1.02533	0.0253341	0.0253341	298	0.112783	6.10671	1.77488	0.0863006	0.293075	0.293075	-4.65885	1.08131	0.0813119	0.0813119	510	0.0766886	6.10671	1.13478	0.265659	0.527151	0.527151	-5.49406	1.05459	0.0545947	0.0545947	336	20	royalblue	17	0.388138	0.0820921	432	0.0807613	6.10671	0.984501	0.332924	0.77634	0.77634	-4.90425
148367	mmu-miR-181b-1-3p	mmu-miR-181b-1-3p	172	0.0658264	6.62251	1.40295	0.168479	0.969567	0.969567	-4.64396	1.04668	0.0466843	0.0466843	201	-0.0970247	6.62251	-2.07146	0.0449213	0.225104	0.225104	-4.14431	0.934959	-0.0650408	-0.0650408	33	-0.162851	6.62251	-3.61676	0.000838847	0.0257247	0.0257247	-0.684004	0.893258	-0.106742	-0.106742	257	12	tan	36	-0.450788	0.0402763	226	-0.05728	6.62251	-1.50474	0.140383	0.624784	0.624784	-4.65747
148368	mmu-miR-3097-3p	mmu-miR-3097-3p	628	0.0229724	6.62778	0.514752	0.609608	0.969567	0.969567	-5.33458	1.01605	0.0160507	0.0160507	113	-0.11167	6.62778	-2.50658	0.0164318	0.145892	0.145892	-3.29095	0.925516	-0.0744841	-0.0744841	63	-0.134643	6.62778	-3.14384	0.00316861	0.0508989	0.0508989	-1.88913	0.910895	-0.0891046	-0.0891046	149	12	tan	36	-0.52439	0.0146725	26	-0.0974798	6.62778	-2.69228	0.010373	0.368417	0.368417	-2.6842
148370	mmu-miR-466n-3p	mmu-miR-466n-3p	752	0.0218589	7.14277	0.344486	0.732317	0.984217	0.984217	-5.39554	1.01527	0.0152668	0.0152668	122	-0.155561	7.14277	-2.45582	0.0185764	0.153068	0.153068	-3.39667	0.897783	-0.102217	-0.102217	82	-0.17742	7.14277	-2.91362	0.00586617	0.0722861	0.0722861	-2.44078	0.884283	-0.115717	-0.115717	124	3	brown	82	-0.543853	0.0108199	218	-0.0788158	7.14277	-1.53099	0.133778	0.621026	0.621026	-4.62385
148373	mmu-miR-667-5p	mmu-miR-667-5p	478	-0.0330569	6.38269	-0.743985	0.461308	0.969567	0.969567	-5.21513	0.977347	-0.0226528	-0.0226528	893	-0.01035	6.38269	-0.233342	0.816706	0.923777	0.923777	-6.10402	0.992852	-0.00714838	-0.00714838	742	0.022707	6.38269	0.532534	0.597353	0.813969	0.813969	-6.07127	1.01586	0.0158638	0.0158638	799	6	red	48	0.126783	0.583941	305	-0.045899	6.38269	-1.27327	0.210398	0.693269	0.693269	-4.93144
148375	mmu-miR-149-3p	mmu-miR-149-3p	320	-0.0345816	6.27721	-0.996085	0.325299	0.969567	0.969567	-5.03549	0.976315	-0.0236852	-0.0236852	306	0.0593443	6.27721	1.71231	0.0947162	0.312678	0.312678	-4.75034	1.04199	0.0419921	0.0419921	90	0.0939259	6.27721	2.81918	0.00750205	0.0829162	0.0829162	-2.65948	1.06727	0.0672705	0.0672705	95	6	red	48	0.561271	0.0081128	454	-0.0264849	6.27721	-0.940294	0.352807	0.782767	0.782767	-5.25151
148376	mmu-miR-1a-2-5p	mmu-miR-1a-2-5p	251	-0.0831906	6.62193	-1.15735	0.254112	0.969567	0.969567	-4.89491	0.943968	-0.0560323	-0.0560323	520	-0.0772757	6.62193	-1.07693	0.288076	0.560641	0.560641	-5.57215	0.947846	-0.0521542	-0.0521542	974	0.00591484	6.62193	0.0857471	0.932103	0.967886	0.967886	-6.20678	1.00411	0.00410827	0.00410827	515	2	blue	87	-0.288455	0.204766	126	-0.111925	6.62193	-1.91925	0.0622308	0.489762	0.489762	-4.06932
148378	mmu-miR-511-3p	mmu-miR-511-3p	671	-0.0169356	6.41423	-0.46379	0.645355	0.969567	0.969567	-5.35533	0.98833	-0.0116702	-0.0116702	191	-0.0767721	6.41423	-2.10609	0.0416297	0.219966	0.219966	-4.08097	0.948177	-0.0518232	-0.0518232	323	-0.0598365	6.41423	-1.70756	0.095604	0.299539	0.299539	-4.8273	0.959373	-0.0406272	-0.0406272	131	3	brown	82	-0.540801	0.0113624	965	0.00188323	6.41423	0.0635683	0.949636	0.991433	0.991433	-5.64247
148391	mmu-miR-3068-5p	mmu-miR-3068-5p	375	0.0545884	9.41935	0.899682	0.373766	0.969567	0.969567	-5.11005	1.03856	0.0385627	0.0385627	694	0.0402524	9.41935	0.66456	0.510211	0.743996	0.743996	-5.91595	1.02829	0.0282937	0.0282937	889	-0.0143359	9.41935	-0.246208	0.806802	0.91843	0.91843	-6.18058	0.990112	-0.0098877	-0.0098877	538	13	salmon	32	0.274977	0.227674	944	0.004518	9.41935	0.0917806	0.927338	0.991147	0.991147	-5.6405
148403	mmu-miR-3065-3p/rno-miR-3065-3p	mmu-miR-3065-3p	732	0.00975389	6.56017	0.368152	0.714734	0.984217	0.984217	-5.3885	1.00678	0.00678379	0.00678379	282	-0.0476235	6.56017	-1.80063	0.0794355	0.283035	0.283035	-4.6102	0.967529	-0.0324712	-0.0324712	179	-0.0573774	6.56017	-2.25672	0.0296569	0.167525	0.167525	-3.858	0.96101	-0.0389905	-0.0389905	174	3	brown	82	-0.500282	0.0209077	13	-0.0627178	6.56017	-2.9178	0.00580203	0.368417	0.368417	-2.22146
148407	mmu-miR-871-3p	mmu-miR-871-3p	928	0.00482063	6.15673	0.100507	0.920603	0.995303	0.995303	-5.33009	1.00335	0.00334699	0.00334699	641	0.0346037	6.15673	0.786526	0.437663	0.690975	0.690975	-5.77841	1.02428	0.0242754	0.0242754	689	0.0297831	6.15673	0.67255	0.506327	0.743691	0.743691	-5.89308	1.02086	0.0208586	0.0208586	420	26	darkorange	9	-0.341928	0.129237	744	-0.0194111	6.15673	-0.422058	0.67596	0.916895	0.916895	-5.31405
148408	mmu-miR-880-5p	mmu-miR-880-5p	840	0.00904825	6.14976	0.21226	0.833001	0.995303	0.995303	-5.42631	1.00629	0.00629148	0.00629148	929	-0.00722298	6.14976	-0.169736	0.866088	0.943056	0.943056	-6.11654	0.995006	-0.00499407	-0.00499407	815	-0.0162712	6.14976	-0.397751	0.692965	0.859864	0.859864	-6.13266	0.988785	-0.011215	-0.011215	574	12	tan	36	-0.252005	0.270451	69	-0.0792757	6.14976	-2.29224	0.027326	0.368417	0.368417	-3.44347
148409	mmu-miR-669k-5p	mmu-miR-669k-5p	136	-0.0930792	9.01479	-1.50685	0.139841	0.969567	0.969567	-4.52491	0.93752	-0.0624804	-0.0624804	671	-0.0442211	9.01479	-0.717135	0.477529	0.719241	0.719241	-5.88088	0.969813	-0.0301868	-0.0301868	629	0.048858	9.01479	0.824216	0.414788	0.667354	0.667354	-5.87884	1.03445	0.0344458	0.0344458	549	8	pink	47	-0.265965	0.243893	544	-0.037876	9.01479	-0.755784	0.454283	0.8451	0.8451	-5.38941
148411	mmu-miR-215-3p	mmu-miR-215-3p	560	0.0222617	6.43709	0.611942	0.544099	0.969567	0.969567	-5.28913	1.01555	0.0155503	0.0155503	837	-0.0127412	6.43709	-0.350846	0.727577	0.879699	0.879699	-6.07054	0.991207	-0.00879267	-0.00879267	557	-0.0350029	6.43709	-1.00264	0.322167	0.585338	0.585338	-5.72183	0.97603	-0.0239702	-0.0239702	705	2	blue	87	-0.186032	0.419442	86	-0.0654669	6.43709	-2.21814	0.0323882	0.371255	0.371255	-3.57451
148414	mmu-miR-1930-3p	mmu-miR-1930-3p	395	-0.0290126	6.42717	-0.866213	0.391628	0.969567	0.969567	-5.13425	0.980091	-0.0199091	-0.0199091	194	0.0701269	6.42717	2.09737	0.042438	0.220282	0.220282	-4.097	1.04981	0.049809	0.049809	64	0.0991395	6.42717	3.08441	0.00372256	0.058863	0.058863	-2.03394	1.07113	0.0711344	0.0711344	178	10	purple	38	0.4976	0.0217157	256	0.037903	6.42717	1.39485	0.170891	0.66602	0.66602	-4.79263
148415	mmu-miR-668-5p	mmu-miR-668-5p	246	0.0382782	6.80381	1.16824	0.249744	0.969567	0.969567	-4.88471	1.02689	0.0268875	0.0268875	1003	-0.000383159	6.80381	-0.0117142	0.990713	0.998354	0.998354	-6.13056	0.999734	-0.00026555	-0.00026555	471	-0.0386613	6.80381	-1.22955	0.226173	0.485113	0.485113	-5.48044	0.973558	-0.0264421	-0.0264421	894	3	brown	82	-0.0725325	0.754703	483	-0.0238738	6.80381	-0.898087	0.374605	0.782767	0.782767	-5.28559
148416	mmu-miR-3102-5p	mmu-miR-3102-5p	667	-0.018875	6.77753	-0.468549	0.641979	0.969567	0.969567	-5.35348	0.987002	-0.012998	-0.012998	60	-0.115047	6.77753	-2.86086	0.00673364	0.113574	0.113574	-2.51219	0.923352	-0.0766479	-0.0766479	141	-0.0961721	6.77753	-2.48773	0.0172003	0.123035	0.123035	-3.38861	0.935512	-0.0644881	-0.0644881	34	11	greenyellow	38	-0.647361	0.00151202	815	-0.0101825	6.77753	-0.311558	0.757022	0.940008	0.940008	-5.60068
148419	mmu-miR-344c-5p	mmu-miR-344c-5p	750	-0.0146599	6.25707	-0.346398	0.731221	0.984217	0.984217	-5.36378	0.98989	-0.01011	-0.01011	447	0.0524053	6.25707	1.28991	0.205962	0.466294	0.466294	-5.33412	1.03699	0.0369924	0.0369924	339	0.0670652	6.25707	1.646	0.109165	0.325886	0.325886	-4.88805	1.04758	0.0475835	0.0475835	883	19	lightyellow	19	-0.081178	0.726486	524	-0.0321583	6.25707	-0.798972	0.429965	0.830391	0.830391	-5.20601
148421	mmu-miR-344f-3p	mmu-miR-344f-3p	396	0.0391777	5.88802	0.868579	0.391684	0.969567	0.969567	-5.10438	1.02753	0.027528	0.027528	703	-0.0280762	5.88802	-0.648409	0.521446	0.750644	0.750644	-5.9252	0.980727	-0.0192728	-0.0192728	370	-0.0672538	5.88802	-1.54873	0.131492	0.359295	0.359295	-5.03031	0.954453	-0.0455469	-0.0455469	855	18	lightgreen	19	-0.0958975	0.679238	175	-0.0816251	5.88802	-1.66826	0.105233	0.597351	0.597351	-4.29586
[truncated: 123 more rows]
[truncated: 32 more columns]

## Sheet: README
Supplementary Dataset S1. Changes in miRNA expression induced by CIE paradigm.
[truncated: 4 more rows]
