# Supplementary material for: Integration of miRNA and Protein Profiling Reveals Coordinated Neuroadaptations in the Alcohol-Dependent Mouse Brain
Source: PLoS One. 2013 Dec 16;8(12):e82565. doi: 10.1371/journal.pone.0082565 (PMC3865091; doi:10.1371/journal.pone.0082565)
Supplement: Table S1 — miRNA target prediction analysis. IPA Target Filter module was used to associate detected miRNAs with experimentally observed and predicted mRNA targets encoding for the differentially expressed or coexpressed proteins identified with 2D-DIGE and mass spectrometry. Target information data were filtered by considering the following: for differential expression data, miRNA p<0.06 (CTX) or p<0.05 (MB) and proteins p≤0.2 (CTX and MB); for coexpression data, miRNA and proteins p≤0.01 (CTX) or p<0.05 (MB) and corr. ≥0.5 (CTX and MB). (XLSX) [file pone.0082565.s004.xlsx]

## Sheet: README
Supplementary Table S1. IPA miRNA target analysis.
"Integration of miRNA and protein profiling reveals coordinated neuroadaptations in the Alcohol-Dependent Mouse Brain"
Gorini et al, 2013
PLOS ONE
MiRNA target prediction analysis. IPA Target Filter module was used to associate detected miRNAs with experimentally observed and predicted mRNA targets encoding for the differentially expressed or coexpressed proteins identified with 2D-DIGE and mass spectrometry. Target information data were filtered by considering the following: for differential expression data, miRNA p<0.06 (CTX) or p<0.05 (M…

## Sheet: TARGETS
A. CORTEX		DE (CIE-2BC / Air-2BC)				FILTERED		miRNA p<0.06		proteins p≤0.2
miRNA ID	Symbol	p-value	FDR	Fold Change	Source	Confidence	miRNA %pc	protein %pc	Protein ID	Symbol	spot ID	p-value	Fold Change	Entrez Gene Name	Location	Molecule Type	Pathway
mmu-miR-376b-3p	miR-376a-3p (and other miRNAs w/seed UCAUAGA)	0.0122	0.97	1.085	TargetScan Human	Moderate (predicted)	0.085	-0.07	FNIP1_MOUSE	FNIP1	97	0.013	-1.07	folliculin interacting protein 1	Cytoplasm	other
mmu-miR-376b-3p	miR-376a-3p (and other miRNAs w/seed UCAUAGA)	0.0122	0.97	1.085	TargetScan Human	Moderate (predicted)	0.085	0.05	GPD1L_MOUSE	GPD1L	49	0.19	1.05	glycerol-3-phosphate dehydrogenase 1-like	Cytoplasm	enzyme
mmu-miR-410-3p	miR-344d-3p (and other miRNAs w/seed AUAUAAC)	0.0183	0.97	1.098	TargetScan Human	High (predicted)	0.098	0.13	PP2BA_MOUSE	PPP3CA	140	0.012	1.13	protein phosphatase 3, catalytic subunit, alpha isozyme	Cytoplasm	phosphatase	Amyotrophic Lateral Sclerosis Signaling,Axonal Guidance Signaling,B Cell Receptor Signaling,CD28 Signaling in T Helper Cells,Calcium Signaling,Calcium-induced T Lymphocyte Apoptosis,Cardiac Hypertrophy Signaling,Clathrin-mediated Endocytosis Signaling
mmu-miR-582-5p	miR-582-5p (miRNAs w/seed UACAGUU)	0.0279	0.97	1.099	TargetScan Human	High (predicted)	0.099	0.05	GPD1L_MOUSE	GPD1L	49	0.19	1.05	glycerol-3-phosphate dehydrogenase 1-like	Cytoplasm	enzyme
mmu-miR-582-5p	miR-582-5p (miRNAs w/seed UACAGUU)	0.0279	0.97	1.099	TargetScan Human	Moderate (predicted)	0.099	-0.1	PGAM1_MOUSE	PGAM1	143	0.12	-1.1	phosphoglycerate mutase 1 (brain)	Cytoplasm	phosphatase	Glycolysis/Gluconeogenesis
mmu-miR-31-5p	miR-31-5p (and other miRNAs w/seed GGCAAGA)	0.0422	0.97	1.091	TargetScan Human	Moderate (predicted)	0.091	-0.12	FLOT1_MOUSE	FLOT1	34	0.006	-1.12	flotillin 1	Plasma Membrane	other	Caveolar-mediated Endocytosis Signaling
mmu-miR-31-5p	miR-31-5p (and other miRNAs w/seed GGCAAGA)	0.0422	0.97	1.091	TargetScan Human	High (predicted)	0.091	0.13	PP2BA_MOUSE	PPP3CA	140	0.012	1.13	protein phosphatase 3, catalytic subunit, alpha isozyme	Cytoplasm	phosphatase	Amyotrophic Lateral Sclerosis Signaling,Axonal Guidance Signaling,B Cell Receptor Signaling,CD28 Signaling in T Helper Cells,Calcium Signaling,Calcium-induced T Lymphocyte Apoptosis,Cardiac Hypertrophy Signaling,Clathrin-mediated Endocytosis Signaling
mmu-miR-383-5p	miR-383 (and other miRNAs w/seed GAUCAGA)	0.0426	0.97	1.075	TargetScan Human	High (predicted)	0.075	0.05	GPD1L_MOUSE	GPD1L	49	0.19	1.05	glycerol-3-phosphate dehydrogenase 1-like	Cytoplasm	enzyme
mmu-miR-383-5p	miR-383 (and other miRNAs w/seed GAUCAGA)	0.0426	0.97	1.075	TargetScan Human	Moderate (predicted)	0.075	0.07	HS12A_MOUSE	HSPA12A	9	0.19	1.07	heat shock 70kDa protein 12A	unknown	other	Aldosterone Signaling in Epithelial Cells,Protein Ubiquitination Pathway
mmu-miR-340-5p	miR-340-5p (miRNAs w/seed UAUAAAG)	0.0447	0.97	1.056	TargetScan Human	High (predicted)	0.056	-0.07	FNIP1_MOUSE	FNIP1	97	0.013	-1.07	folliculin interacting protein 1	Cytoplasm	other
mmu-miR-340-5p	miR-340-5p (miRNAs w/seed UAUAAAG)	0.0447	0.97	1.056	TargetScan Human	High (predicted)	0.056	0.19	HSP7C_MOUSE	HSPA8	6	0.15	1.19	heat shock 70kDa protein 8	Cytoplasm	enzyme	Aldosterone Signaling in Epithelial Cells,Clathrin-mediated Endocytosis Signaling,Glucocorticoid Receptor Signaling,Huntington's Disease Signaling,Protein Ubiquitination Pathway,eNOS Signaling
mmu-miR-340-5p	miR-340-5p (miRNAs w/seed UAUAAAG)	0.0447	0.97	1.056	TargetScan Human	High (predicted)	0.056	0.11	PCBP2_MOUSE	PCBP2	133	0.19	1.11	poly(rC) binding protein 2	Nucleus	other
mmu-miR-340-5p	miR-340-5p (miRNAs w/seed UAUAAAG)	0.0447	0.97	1.056	TargetScan Human	High (predicted)	0.056	0.13	PP2BA_MOUSE	PPP3CA	140	0.012	1.13	protein phosphatase 3, catalytic subunit, alpha isozyme	Cytoplasm	phosphatase	Amyotrophic Lateral Sclerosis Signaling,Axonal Guidance Signaling,B Cell Receptor Signaling,CD28 Signaling in T Helper Cells,Calcium Signaling,Calcium-induced T Lymphocyte Apoptosis,Cardiac Hypertrophy Signaling,Clathrin-mediated Endocytosis Signaling
mmu-miR-486-3p	miR-486-3p (and other miRNAs w/seed GGGGCAG)	0.0458	0.97	2.352	TargetScan Human	Moderate (predicted)	1.352	-0.12	FLOT1_MOUSE	FLOT1	34	0.006	-1.12	flotillin 1	Plasma Membrane	other	Caveolar-mediated Endocytosis Signaling
mmu-miR-486-3p	miR-486-3p (and other miRNAs w/seed GGGGCAG)	0.0458	0.97	2.352	TargetScan Human	Moderate (predicted)	1.352	0.12	SYUA_MOUSE	SNCA	162	0.17	1.12	synuclein, alpha (non A4 component of amyloid precursor)	Cytoplasm	other	14-3-3-mediated Signaling,Huntington's Disease Signaling,Mitochondrial Dysfunction,Parkinson's Signaling
mmu-miR-140-3p	miR-140-3p (and other miRNAs w/seed ACCACAG)	0.0516	0.97	1.077	TargetScan Human	Moderate (predicted)	0.077	-0.24	DYN1_MOUSE	DNM1	99	0.12	-1.24	dynamin 1	Cytoplasm	enzyme	Clathrin-mediated Endocytosis Signaling,GABA Receptor Signaling,GNRH Signaling,Huntington's Disease Signaling,Virus Entry via Endocytic Pathways
mmu-miR-140-3p	miR-140-3p (and other miRNAs w/seed ACCACAG)	0.0516	0.97	1.077	TargetScan Human	Moderate (predicted)	0.077	-0.12	FLOT1_MOUSE	FLOT1	34	0.006	-1.12	flotillin 1	Plasma Membrane	other	Caveolar-mediated Endocytosis Signaling
mmu-miR-190-5p	miR-190b (and other miRNAs w/seed GAUAUGU)	0.0535	0.97	1.09	TargetScan Human	Moderate (predicted)	0.09	0.12	ACTG_MOUSE	ACTG1	128	0.11	1.12	actin, gamma 1	Cytoplasm	other	Actin Cytoskeleton Signaling,Agrin Interactions at Neuromuscular Junction,Caveolar-mediated Endocytosis Signaling,Cellular Effects of Sildenafil (Viagra),Clathrin-mediated Endocytosis Signaling,Crosstalk between Dendritic Cells and Natural Killer Cells,FAK Signaling,Fcγ Receptor-mediated Phagocytosis in Macrophages and Monocytes
mmu-miR-190-5p	miR-190b (and other miRNAs w/seed GAUAUGU)	0.0535	0.97	1.09	TargetScan Human	High (predicted)	0.09	-0.07	FNIP1_MOUSE	FNIP1	97	0.013	-1.07	folliculin interacting protein 1	Cytoplasm	other
mmu-miR-190-5p	miR-190b (and other miRNAs w/seed GAUAUGU)	0.0535	0.97	1.09	TargetScan Human	Moderate (predicted)	0.09	-0.1	PGAM1_MOUSE	PGAM1	143	0.12	-1.1	phosphoglycerate mutase 1 (brain)	Cytoplasm	phosphatase	Glycolysis/Gluconeogenesis
B. MIDBRAIN		DE (CIE-2BC / Air-2BC)				FILTERED		miRNA p<0.05		proteins p≤0.2
miRNA ID	Symbol	p-value	FDR	Fold Change	Source	Confidence	miRNA %pc	protein %pc	Protein ID	Symbol	spot ID	p-value	Fold Change	Entrez Gene Name	Location	Molecule Type	Pathway
mmu-miR-10b-5p	miR-10a-5p (and other miRNAs w/seed ACCCUGU)	0.0288	0.368	1.06	TargetScan Human	High (predicted)	0.06	-0.06	ACTG_MOUSE	ACTG1	128	0.13	-1.06	actin, gamma 1	Cytoplasm	other	Actin Cytoskeleton Signaling Agrin Interactions at Neuromuscular Junction Caveolar-mediated Endocytosis Signaling Cellular Effects of Sildenafil (Viagra) Clathrin-mediated Endocytosis Signaling Crosstalk between Dendritic Cells and Natural Killer Cells FAK Signaling Fcγ Receptor-mediated Phagocytosis in Macrophages and Monocytes Gap Junction Signaling Germ Cell-Sertoli Cell Junction Signaling ILK…
mmu-miR-10b-5p	miR-10a-5p (and other miRNAs w/seed ACCCUGU)	0.0288	0.368	1.06	TargetScan Human	High (predicted)	0.06	-0.1	PEA15_MOUSE	PEA15	168	0.16	-1.1	phosphoprotein enriched in astrocytes 15	Cytoplasm	transporter
mmu-miR-155-5p	miR-155-5p (miRNAs w/seed UAAUGCU)	0.0216	0.368	1.055	TargetScan Human	Moderate (predicted)	0.055	0.04	GABT_MOUSE	ABAT	39	0.099	1.04	4-aminobutyrate aminotransferase	Cytoplasm	enzyme	Alanine and Aspartate Metabolism Butanoate Metabolism GABA Receptor Signaling Glutamate Degradation III (via 4-aminobutyrate) Glutamate Metabolism Propanoate Metabolism Valine Degradation I Valine, Leucine and Isoleucine Degradation β-alanine Degradation I β-alanine Metabolism
mmu-miR-155-5p	miR-155-5p (miRNAs w/seed UAAUGCU)	0.0216	0.368	1.055	TargetScan Human	High (predicted)	0.055	-0.1	PEA15_MOUSE	PEA15	168	0.16	-1.1	phosphoprotein enriched in astrocytes 15	Cytoplasm	transporter
mmu-miR-15b-5p	miR-16-5p (and other miRNAs w/seed AGCAGCA)	0.0287	0.368	1.093	TargetScan Human	High (predicted)	0.093	0.08	HEM2_MOUSE	ALAD	48	0.087	1.08	aminolevulinate dehydratase	Cytoplasm	enzyme	Tetrapyrrole Biosynthesis II
mmu-miR-15b-5p	miR-16-5p (and other miRNAs w/seed AGCAGCA)	0.0287	0.368	1.093	TargetScan Human	High (predicted)	0.093	-0.16	ROA2_MOUSE	HNRNPA2B1	139	0.027	-1.16	heterogeneous nuclear ribonucleoprotein A2/B1	Nucleus	other	Systemic Lupus Erythematosus Signaling Telomere Extension by Telomerase
mmu-miR-15b-5p	miR-16-5p (and other miRNAs w/seed AGCAGCA)	0.0287	0.368	1.093	TargetScan Human	High (predicted)	0.093	0.15	STXB1_MOUSE	STXBP1	110	0.024	1.15	syntaxin binding protein 1	Cytoplasm	transporter
mmu-miR-23a-3p	miR-23b-3p (and other miRNAs w/seed UCACAUU)	0.0273	0.368	1.068	TargetScan Human	High (predicted)	0.068	-0.16	ROA2_MOUSE	HNRNPA2B1	139	0.027	-1.16	heterogeneous nuclear ribonucleoprotein A2/B1	Nucleus	other	Systemic Lupus Erythematosus Signaling Telomere Extension by Telomerase
mmu-miR-23a-3p	miR-23b-3p (and other miRNAs w/seed UCACAUU)	0.0273	0.368	1.068	TargetScan Human	High (predicted)	0.068	-0.3	PP2BA_MOUSE	PPP3CA	140	0.015	-1.3	protein phosphatase 3, catalytic subunit, alpha isozyme	Cytoplasm	phosphatase	3-phosphoinositide Biosynthesis 3-phosphoinositide Degradation Aminosugars Metabolism Amyotrophic Lateral Sclerosis Signaling Axonal Guidance Signaling B Cell Receptor Signaling CD28 Signaling in T Helper Cells Calcium Signaling Calcium-induced T Lymphocyte Apoptosis Cardiac Hypertrophy Signaling Clathrin-mediated Endocytosis Signaling D-myo-inositol (1,4,5,6)-Tetrakisphosphate Biosynthesis D-myo…
mmu-miR-28-3p	miR-28-3p (and other miRNAs w/seed ACUAGAU)	0.0197	0.368	1.051	TargetScan Human	Moderate (predicted)	0.051	-0.1	PEA15_MOUSE	PEA15	168	0.16	-1.1	phosphoprotein enriched in astrocytes 15	Cytoplasm	transporter
mmu-miR-296-5p	miR-296-5p (and other miRNAs w/seed GGGCCCC)	0.0238	0.368	1.071	TargetScan Human	High (predicted)	0.071	0.08	HEM2_MOUSE	ALAD	48	0.087	1.08	aminolevulinate dehydratase	Cytoplasm	enzyme	Tetrapyrrole Biosynthesis II
mmu-miR-296-5p	miR-296-5p (and other miRNAs w/seed GGGCCCC)	0.0238	0.368	1.071	TargetScan Human	Moderate (predicted)	0.071	-0.11	FKBP4_MOUSE	FKBP4	120	0.081	-1.11	FK506 binding protein 4, 59kDa	Nucleus	enzyme	Glucocorticoid Receptor Signaling
mmu-miR-130a-3p	miR-301a-3p (and other miRNAs w/seed AGUGCAA)	0.0313	0.371	1.093	TargetScan Human	Moderate (predicted)	0.093	-0.18	DNM1L_MOUSE	DNM1L	103	2.7e-07	-1.18	dynamin 1-like	Cytoplasm	enzyme	Clathrin-mediated Endocytosis Signaling
mmu-miR-130a-3p	miR-301a-3p (and other miRNAs w/seed AGUGCAA)	0.0313	0.371	1.093	TargetScan Human	High (predicted)	0.093	-0.09	HSP7C_MOUSE	HSPA8	6	0.16	-1.09	heat shock 70kDa protein 8	Cytoplasm	enzyme	Aldosterone Signaling in Epithelial Cells Clathrin-mediated Endocytosis Signaling Glucocorticoid Receptor Signaling Huntington's Disease Signaling Protein Ubiquitination Pathway eNOS Signaling
mmu-miR-130a-3p	miR-301a-3p (and other miRNAs w/seed AGUGCAA)	0.0313	0.371	1.093	TargetScan Human	High (predicted)	0.093	0.11	THOP1_MOUSE	THOP1	102	0.012	1.11	thimet oligopeptidase 1	Cytoplasm	peptidase	Neuroprotective Role of THOP1 in Alzheimer's Disease Protein Ubiquitination Pathway
mmu-miR-3074-1-3p	miR-3074-1-3p (and other miRNAs w/seed AUAUCAG)	0.00813	0.368	1.087	TargetScan Human	Moderate (predicted)	0.087	-0.12	CH10_MOUSE	HSPE1	178	0.049	-1.12	heat shock 10kDa protein 1 (chaperonin 10)	Cytoplasm	enzyme	Aldosterone Signaling in Epithelial Cells Protein Ubiquitination Pathway
mmu-miR-339-5p	miR-339-5p (and other miRNAs w/seed CCCUGUC)	0.0468	0.442	1.087	TargetScan Human	High (predicted)	0.087	-0.1	PEA15_MOUSE	PEA15	168	0.16	-1.1	phosphoprotein enriched in astrocytes 15	Cytoplasm	transporter
mmu-miR-361-3p	miR-361-3p (miRNAs w/seed CCCCCAG)	0.0343	0.371	1.057	TargetScan Human	Moderate (predicted)	0.057	-0.15	DPYL3_MOUSE	DPYSL3	118	2.1e-05	-1.15	dihydropyrimidinase-like 3	Cytoplasm	enzyme	Semaphorin Signaling in Neurons
mmu-miR-361-3p	miR-361-3p (miRNAs w/seed CCCCCAG)	0.0343	0.371	1.057	TargetScan Human	High (predicted)	0.057	-0.11	FKBP4_MOUSE	FKBP4	120	0.081	-1.11	FK506 binding protein 4, 59kDa	Nucleus	enzyme	Glucocorticoid Receptor Signaling
mmu-miR-361-3p	miR-361-3p (miRNAs w/seed CCCCCAG)	0.0343	0.371	1.057	TargetScan Human	High (predicted)	0.057	-0.49	HBB1_MOUSE	HBB	96	2e-06	-1.49	hemoglobin, beta	Cytoplasm	transporter
mmu-miR-361-3p	miR-361-3p (miRNAs w/seed CCCCCAG)	0.0343	0.371	1.057	TargetScan Human	Moderate (predicted)	0.057	-0.3	PP2BA_MOUSE	PPP3CA	140	0.015	-1.3	protein phosphatase 3, catalytic subunit, alpha isozyme	Cytoplasm	phosphatase	3-phosphoinositide Biosynthesis 3-phosphoinositide Degradation Aminosugars Metabolism Amyotrophic Lateral Sclerosis Signaling Axonal Guidance Signaling B Cell Receptor Signaling CD28 Signaling in T Helper Cells Calcium Signaling Calcium-induced T Lymphocyte Apoptosis Cardiac Hypertrophy Signaling Clathrin-mediated Endocytosis Signaling D-myo-inositol (1,4,5,6)-Tetrakisphosphate Biosynthesis D-myo…
mmu-miR-361-3p	miR-361-3p (miRNAs w/seed CCCCCAG)	0.0343	0.371	1.057	TargetScan Human	High (predicted)	0.057	0.07	TKT_MOUSE	TKT	14	0.0016	1.07	transketolase	Cytoplasm	enzyme	Pentose Phosphate Pathway Pentose Phosphate Pathway (Non-oxidative Branch)
mmu-miR-451	miR-451 (and other miRNAs w/seed AACCGUU)	0.00153	0.368	1.295	TargetScan Human	Moderate (predicted)	0.295	-0.15	DPYL3_MOUSE	DPYSL3	118	2.1e-05	-1.15	dihydropyrimidinase-like 3	Cytoplasm	enzyme	Semaphorin Signaling in Neurons
mmu-miR-532-3p	miR-532-3p (miRNAs w/seed CUCCCAC)	0.0422	0.419	1.057	TargetScan Human	High (predicted)	0.057	-0.1	PEA15_MOUSE	PEA15	168	0.16	-1.1	phosphoprotein enriched in astrocytes 15	Cytoplasm	transporter
mmu-miR-675-5p	miR-675-5p (and other miRNAs w/seed GGUGCGG)	0.00639	0.368	1.166	TargetScan Human	Moderate (predicted)	0.166	0.15	TBB4A_MOUSE	TUBB4A	122	0.032	1.15	tubulin, beta 4A class IVa	Cytoplasm	other	14-3-3-mediated Signaling Axonal Guidance Signaling Breast Cancer Regulation by Stathmin1 Gap Junction Signaling Germ Cell-Sertoli Cell Junction Signaling Sertoli Cell-Sertoli Cell Junction Signaling
mmu-miR-692	miR-692 (miRNAs w/seed UCUCUUU)	0.00657	0.368	1.09	TargetScan Human	Moderate (predicted)	0.09	0.1	ODPX_MOUSE	PDHX	28	0.13	1.1	pyruvate dehydrogenase complex, component X	Cytoplasm	enzyme	Acetyl-CoA Biosynthesis I (Pyruvate Dehydrogenase Complex) Alanine and Aspartate Metabolism Glycolysis/Gluconeogenesis Pyruvate Metabolism
mmu-miR-692	miR-692 (miRNAs w/seed UCUCUUU)	0.00657	0.368	1.09	TargetScan Human	Moderate (predicted)	0.09	0.15	STXB1_MOUSE	STXBP1	110	0.024	1.15	syntaxin binding protein 1	Cytoplasm	transporter
mmu-miR-744-5p	miR-744-5p (miRNAs w/seed GCGGGGC)	0.0112	0.368	1.115	TargetScan Human	High (predicted)	0.115	0.15	TBB4A_MOUSE	TUBB4A	122	0.032	1.15	tubulin, beta 4A class IVa	Cytoplasm	other	14-3-3-mediated Signaling Axonal Guidance Signaling Breast Cancer Regulation by Stathmin1 Gap Junction Signaling Germ Cell-Sertoli Cell Junction Signaling Sertoli Cell-Sertoli Cell Junction Signaling
C. CORTEX		WGCNA (CIE treatment)				FILTERED		miRNA and proteins p≤0.01 and corr. ≥0.5
miRNA ID	Symbol	miR module Number	correlation Value	pGS treatment	Source	Confidence	Protein ID	Symbol	Prot module Number	correlation Value	pGS treatment	Entrez Gene Name	Location	Molecule Type	Pathway
mmu-miR-488-3p	miR-488-3p (and other miRNAs w/seed UGAAAGG)	1	0.852	9.46e-07	TargetScan Human	High (predicted)	FSCN1_MOUSE	FSCN1	18	0.655	0.00128	fascin homolog 1, actin-bundling protein (Strongylocentrotus purpuratus)	Cytoplasm	other	Crosstalk between Dendritic Cells and Natural Killer Cells,Dendritic Cell Maturation
mmu-miR-101b-3p	miR-101-3p (and other miRNAs w/seed ACAGUAC)	10	0.802	1.23e-05	TargetScan Human	High (predicted)	DNM1L_MOUSE	DNM1L	12	-0.853	9.1e-07	dynamin 1-like	Cytoplasm	enzyme	Clathrin-mediated Endocytosis Signaling
mmu-miR-376b-3p	miR-376a-3p (and other miRNAs w/seed UCAUAGA)	1	0.762	5.88e-05	TargetScan Human	Moderate (predicted)	SSDH_MOUSE	ALDH5A1	18	0.69	0.000532	aldehyde dehydrogenase 5 family, member A1	Cytoplasm	enzyme	Aryl Hydrocarbon Receptor Signaling,Butanoate Metabolism,GABA Receptor Signaling,Glutamate Metabolism,LPS/IL-1 Mediated Inhibition of RXR Function,Xenobiotic Metabolism Signaling
mmu-miR-376b-3p	miR-376a-3p (and other miRNAs w/seed UCAUAGA)	1	0.762	5.88e-05	TargetScan Human	Moderate (predicted)	NFL_MOUSE	NEFL	3	0.554	0.00914	neurofilament, light polypeptide	Cytoplasm	other	Amyotrophic Lateral Sclerosis Signaling
mmu-miR-346-3p	miR-1207-5p (and other miRNAs w/seed GGCAGGG)	22	-0.727	0.000187	TargetScan Human	Moderate (predicted)	SSDH_MOUSE	ALDH5A1	18	0.69	0.000532	aldehyde dehydrogenase 5 family, member A1	Cytoplasm	enzyme	Aryl Hydrocarbon Receptor Signaling,Butanoate Metabolism,GABA Receptor Signaling,Glutamate Metabolism,LPS/IL-1 Mediated Inhibition of RXR Function,Xenobiotic Metabolism Signaling
mmu-miR-346-3p	miR-1207-5p (and other miRNAs w/seed GGCAGGG)	22	-0.727	0.000187	TargetScan Human	Moderate (predicted)	DPYL3_MOUSE	DPYSL3	12	-0.594	0.00455	dihydropyrimidinase-like 3	Cytoplasm	enzyme	Semaphorin Signaling in Neurons
mmu-miR-433-3p	miR-433 (and other miRNAs w/seed UCAUGAU)	13	0.703	0.000381	TargetScan Human	Moderate (predicted)	DPYL3_MOUSE	DPYSL3	12	-0.594	0.00455	dihydropyrimidinase-like 3	Cytoplasm	enzyme	Semaphorin Signaling in Neurons
mmu-miR-202-3p	miR-202-3p (and other miRNAs w/seed GAGGUAU)	10	0.7	0.000417	TargetScan Human	High (predicted)	DPYL3_MOUSE	DPYSL3	12	-0.594	0.00455	dihydropyrimidinase-like 3	Cytoplasm	enzyme	Semaphorin Signaling in Neurons
mmu-miR-127-5p	miR-127-5p (and other miRNAs w/seed UGAAGCU)	13	0.696	0.000458	TargetScan Human	Moderate (predicted)	DNM1L_MOUSE	DNM1L	12	-0.853	9.1e-07	dynamin 1-like	Cytoplasm	enzyme	Clathrin-mediated Endocytosis Signaling
mmu-miR-127-5p	miR-127-5p (and other miRNAs w/seed UGAAGCU)	13	0.696	0.000458	TargetScan Human	High (predicted)	FSCN1_MOUSE	FSCN1	18	0.655	0.00128	fascin homolog 1, actin-bundling protein (Strongylocentrotus purpuratus)	Cytoplasm	other	Crosstalk between Dendritic Cells and Natural Killer Cells,Dendritic Cell Maturation
mmu-miR-384-3p	miR-384-3p (and other miRNAs w/seed UUCCUAG)	14	0.691	0.00052	TargetScan Human	Moderate (predicted)	SNAB_MOUSE	NAPB	15	0.635	0.00196	N-ethylmaleimide-sensitive factor attachment protein, beta	Cytoplasm	transporter	Huntington's Disease Signaling
mmu-miR-100-5p	miR-99a-5p (and other miRNAs w/seed ACCCGUA)	30	-0.664	0.00103	TargetScan Human	High (predicted)	PP2BA_MOUSE	PPP3CA	2	-0.745	0.000107	protein phosphatase 3, catalytic subunit, alpha isozyme	Cytoplasm	phosphatase	Amyotrophic Lateral Sclerosis Signaling,Axonal Guidance Signaling,B Cell Receptor Signaling,CD28 Signaling in T Helper Cells,Calcium Signaling,Calcium-induced T Lymphocyte Apoptosis,Cardiac Hypertrophy Signaling,Clathrin-mediated Endocytosis Signaling
mmu-miR-19a-3p	miR-19b-3p (and other miRNAs w/seed GUGCAAA)	3	-0.656	0.00124	TargetScan Human	Moderate (predicted)	DNM1L_MOUSE	DNM1L	12	-0.853	9.1e-07	dynamin 1-like	Cytoplasm	enzyme	Clathrin-mediated Endocytosis Signaling
mmu-miR-19a-3p	miR-19b-3p (and other miRNAs w/seed GUGCAAA)	3	-0.656	0.00124	TargetScan Human	High (predicted)	SNAB_MOUSE	NAPB	15	0.635	0.00196	N-ethylmaleimide-sensitive factor attachment protein, beta	Cytoplasm	transporter	Huntington's Disease Signaling
mmu-miR-19a-3p	miR-19b-3p (and other miRNAs w/seed GUGCAAA)	3	-0.656	0.00124	TargetScan Human	High (predicted)	PEA15_MOUSE	PEA15	2	-0.575	0.00639	phosphoprotein enriched in astrocytes 15	Cytoplasm	transporter
mmu-miR-33-5p	miR-33b-5p (and other miRNAs w/seed UGCAUUG)	10	0.653	0.00133	TargetScan Human	Moderate (predicted)	NFL_MOUSE	NEFL	3	0.554	0.00914	neurofilament, light polypeptide	Cytoplasm	other	Amyotrophic Lateral Sclerosis Signaling
mmu-miR-532-3p	miR-532-3p (miRNAs w/seed CUCCCAC)	6	0.628	0.00232	TargetScan Human	High (predicted)	PEA15_MOUSE	PEA15	2	-0.575	0.00639	phosphoprotein enriched in astrocytes 15	Cytoplasm	transporter
mmu-miR-361-3p	miR-361-3p (miRNAs w/seed CCCCCAG)	15	0.61	0.00331	TargetScan Human	Moderate (predicted)	DPYL3_MOUSE	DPYSL3	12	-0.594	0.00455	dihydropyrimidinase-like 3	Cytoplasm	enzyme	Semaphorin Signaling in Neurons
mmu-miR-592-5p	miR-599 (and other miRNAs w/seed UUGUGUC)	1	0.609	0.00338	TargetScan Human	Moderate (predicted)	NFL_MOUSE	NEFL	3	0.554	0.00914	neurofilament, light polypeptide	Cytoplasm	other	Amyotrophic Lateral Sclerosis Signaling
mmu-miR-376c-3p	miR-376c (and other miRNAs w/seed ACAUAGA)	10	0.605	0.00364	TargetScan Human	Moderate (predicted)	NFL_MOUSE	NEFL	3	0.554	0.00914	neurofilament, light polypeptide	Cytoplasm	other	Amyotrophic Lateral Sclerosis Signaling
mmu-miR-431-5p	miR-431-5p (and other miRNAs w/seed GUCUUGC)	1	0.587	0.0052	TargetScan Human	Moderate (predicted)	FLOT1_MOUSE	FLOT1	18	0.798	1.49e-05	flotillin 1	Plasma Membrane	other	Caveolar-mediated Endocytosis Signaling
mmu-miR-431-5p	miR-431-5p (and other miRNAs w/seed GUCUUGC)	1	0.587	0.0052	TargetScan Human	High (predicted)	PP2BA_MOUSE	PPP3CA	2	-0.745	0.000107	protein phosphatase 3, catalytic subunit, alpha isozyme	Cytoplasm	phosphatase	Amyotrophic Lateral Sclerosis Signaling,Axonal Guidance Signaling,B Cell Receptor Signaling,CD28 Signaling in T Helper Cells,Calcium Signaling,Calcium-induced T Lymphocyte Apoptosis,Cardiac Hypertrophy Signaling,Clathrin-mediated Endocytosis Signaling
mmu-miR-763	miR-763 (and other miRNAs w/seed CAGCUGG)	12	-0.575	0.0064	TargetScan Human	Moderate (predicted)	DPYL2_MOUSE	DPYSL2	15	0.576	0.00625	dihydropyrimidinase-like 2	Cytoplasm	enzyme	Axonal Guidance Signaling,Pantothenate and CoA Biosynthesis,Pyrimidine Metabolism,Semaphorin Signaling in Neurons,β-alanine Metabolism
mmu-miR-494-3p	miR-494 (and other miRNAs w/seed GAAACAU)	12	-0.574	0.0065	TargetScan Human	High (predicted)	DPYL2_MOUSE	DPYSL2	15	0.576	0.00625	dihydropyrimidinase-like 2	Cytoplasm	enzyme	Axonal Guidance Signaling,Pantothenate and CoA Biosynthesis,Pyrimidine Metabolism,Semaphorin Signaling in Neurons,β-alanine Metabolism
mmu-miR-494-3p	miR-494 (and other miRNAs w/seed GAAACAU)	12	-0.574	0.0065	TargetScan Human	High (predicted)	DPYL3_MOUSE	DPYSL3	12	-0.594	0.00455	dihydropyrimidinase-like 3	Cytoplasm	enzyme	Semaphorin Signaling in Neurons
mmu-miR-494-3p	miR-494 (and other miRNAs w/seed GAAACAU)	12	-0.574	0.0065	TargetScan Human	Moderate (predicted)	SNAB_MOUSE	NAPB	15	0.635	0.00196	N-ethylmaleimide-sensitive factor attachment protein, beta	Cytoplasm	transporter	Huntington's Disease Signaling
mmu-miR-326-3p	miR-326 (and other miRNAs w/seed CUCUGGG)	14	0.574	0.00653	TargetScan Human	High (predicted)	SSDH_MOUSE	ALDH5A1	18	0.69	0.000532	aldehyde dehydrogenase 5 family, member A1	Cytoplasm	enzyme	Aryl Hydrocarbon Receptor Signaling,Butanoate Metabolism,GABA Receptor Signaling,Glutamate Metabolism,LPS/IL-1 Mediated Inhibition of RXR Function,Xenobiotic Metabolism Signaling
mmu-miR-326-3p	miR-326 (and other miRNAs w/seed CUCUGGG)	14	0.574	0.00653	TargetScan Human	High (predicted)	FSCN1_MOUSE	FSCN1	18	0.655	0.00128	fascin homolog 1, actin-bundling protein (Strongylocentrotus purpuratus)	Cytoplasm	other	Crosstalk between Dendritic Cells and Natural Killer Cells,Dendritic Cell Maturation
mmu-miR-28-3p	miR-28-3p (and other miRNAs w/seed ACUAGAU)	10	0.573	0.00659	TargetScan Human	Moderate (predicted)	PEA15_MOUSE	PEA15	2	-0.575	0.00639	phosphoprotein enriched in astrocytes 15	Cytoplasm	transporter
mmu-miR-582-5p	miR-582-5p (miRNAs w/seed UACAGUU)	13	0.554	0.0091	TargetScan Human	Moderate (predicted)	NFL_MOUSE	NEFL	3	0.554	0.00914	neurofilament, light polypeptide	Cytoplasm	other	Amyotrophic Lateral Sclerosis Signaling
D. MIDBRAIN		WGCNA (CIE treatment)				FILTERED		miRNA and proteins p<0.05 and corr. ≥0.5
miRNA ID	Symbol	miR module Number	correlation Value	pGS treatment	Source	Confidence	Protein ID	Symbol	Prot module Number	correlation Value	pGS treatment	Entrez Gene Name	Location	Molecule Type	Pathway
mmu-miR-488-3p	miR-488-3p (and other miRNAs w/seed UGAAAGG)	11	0.759	6.68e-05	TargetScan Human	High (predicted)	FSCN1_MOUSE	FSCN1	19	0.772	4.08e-05	fascin homolog 1, actin-bundling protein (Strongylocentrotus purpuratus)	Cytoplasm	other	Crosstalk between Dendritic Cells and Natural Killer Cells,Dendritic Cell Maturation
mmu-miR-496-3p	miR-503* (and other miRNAs w/seed GAGUAUU)	11	0.73	0.000173	TargetScan Human	High (predicted)	DYN1_MOUSE	DNM1	19	0.731	0.000166	dynamin 1	Cytoplasm	enzyme	Clathrin-mediated Endocytosis Signaling,GABA Receptor Signaling,GNRH Signaling,Huntington's Disease Signaling,Virus Entry via Endocytic Pathways
mmu-miR-496-3p	miR-503* (and other miRNAs w/seed GAGUAUU)	11	0.73	0.000173	TargetScan Human	Moderate (predicted)	ROA2_MOUSE	HNRNPA2B1	13	-0.53	0.0135	heterogeneous nuclear ribonucleoprotein A2/B1	Nucleus	other	Systemic Lupus Erythematosus Signaling,Telomere Extension by Telomerase
mmu-miR-582-5p	miR-582-5p (miRNAs w/seed UACAGUU)	1	0.716	0.000264	TargetScan Human	Moderate (predicted)	ROA2_MOUSE	HNRNPA2B1	13	-0.53	0.0135	heterogeneous nuclear ribonucleoprotein A2/B1	Nucleus	other	Systemic Lupus Erythematosus Signaling,Telomere Extension by Telomerase
mmu-miR-140-3p	miR-140-3p (and other miRNAs w/seed ACCACAG)	1	0.693	0.000499	TargetScan Human	Moderate (predicted)	DYN1_MOUSE	DNM1	19	0.731	0.000166	dynamin 1	Cytoplasm	enzyme	Clathrin-mediated Endocytosis Signaling,GABA Receptor Signaling,GNRH Signaling,Huntington's Disease Signaling,Virus Entry via Endocytic Pathways
mmu-miR-323-3p	miR-323 (and other miRNAs w/seed ACAUUAC)	26	0.673	0.000828	TargetScan Human	Moderate (predicted)	ROA2_MOUSE	HNRNPA2B1	13	-0.53	0.0135	heterogeneous nuclear ribonucleoprotein A2/B1	Nucleus	other	Systemic Lupus Erythematosus Signaling,Telomere Extension by Telomerase
mmu-miR-340-5p	miR-340-5p (miRNAs w/seed UAUAAAG)	4	0.658	0.0012	TargetScan Human	High (predicted)	ROA2_MOUSE	HNRNPA2B1	13	-0.53	0.0135	heterogeneous nuclear ribonucleoprotein A2/B1	Nucleus	other	Systemic Lupus Erythematosus Signaling,Telomere Extension by Telomerase
mmu-miR-409-3p	miR-409-3p (miRNAs w/seed AAUGUUG)	1	0.649	0.00146	TargetScan Human	Moderate (predicted)	DNM1L_MOUSE	DNM1L	13	-0.839	2.06e-06	dynamin 1-like	Cytoplasm	enzyme	Clathrin-mediated Endocytosis Signaling
mmu-miR-346-3p	miR-1207-5p (and other miRNAs w/seed GGCAGGG)	5	-0.635	0.00199	TargetScan Human	Moderate (predicted)	DPYL3_MOUSE	DPYSL3	10	-0.797	1.55e-05	dihydropyrimidinase-like 3	Cytoplasm	enzyme	Semaphorin Signaling in Neurons
mmu-miR-491-3p	miR-491-3p (miRNAs w/seed UUAUGCA)	2	-0.631	0.00215	TargetScan Human	High (predicted)	ROA2_MOUSE	HNRNPA2B1	13	-0.53	0.0135	heterogeneous nuclear ribonucleoprotein A2/B1	Nucleus	other	Systemic Lupus Erythematosus Signaling,Telomere Extension by Telomerase
mmu-miR-330-5p	miR-326 (and other miRNAs w/seed CUCUGGG)	11	0.63	0.0022	TargetScan Human	High (predicted)	FSCN1_MOUSE	FSCN1	19	0.772	4.08e-05	fascin homolog 1, actin-bundling protein (Strongylocentrotus purpuratus)	Cytoplasm	other	Crosstalk between Dendritic Cells and Natural Killer Cells,Dendritic Cell Maturation
mmu-miR-330-5p	miR-326 (and other miRNAs w/seed CUCUGGG)	11	0.63	0.0022	TargetScan Human	High (predicted)	ROA2_MOUSE	HNRNPA2B1	13	-0.53	0.0135	heterogeneous nuclear ribonucleoprotein A2/B1	Nucleus	other	Systemic Lupus Erythematosus Signaling,Telomere Extension by Telomerase
mmu-miR-1224-3p	miR-1224-3p (miRNAs w/seed CCCACCU)	5	-0.612	0.00322	TargetScan Human	Moderate (predicted)	ROA2_MOUSE	HNRNPA2B1	13	-0.53	0.0135	heterogeneous nuclear ribonucleoprotein A2/B1	Nucleus	other	Systemic Lupus Erythematosus Signaling,Telomere Extension by Telomerase
mmu-miR-598-3p	miR-598-3p (and other miRNAs w/seed ACGUCAU)	1	0.597	0.0043	TargetScan Human	Moderate (predicted)	DPYL3_MOUSE	DPYSL3	10	-0.797	1.55e-05	dihydropyrimidinase-like 3	Cytoplasm	enzyme	Semaphorin Signaling in Neurons
mmu-miR-203-3p	miR-203 (and other miRNAs w/seed UGAAAUG)	1	0.587	0.00514	TargetScan Human	High (predicted)	DNM1L_MOUSE	DNM1L	13	-0.839	2.06e-06	dynamin 1-like	Cytoplasm	enzyme	Clathrin-mediated Endocytosis Signaling
mmu-miR-203-3p	miR-203 (and other miRNAs w/seed UGAAAUG)	1	0.587	0.00514	TargetScan Human	High (predicted)	ROA2_MOUSE	HNRNPA2B1	13	-0.53	0.0135	heterogeneous nuclear ribonucleoprotein A2/B1	Nucleus	other	Systemic Lupus Erythematosus Signaling,Telomere Extension by Telomerase
mmu-miR-101a-3p	miR-101-3p (and other miRNAs w/seed ACAGUAC)	29	0.579	0.00593	TargetScan Human	High (predicted)	DNM1L_MOUSE	DNM1L	13	-0.839	2.06e-06	dynamin 1-like	Cytoplasm	enzyme	Clathrin-mediated Endocytosis Signaling
mmu-miR-448-3p	miR-448 (and other miRNAs w/seed UGCAUAU)	26	0.574	0.00653	TargetScan Human	High (predicted)	ROA2_MOUSE	HNRNPA2B1	13	-0.53	0.0135	heterogeneous nuclear ribonucleoprotein A2/B1	Nucleus	other	Systemic Lupus Erythematosus Signaling,Telomere Extension by Telomerase
mmu-miR-302c-3p	miR-302c-3p (and other miRNAs w/seed AGUGCUU)	5	-0.572	0.00675	TargetScan Human	Moderate (predicted)	ROA2_MOUSE	HNRNPA2B1	13	-0.53	0.0135	heterogeneous nuclear ribonucleoprotein A2/B1	Nucleus	other	Systemic Lupus Erythematosus Signaling,Telomere Extension by Telomerase
mmu-miR-30c-5p	miR-30c-5p (and other miRNAs w/seed GUAAACA)	29	0.551	0.00964	TargetScan Human	High (predicted)	ROA2_MOUSE	HNRNPA2B1	13	-0.53	0.0135	heterogeneous nuclear ribonucleoprotein A2/B1	Nucleus	other	Systemic Lupus Erythematosus Signaling,Telomere Extension by Telomerase
mmu-miR-421-3p	miR-421* (and other miRNAs w/seed UCAACAG)	1	0.539	0.0116	TargetScan Human	Moderate (predicted)	ROA2_MOUSE	HNRNPA2B1	13	-0.53	0.0135	heterogeneous nuclear ribonucleoprotein A2/B1	Nucleus	other	Systemic Lupus Erythematosus Signaling,Telomere Extension by Telomerase
mmu-miR-499-5p	miR-499a-5p (and other miRNAs w/seed UAAGACU)	1	0.521	0.0154	TargetScan Human	Moderate (predicted)	DNM1L_MOUSE	DNM1L	13	-0.839	2.06e-06	dynamin 1-like	Cytoplasm	enzyme	Clathrin-mediated Endocytosis Signaling
mmu-miR-499-5p	miR-499a-5p (and other miRNAs w/seed UAAGACU)	1	0.521	0.0154	TargetScan Human	High (predicted)	ROA2_MOUSE	HNRNPA2B1	13	-0.53	0.0135	heterogeneous nuclear ribonucleoprotein A2/B1	Nucleus	other	Systemic Lupus Erythematosus Signaling,Telomere Extension by Telomerase
mmu-miR-543-3p	miR-543-3p (and other miRNAs w/seed AACAUUC)	1	0.518	0.0163	TargetScan Human	High (predicted)	ROA2_MOUSE	HNRNPA2B1	13	-0.53	0.0135	heterogeneous nuclear ribonucleoprotein A2/B1	Nucleus	other	Systemic Lupus Erythematosus Signaling,Telomere Extension by Telomerase
mmu-miR-490-5p	miR-490-5p (and other miRNAs w/seed CAUGGAU)	21	0.516	0.0167	TargetScan Human	Moderate (predicted)	DPYL3_MOUSE	DPYSL3	10	-0.797	1.55e-05	dihydropyrimidinase-like 3	Cytoplasm	enzyme	Semaphorin Signaling in Neurons
mmu-miR-361-3p	miR-361-3p (miRNAs w/seed CCCCCAG)	1	0.505	0.0195	TargetScan Human	Moderate (predicted)	DPYL3_MOUSE	DPYSL3	10	-0.797	1.55e-05	dihydropyrimidinase-like 3	Cytoplasm	enzyme	Semaphorin Signaling in Neurons
mmu-miR-361-3p	miR-361-3p (miRNAs w/seed CCCCCAG)	1	0.505	0.0195	TargetScan Human	High (predicted)	HBB1_MOUSE	HBB	13	-0.587	0.00653	hemoglobin, beta	Cytoplasm	transporter
