# Supplementary material for: Integration of miRNA and Protein Profiling Reveals Coordinated Neuroadaptations in the Alcohol-Dependent Mouse Brain
Source: PLoS One. 2013 Dec 16;8(12):e82565. doi: 10.1371/journal.pone.0082565 (PMC3865091; doi:10.1371/journal.pone.0082565)
Supplement: Table S2 — Ingenuity Pathway “Core” analysis of differentially expressed miRNAs. IPA summary for differentially expressed miRNAs across multiple comparisons. A-C, G, CTX; D-F, H, MB. A, D: CIE-2BC vs. Air-2BC; B, E: CIE-2BC vs. Naïve; C, F: Air-2BC vs. Naïve. G, H: CIE-2BC/Air-2BC minus CIE-2BC/Naïve and Air-2BC/Naïve. miRNAs used for the analysis were selected from CTX and MB based on fold change ≥5% or ≤-5% and p<0.05. The following data are reported: top networks, top biological functions, listed with their respective scores, p-values, and number of molecules involved. The tab I shows a comparison between IPA analyses for CIE-2BC vs. Air-2BC in CTX and MB. (XLSX) [file pone.0082565.s005.xlsx]

## Sheet: README
Supplementary Table S2. IPA pathway analysis.
"Integration of miRNA and protein profiling reveals coordinated neuroadaptations in the Alcohol-Dependent Mouse Brain"
Gorini et al, 2013
PLOS ONE
Ingenuity Pathway Core analysis of differentially expressed miRNAs. IPA summary for differentially expressed miRNAs across multiple comparisons. A-C, G, cortex; D-F, H, midbrain. A, D: CIE-2BC vs. Air-2BC; B, E: CIE-2BC vs. Naïve; C, F: Air-2BC vs. Naïve. G, H: CIE-2BC / Air-2BC minus CIE-2BC / Naïve and Air-2BC / Naïve. MiRNAs used for the analysis were selected from cortex and midbrain based on…

## Sheet: A
© 2000-2013 Ingenuity Systems, Inc. All rights reserved.
AnalysisName:filtered topTable.1EA core Reference set: Ingenuity Knowledge Base (Genes Only)
Relationship to include: Direct and Indirect
Includes Endogenous Chemicals
Optional Analyses: My Pathways My List
Filter Summary:
Consider only relationships where
confidence = Experimentally Observed
Cutoff:
Networks:
ID	Top Functions	Score	Focus Molecules	Molecules in Network
1	Cell Cycle, Endocrine System Disorders, Reproductive System Disease	37	16	AKT1,HRAS,hydrogen peroxide,mir-185,mir-205,mir-290,mir-297,mir-368,mir-466,mir-467,mir-486,mir-552,mir-744,miR-185-5p (and other miRNAs w/seed GGAGAGA),miR-205-5p (and other miRNAs w/seed CCUUCAU),miR-292-5p (and other miRNAs w/seed CUCAAAC),miR-297a-5p (and other miRNAs w/seed UGUAUGU),miR-3097-5p (and other miRNAs w/seed ACAGGUG),miR-31-5p (and other miRNAs w/seed GGCAAGA),miR-326-5p (and othe…
2	Connective Tissue Disorders, Inflammatory Disease, Inflammatory Response	9	5	AGO2,let-7,mir-128,mir-135,mir-139,mir-140,mir-186,mir-188,mir-296,mir-340,mir-342,mir-361,mir-365,mir-374,mir-383,mir-425,mir-454,mir-455,mir-500,mir-582,mir-642,miR-139-5p (miRNAs w/seed CUACAGU),miR-140-3p (miRNAs w/seed ACCACAG),miR-140-5p (and other miRNAs w/seed AGUGGUU),miR-296-5p (miRNAs w/seed GGGCCCC),miR-340-3p (miRNAs w/seed CCGUCUC),miR-340-5p (miRNAs w/seed UAUAAAG),miR-342-3p (miRN…
3		3	1	Mir1927,miR-1927 (miRNAs w/seed ACCUCUG)
4		3	1	mir-540,miR-540-3p (miRNAs w/seed GGUCAGA)
5		3	1	mir-547,miR-547-3p (miRNAs w/seed UUGGUAC)
6		3	1	Mir1955,miR-1955-5p (miRNAs w/seed GUCCCAG)
7	Cellular Development, Cellular Growth and Proliferation, Cancer	3	1	mir-95,miR-1264-5p (miRNAs w/seed GGUCCUC)
8	Cell Cycle, Hepatic System Disease, Infectious Disease	3	1	let-7,let-7g-3p (miRNAs w/seed CUGUACA)
9		3	1	mir-744,miR-744-3p (miRNAs w/seed UGUUGCC)
10	Inflammatory Disease, Hereditary Disorder, Skeletal and Muscular Disorders	3	1	mir-320,miR-320-5p (miRNAs w/seed CCUUCUC)
11	Cell Death and Survival, Cellular Assembly and Organization, Cancer	3	1	mir-135,miR-135a-1-3p (and other miRNAs w/seed AUAGGGA)
12	Cancer, Renal and Urological Disease	3	1	mir-875,miR-875-5p (and other miRNAs w/seed AUACCUC)
13	Dermatological Diseases and Conditions, Hereditary Disorder, Cardiovascular System Development and Function	3	1	mir-103,miR-103-1-5p (and other miRNAs w/seed GCUUCUU)
14		3	1	mir-872,miR-872-5p (miRNAs w/seed AGGUUAC)
15		3	1	mir-3102,miR-3102-5p.2-5p (miRNAs w/seed GUGGUGC)
16		3	1	mir-665,miR-665-5p (miRNAs w/seed GGGGCCU)
17	Neurological Disease, Psychological Disorders	3	1	mir-298,miR-298-3p (miRNAs w/seed AGGAACU)
18		3	1	mir-881,miR-881-5p (miRNAs w/seed AGAGAGA)
19	Endocrine System Disorders, Gastrointestinal Disease, Metabolic Disease	2	1	Mir697,mir-448,miR-448-5p (and other miRNAs w/seed ACAUCCU)
20	Cell Death and Survival, Dermatological Diseases and Conditions, Inflammatory Disease	2	1	mir-154,mir-344,miR-344d-3p (and other miRNAs w/seed AUAUAAC)
21	Cellular Movement, Connective Tissue Disorders, Endocrine System Disorders	2	1	mir-488,miR-488-3p (miRNAs w/seed UGAAAGG),PKD1
22	Cancer, Cellular Development, Tumor Morphology	2	1	mir-8,mir-550,miR-550a-3p (and other miRNAs w/seed GUCUUAC)
bio Functions:
Category	Functions Annotation	p-Value	Molecules	# Molecules
Reproductive System Disease	nonobstructive azoospermia	4.27E-08	miR-205-5p (and other miRNAs w/seed CCUUCAU),miR-376a-3p (and other miRNAs w/seed UCAUAGA),miR-383 (and other miRNAs w/seed GAUCAGA),miR-532-5p (and other miRNAs w/seed AUGCCUU),miR-582-5p (miRNAs w/seed UACAGUU)	5
Cancer	pancreatic ductal adenocarcinoma	9.22E-06	miR-205-5p (and other miRNAs w/seed CCUUCAU),miR-31-5p (and other miRNAs w/seed GGCAAGA),miR-376a-3p (and other miRNAs w/seed UCAUAGA)	3
Endocrine System Disorders	pancreatic ductal adenocarcinoma	9.22E-06	miR-205-5p (and other miRNAs w/seed CCUUCAU),miR-31-5p (and other miRNAs w/seed GGCAAGA),miR-376a-3p (and other miRNAs w/seed UCAUAGA)	3
Gastrointestinal Disease	pancreatic ductal adenocarcinoma	9.22E-06	miR-205-5p (and other miRNAs w/seed CCUUCAU),miR-31-5p (and other miRNAs w/seed GGCAAGA),miR-376a-3p (and other miRNAs w/seed UCAUAGA)	3
Reproductive System Disease	cervical carcinoma	5.93E-05	miR-185-5p (and other miRNAs w/seed GGAGAGA),miR-31-5p (and other miRNAs w/seed GGCAAGA),miR-340-5p (miRNAs w/seed UAUAAAG)	3
Cancer	cervical carcinoma	5.93E-05	miR-185-5p (and other miRNAs w/seed GGAGAGA),miR-31-5p (and other miRNAs w/seed GGCAAGA),miR-340-5p (miRNAs w/seed UAUAAAG)	3
Cancer	digestive organ tumor	7.04E-05	miR-205-5p (and other miRNAs w/seed CCUUCAU),miR-292-5p (and other miRNAs w/seed CUCAAAC),miR-31-5p (and other miRNAs w/seed GGCAAGA),miR-340-3p (miRNAs w/seed CCGUCUC),miR-340-5p (miRNAs w/seed UAUAAAG),miR-376a-3p (and other miRNAs w/seed UCAUAGA),miR-532-5p (and other miRNAs w/seed AUGCCUU),miR-550a-3p (and other miRNAs w/seed GUCUUAC)	8
Gastrointestinal Disease	digestive organ tumor	7.04E-05	miR-205-5p (and other miRNAs w/seed CCUUCAU),miR-292-5p (and other miRNAs w/seed CUCAAAC),miR-31-5p (and other miRNAs w/seed GGCAAGA),miR-340-3p (miRNAs w/seed CCGUCUC),miR-340-5p (miRNAs w/seed UAUAAAG),miR-376a-3p (and other miRNAs w/seed UCAUAGA),miR-532-5p (and other miRNAs w/seed AUGCCUU),miR-550a-3p (and other miRNAs w/seed GUCUUAC)	8
Cancer	gastrointestinal tract cancer	1.21E-04	miR-205-5p (and other miRNAs w/seed CCUUCAU),miR-292-5p (and other miRNAs w/seed CUCAAAC),miR-31-5p (and other miRNAs w/seed GGCAAGA),miR-340-3p (miRNAs w/seed CCGUCUC),miR-376a-3p (and other miRNAs w/seed UCAUAGA),miR-532-5p (and other miRNAs w/seed AUGCCUU),miR-550a-3p (and other miRNAs w/seed GUCUUAC)	7
Gastrointestinal Disease	gastrointestinal tract cancer	1.21E-04	miR-205-5p (and other miRNAs w/seed CCUUCAU),miR-292-5p (and other miRNAs w/seed CUCAAAC),miR-31-5p (and other miRNAs w/seed GGCAAGA),miR-340-3p (miRNAs w/seed CCGUCUC),miR-376a-3p (and other miRNAs w/seed UCAUAGA),miR-532-5p (and other miRNAs w/seed AUGCCUU),miR-550a-3p (and other miRNAs w/seed GUCUUAC)	7
Cancer	colorectal cancer	4.20E-04	miR-205-5p (and other miRNAs w/seed CCUUCAU),miR-292-5p (and other miRNAs w/seed CUCAAAC),miR-31-5p (and other miRNAs w/seed GGCAAGA),miR-376a-3p (and other miRNAs w/seed UCAUAGA),miR-532-5p (and other miRNAs w/seed AUGCCUU),miR-550a-3p (and other miRNAs w/seed GUCUUAC)	6
Gastrointestinal Disease	colorectal cancer	4.20E-04	miR-205-5p (and other miRNAs w/seed CCUUCAU),miR-292-5p (and other miRNAs w/seed CUCAAAC),miR-31-5p (and other miRNAs w/seed GGCAAGA),miR-376a-3p (and other miRNAs w/seed UCAUAGA),miR-532-5p (and other miRNAs w/seed AUGCCUU),miR-550a-3p (and other miRNAs w/seed GUCUUAC)	6
Hair and Skin Development and Function	formation of hair shaft	7.58E-04	miR-31-5p (and other miRNAs w/seed GGCAAGA)	1
Cancer	regression of pulmonary metastases	3.03E-03	miR-31-5p (and other miRNAs w/seed GGCAAGA)	1
Tumor Morphology	regression of pulmonary metastases	3.03E-03	miR-31-5p (and other miRNAs w/seed GGCAAGA)	1
Reproductive System Disease	uterine cancer	4.06E-03	miR-185-5p (and other miRNAs w/seed GGAGAGA),miR-205-5p (and other miRNAs w/seed CCUUCAU),miR-31-5p (and other miRNAs w/seed GGCAAGA),miR-340-5p (miRNAs w/seed UAUAAAG)	4
Cancer	uterine cancer	4.06E-03	miR-185-5p (and other miRNAs w/seed GGAGAGA),miR-205-5p (and other miRNAs w/seed CCUUCAU),miR-31-5p (and other miRNAs w/seed GGCAAGA),miR-340-5p (miRNAs w/seed UAUAAAG)	4
Dermatological Diseases and Conditions	androgenic alopecia	5.30E-03	miR-344d-3p (and other miRNAs w/seed AUAUAAC)	1
Cellular Development	maturation of chondrocyte cell lines	6.80E-03	miR-205-5p (and other miRNAs w/seed CCUUCAU)	1
Cardiovascular Disease	DiGeorge syndrome	8.31E-03	miR-185-5p (and other miRNAs w/seed GGAGAGA)	1
Developmental Disorder	DiGeorge syndrome	8.31E-03	miR-185-5p (and other miRNAs w/seed GGAGAGA)	1
Hereditary Disorder	DiGeorge syndrome	8.31E-03	miR-185-5p (and other miRNAs w/seed GGAGAGA)	1
Cancer	pulmonary metastases	8.31E-03	miR-31-5p (and other miRNAs w/seed GGCAAGA)	1
Cancer	liver cancer	1.26E-02	miR-292-5p (and other miRNAs w/seed CUCAAAC),miR-340-3p (miRNAs w/seed CCGUCUC),miR-340-5p (miRNAs w/seed UAUAAAG)	3
Gastrointestinal Disease	liver cancer	1.26E-02	miR-292-5p (and other miRNAs w/seed CUCAAAC),miR-340-3p (miRNAs w/seed CCGUCUC),miR-340-5p (miRNAs w/seed UAUAAAG)	3
Hepatic System Disease	liver cancer	1.26E-02	miR-292-5p (and other miRNAs w/seed CUCAAAC),miR-340-3p (miRNAs w/seed CCGUCUC),miR-340-5p (miRNAs w/seed UAUAAAG)	3
Cell Cycle	arrest in cell cycle progression of prostate cancer cell lines	1.28E-02	miR-205-5p (and other miRNAs w/seed CCUUCAU)	1
Cancer	epithelial neoplasia	1.36E-02	miR-185-5p (and other miRNAs w/seed GGAGAGA),miR-205-5p (and other miRNAs w/seed CCUUCAU),miR-292-5p (and other miRNAs w/seed CUCAAAC),miR-31-5p (and other miRNAs w/seed GGCAAGA),miR-340-3p (miRNAs w/seed CCGUCUC),miR-340-5p (miRNAs w/seed UAUAAAG),miR-376a-3p (and other miRNAs w/seed UCAUAGA),miR-532-5p (and other miRNAs w/seed AUGCCUU),miR-550a-3p (and other miRNAs w/seed GUCUUAC),miR-875-5p (a…	10
Cellular Development	proliferation of colon cancer cell lines	1.41E-02	miR-185-5p (and other miRNAs w/seed GGAGAGA),miR-31-5p (and other miRNAs w/seed GGCAAGA)	2
Cellular Growth and Proliferation	proliferation of colon cancer cell lines	1.41E-02	miR-185-5p (and other miRNAs w/seed GGAGAGA),miR-31-5p (and other miRNAs w/seed GGCAAGA)	2
Hair and Skin Development and Function	anagen	1.51E-02	miR-31-5p (and other miRNAs w/seed GGCAAGA)	1
Cell Morphology	morphology of prostate cancer cell lines	1.58E-02	miR-205-5p (and other miRNAs w/seed CCUUCAU)	1
Hereditary Disorder	Dent's disease	1.66E-02	miR-532-5p (and other miRNAs w/seed AUGCCUU)	1
Metabolic Disease	Dent's disease	1.66E-02	miR-532-5p (and other miRNAs w/seed AUGCCUU)	1
Renal and Urological Disease	Dent's disease	1.66E-02	miR-532-5p (and other miRNAs w/seed AUGCCUU)	1
Behavior	invasive behavior	1.66E-02	miR-31-5p (and other miRNAs w/seed GGCAAGA)	1
Cancer	gastric cancer	1.71E-02	miR-31-5p (and other miRNAs w/seed GGCAAGA),miR-340-3p (miRNAs w/seed CCGUCUC)	2
Gastrointestinal Disease	gastric cancer	1.71E-02	miR-31-5p (and other miRNAs w/seed GGCAAGA),miR-340-3p (miRNAs w/seed CCGUCUC)	2
Cancer	malignant mesothelioma	1.73E-02	miR-340-3p (miRNAs w/seed CCGUCUC)	1
Reproductive System Disease	uterine endometrioid carcinoma	1.88E-02	miR-205-5p (and other miRNAs w/seed CCUUCAU)	1
Cancer	uterine endometrioid carcinoma	1.88E-02	miR-205-5p (and other miRNAs w/seed CCUUCAU)	1
Endocrine System Disorders	uterine endometrioid carcinoma	1.88E-02	miR-205-5p (and other miRNAs w/seed CCUUCAU)	1
Cell Cycle	arrest in G1 phase of colon cancer cell lines	2.40E-02	miR-185-5p (and other miRNAs w/seed GGAGAGA)	1
Cancer	liposarcoma	2.55E-02	miR-376a-3p (and other miRNAs w/seed UCAUAGA)	1
Cancer	clear-cell adenocarcinoma	2.63E-02	miR-185-5p (and other miRNAs w/seed GGAGAGA),miR-875-5p (and other miRNAs w/seed AUACCUC)	2
Renal and Urological Disease	clear-cell adenocarcinoma	2.63E-02	miR-185-5p (and other miRNAs w/seed GGAGAGA),miR-875-5p (and other miRNAs w/seed AUACCUC)	2
Endocrine System Disorders	diabetes mellitus	2.78E-02	miR-185-5p (and other miRNAs w/seed GGAGAGA),miR-205-5p (and other miRNAs w/seed CCUUCAU),miR-31-5p (and other miRNAs w/seed GGCAAGA)	3
Gastrointestinal Disease	diabetes mellitus	2.78E-02	miR-185-5p (and other miRNAs w/seed GGAGAGA),miR-205-5p (and other miRNAs w/seed CCUUCAU),miR-31-5p (and other miRNAs w/seed GGCAAGA)	3
Metabolic Disease	diabetes mellitus	2.78E-02	miR-185-5p (and other miRNAs w/seed GGAGAGA),miR-205-5p (and other miRNAs w/seed CCUUCAU),miR-31-5p (and other miRNAs w/seed GGCAAGA)	3
Cancer	nasal natural killer cell lymphoma	2.92E-02	miR-340-5p (miRNAs w/seed UAUAAAG)	1
Hematological Disease	nasal natural killer cell lymphoma	2.92E-02	miR-340-5p (miRNAs w/seed UAUAAAG)	1
Cell Cycle	arrest in cell cycle progression	3.02E-02	miR-205-5p (and other miRNAs w/seed CCUUCAU),miR-31-5p (and other miRNAs w/seed GGCAAGA)	2
Reproductive System Disease	ovarian endometriosis	3.14E-02	miR-376a-3p (and other miRNAs w/seed UCAUAGA)	1
Endocrine System Disorders	ovarian endometriosis	3.14E-02	miR-376a-3p (and other miRNAs w/seed UCAUAGA)	1
Endocrine System Disorders	nonalcoholic fatty liver disease	3.43E-02	miR-31-5p (and other miRNAs w/seed GGCAAGA)	1
Gastrointestinal Disease	nonalcoholic fatty liver disease	3.43E-02	miR-31-5p (and other miRNAs w/seed GGCAAGA)	1
Hepatic System Disease	nonalcoholic fatty liver disease	3.43E-02	miR-31-5p (and other miRNAs w/seed GGCAAGA)	1
Metabolic Disease	nonalcoholic fatty liver disease	3.43E-02	miR-31-5p (and other miRNAs w/seed GGCAAGA)	1
Cancer	metastatic melanoma cancer	3.73E-02	miR-205-5p (and other miRNAs w/seed CCUUCAU)	1
Reproductive System Disease	endometrial cancer	4.03E-02	miR-205-5p (and other miRNAs w/seed CCUUCAU),miR-31-5p (and other miRNAs w/seed GGCAAGA)	2
Cancer	endometrial cancer	4.03E-02	miR-205-5p (and other miRNAs w/seed CCUUCAU),miR-31-5p (and other miRNAs w/seed GGCAAGA)	2
Cellular Development	proliferation of endocrine cell lines	4.09E-02	miR-292-5p (and other miRNAs w/seed CUCAAAC)	1
Cellular Growth and Proliferation	proliferation of endocrine cell lines	4.09E-02	miR-292-5p (and other miRNAs w/seed CUCAAAC)	1
Endocrine System Development and Function	proliferation of endocrine cell lines	4.09E-02	miR-292-5p (and other miRNAs w/seed CUCAAAC)	1
Cancer	carcinoma	4.39E-02	miR-185-5p (and other miRNAs w/seed GGAGAGA),miR-205-5p (and other miRNAs w/seed CCUUCAU),miR-292-5p (and other miRNAs w/seed CUCAAAC),miR-31-5p (and other miRNAs w/seed GGCAAGA),miR-340-5p (miRNAs w/seed UAUAAAG),miR-376a-3p (and other miRNAs w/seed UCAUAGA),miR-532-5p (and other miRNAs w/seed AUGCCUU),miR-550a-3p (and other miRNAs w/seed GUCUUAC),miR-875-5p (and other miRNAs w/seed AUACCUC)	9
Cancer	Cancer	4.42E-02	miR-185-5p (and other miRNAs w/seed GGAGAGA),miR-205-5p (and other miRNAs w/seed CCUUCAU),miR-292-5p (and other miRNAs w/seed CUCAAAC),miR-31-5p (and other miRNAs w/seed GGCAAGA),miR-340-3p (miRNAs w/seed CCGUCUC),miR-340-5p (miRNAs w/seed UAUAAAG),miR-376a-3p (and other miRNAs w/seed UCAUAGA),miR-532-5p (and other miRNAs w/seed AUGCCUU),miR-550a-3p (and other miRNAs w/seed GUCUUAC),miR-875-5p (a…	10
tox Functions:
Category	Functions Annotation	p-Value	Molecules	# Molecules
Congenital Heart Anomaly	DiGeorge syndrome	8.31E-03	miR-185-5p (and other miRNAs w/seed GGAGAGA)	1
Liver Hyperplasia/Hyperproliferation	liver cancer	1.26E-02	miR-292-5p (and other miRNAs w/seed CUCAAAC),miR-340-3p (miRNAs w/seed CCGUCUC),miR-340-5p (miRNAs w/seed UAUAAAG)	3
Liver Steatosis	nonalcoholic fatty liver disease	3.43E-02	miR-31-5p (and other miRNAs w/seed GGCAAGA)	1
Renal Inflammation	lupus nephritis	7.04E-02	miR-185-5p (and other miRNAs w/seed GGAGAGA)	1
Renal Nephritis	lupus nephritis	7.04E-02	miR-185-5p (and other miRNAs w/seed GGAGAGA)	1
Upstream Regulators
null
Molecules:
Symbol	Entrez Gene Name	Entrez Gene/miRBase (mature)	p-value	False Discovery Rate (q-value)	Fold Change	Networks	Location	Type(s)	Biomarker Application(s)	Drug(s)	Entrez Gene ID for Human	Entrez Gene ID for Mouse	Entrez Gene ID for Rat
AGO2	argonaute RISC catalytic component 2	--				2	Cytoplasm	translation regulator			27161	239528	59117
AKT1	v-akt murine thymoma viral oncogene homolog 1	--				1	Cytoplasm	kinase	diagnosis,efficacy,response to therapy	enzastaurin	207	11651	24185
HRAS	v-Ha-ras Harvey rat sarcoma viral oncogene homolog	--				1	Plasma Membrane	enzyme	prognosis,safety		3265	15461	293621
hydrogen peroxide	--	--				1	unknown	chemical - endogenous mammalian	diagnosis
let-7	microRNA let-7d	--				2,8	Cytoplasm	microRNA	diagnosis,unspecified application		406889|406883|406887|406888|407054|406885|406881|406891|406890|406882|406884|406886	387251|723965|723947|387248|387244|723966|387253|387245|387252|387249|387247|387246	100526596|100313991|100313990|100314213|100526574|100314184|100313993|100313989|100313972|100314224|100314018|100313992|100314277
let-7g-3p (miRNAs w/seed CUGUACA)	--	mmu-let-7g-3p	9.33E-03	9.70E-01	1.068	8	Cytoplasm	mature microRNA
Mir697	microRNA 697	--				19	Cytoplasm	microRNA				735277
Mir1927	microRNA 1927	--				3	Cytoplasm	microRNA				100316784
Mir1955	microRNA 1955	--				6	Cytoplasm	microRNA				100316756
mir-8	microRNA 200c	--				22	Cytoplasm	microRNA	diagnosis,unspecified application		406984|406933|406983|554210|406985	387243|387242|723865|387159|723944	100314215|100314050|100314049|100314194|100314067|100526567
mir-95	microRNA 95	--				7	Cytoplasm	microRNA			407052|693122|664614|100302251	100124494|100526460	100314066
mir-103	microRNA 107	--				13	Cytoplasm	microRNA			406901|100302238|100302282|406896|406895	723824|723826|723825	100314021|100314022|100314020
mir-128	microRNA 128-2	--				2	Cytoplasm	microRNA			406916|406915	723815|387147	100314026|100314027
mir-135	microRNA 135b	--				2,11	Cytoplasm	microRNA	unspecified application		406926|442891|406925	387153|723955|723818	100314280|100313987
mir-139	microRNA 139	--				2	Cytoplasm	microRNA			406931	387157	100314240
mir-140	microRNA 140	--				2	Cytoplasm	microRNA			406932	387158	100314276
mir-154	microRNA 494	--				20	Cytoplasm	microRNA	diagnosis,unspecified application		619555|724025|724026|664616|406946|664612|574413|574452|574454|442914|442897|574434|494330|100126297|100302209|494326|100302157|494331|574410	723862|723878|723935|723940|387172|723933|723912|723833|751524|723863|723917|723839|723857	100314167|100314085|100314283|100314196|100314087|100313969|100314212|100314082|100314084|100314257|100314284|100314106|100314039
mir-185	microRNA 185	--				1	Cytoplasm	microRNA	unspecified application		406961	387180	100314243
mir-186	microRNA 186	--				2	Cytoplasm	microRNA			406962	387181	100314043
mir-188	microRNA 532	--				2	Cytoplasm	microRNA			693124|406964|724030	751544|387183	100314265|100314102
mir-205	microRNA 205	--				1	Cytoplasm	microRNA	diagnosis,disease progression,unspecified application		406988	387201	100314246
mir-290	microRNA 372	--				1	Cytoplasm	microRNA			442916|442917|100616185	100049715|100049710|100049711|100049712|100049713|100049714|100124471	100498801|100314136|100314249|100314273|100314137|100314062|100526632|100314061
mir-296	microRNA 296	--				2	Cytoplasm	microRNA	unspecified application		407022	723906	100314282
mir-297	microRNA 297	--				1	Cytoplasm	microRNA			100126354|100422921	723831|100124435|100124482|735281|723945|100124483	100314063
mir-298	microRNA 298	--				17	Cytoplasm	microRNA	unspecified application		100126296	723832	100314250
mir-320	microRNA 320a	--				10	Cytoplasm	microRNA	unspecified application		407037|100302135|100302117|100313896|100302195|100302169|100313769|100422913	723838	100314065
mir-340	microRNA 340	--				2	Cytoplasm	microRNA			442908	723845	100314220
mir-342	microRNA 342	--				2	Cytoplasm	microRNA	unspecified application		442909	723909	100313980
mir-344	microRNA 344	--				20	Cytoplasm	microRNA				100526506|100526544|100526541|723931|100526507|100526527|100885840|100124439|100526543|100885843|100526558|100885841|100526531	100526625|100526568|100313981|100526627
mir-361	microRNA 361	--				2	Cytoplasm	microRNA			494323	723850	100314073
mir-365	microRNA 365a	--				2	Cytoplasm	microRNA	unspecified application		100126355|100126356	723853|723899	100314252
mir-368	microRNA 376c	--				1	Cytoplasm	microRNA			494325|664615|574435|442913	723855|723856|723934	100314200|100314083|100526645|100314256
mir-374	microRNA 374a	--				2	Cytoplasm	microRNA			100500807|442919|100126317	100526513|751546	100314088
mir-383	microRNA 383	--				2	Cytoplasm	microRNA			494332	723860	100314072
mir-425	microRNA 425	--				2	Cytoplasm	microRNA			494337	723864	100314108
mir-448	microRNA 448	--				19	Cytoplasm	microRNA			554212	723914	100314251
mir-454	microRNA 454	--				2	Cytoplasm	microRNA			768216
mir-455	microRNA 455	--				2	Cytoplasm	microRNA			619556	735262	100314205
mir-466	microRNA 466	--				1	Cytoplasm	microRNA				723922|100124443|100526490|100526492|100526486|100124485|100124640|100316670|100316804|100124442|100124668|100124474|100526561|100526497|100526488
mir-467	microRNA 1277	--				1	Cytoplasm	microRNA			100302214|100423038	100316671|100316665|100316667|100316770|735286|735256|100124626|100124446|100526535|100526539|100526524|100526550|100526491|100526495|100526483|100316802|735257|100124486|100316663|735272|100124643|100124624|100124448|100526489|100316769|100526536|100526552|100316749|100316701|100316831|100124465|100124475|100124445|100526485|100316674|100316664|100316702|735255|735258|100124487|100124642|1001246…	100526616|100314094|100314093|100314202
mir-486	microRNA 486	--				1	Cytoplasm	microRNA	unspecified application		619554	100526510|723876
mir-488	microRNA 488	--				21	Cytoplasm	microRNA			574441	735253	100314120
mir-500	microRNA 501	--				2	Cytoplasm	microRNA	unspecified application		574502|574504|574503|100422911	723974|751560	100314112|100314166
mir-540	microRNA 540	--				4	Cytoplasm	microRNA				723880	100314255
mir-547	microRNA 547	--				5	Cytoplasm	microRNA				723918	100314138
mir-550	microRNA 550a-1	--				22	Cytoplasm	microRNA			100500830|100500883|693133|100616354|693134
mir-552	microRNA 552	--				1	Cytoplasm	microRNA			693137
mir-582	microRNA 582	--				2	Cytoplasm	microRNA			693167	100124489	100314209
mir-642	microRNA 642a	--				2	Cytoplasm	microRNA	unspecified application		693227|100500845
mir-665	microRNA 665	--				16	Cytoplasm	microRNA			100126315	751555	100314180
mir-744	microRNA 744	--				1,9	Cytoplasm	microRNA			100126313	791070
mir-872	microRNA 872	--				14	Cytoplasm	microRNA				100124456	100314260
mir-875	microRNA 875	--				12	Cytoplasm	microRNA			100126309	100124469	100314134
mir-881	microRNA 881	--				18	Cytoplasm	microRNA				100124460	100314203
mir-3102	microRNA 3102	--				15	Cytoplasm	microRNA				100526508
miR-103-1-5p (and other miRNAs w/seed GCUUCUU)	--	mmu-miR-103-1-5p	3.24E-02	9.70E-01	1.085	13	Cytoplasm	mature microRNA
miR-1264-5p (miRNAs w/seed GGUCCUC)	--	mmu-miR-1264-5p	2.70E-02	9.70E-01	1.089	7	Cytoplasm	mature microRNA
miR-135a-1-3p (and other miRNAs w/seed AUAGGGA)	--	mmu-miR-135a-1-3p	9.99E-03	9.70E-01	-1.090	11	Cytoplasm	mature microRNA
miR-139-5p (miRNAs w/seed CUACAGU)	--	--				2	Cytoplasm	mature microRNA
miR-140-3p (miRNAs w/seed ACCACAG)	--	--				2	Cytoplasm	mature microRNA
miR-140-5p (and other miRNAs w/seed AGUGGUU)	--	--				2	Cytoplasm	mature microRNA
miR-185-5p (and other miRNAs w/seed GGAGAGA)	--	mmu-miR-882	4.24E-02	9.70E-01	-1.099	1	Cytoplasm	mature microRNA	unspecified application
miR-1927 (miRNAs w/seed ACCUCUG)	--	mmu-miR-1927	4.85E-03	9.70E-01	-1.068	3	Cytoplasm	mature microRNA
miR-1955-5p (miRNAs w/seed GUCCCAG)	--	mmu-miR-1955-5p	2.28E-02	9.70E-01	1.312	6	Cytoplasm	mature microRNA
miR-205-5p (and other miRNAs w/seed CCUUCAU)	--	mmu-miR-205-5p	4.73E-02	9.70E-01	-1.063	1	Cytoplasm	mature microRNA	unspecified application
miR-292-5p (and other miRNAs w/seed CUCAAAC)	--	mmu-miR-292-5p	4.18E-02	9.70E-01	-1.058	1	Cytoplasm	mature microRNA
miR-296-5p (miRNAs w/seed GGGCCCC)	--	--				2	Cytoplasm	mature microRNA	unspecified application
miR-297a-5p (and other miRNAs w/seed UGUAUGU)	--	mmu-miR-297c-5p	4.05E-02	9.70E-01	-1.068	1	Cytoplasm	mature microRNA
miR-298-3p (miRNAs w/seed AGGAACU)	--	mmu-miR-298-3p	3.11E-03	9.70E-01	1.091	17	Cytoplasm	mature microRNA
miR-3097-5p (and other miRNAs w/seed ACAGGUG)	--	mmu-miR-3097-5p	4.05E-02	9.70E-01	-1.064	1	Cytoplasm	mature microRNA
miR-31-5p (and other miRNAs w/seed GGCAAGA)	--	mmu-miR-31-5p	4.22E-02	9.70E-01	1.091	1	Cytoplasm	mature microRNA
miR-3102-5p.2-5p (miRNAs w/seed GUGGUGC)	--	mmu-miR-3102-5p.2-5p	2.76E-02	9.70E-01	-1.059	15	Cytoplasm	mature microRNA
miR-320-5p (miRNAs w/seed CCUUCUC)	--	mmu-miR-320-5p	2.48E-02	9.70E-01	-1.077	10	Cytoplasm	mature microRNA
miR-326-5p (and other miRNAs w/seed GGGGCAG)	--	mmu-miR-3107-3p	4.58E-02	9.70E-01	2.352	1	Cytoplasm	mature microRNA
miR-340-3p (miRNAs w/seed CCGUCUC)	--	mmu-miR-340-3p	3.24E-02	9.70E-01	1.062	2	Cytoplasm	mature microRNA
miR-340-5p (miRNAs w/seed UAUAAAG)	--	mmu-miR-340-5p	4.47E-02	9.70E-01	1.056	2	Cytoplasm	mature microRNA
miR-342-3p (miRNAs w/seed CUCACAC)	--	--				2	Cytoplasm	mature microRNA
miR-344d-3p (and other miRNAs w/seed AUAUAAC)	--	mmu-miR-410-3p	1.83E-02	9.70E-01	1.098	20	Cytoplasm	mature microRNA
miR-361-5p (miRNAs w/seed UAUCAGA)	--	--				2	Cytoplasm	mature microRNA
miR-376a-3p (and other miRNAs w/seed UCAUAGA)	--	mmu-miR-376b-3p	1.22E-02	9.70E-01	1.085	1	Cytoplasm	mature microRNA
miR-376b-5p (and other miRNAs w/seed UGGAUAU)	--	mmu-miR-376c-5p	3.42E-02	9.70E-01	1.065	1	Cytoplasm	mature microRNA
miR-383 (and other miRNAs w/seed GAUCAGA)	--	mmu-miR-383-5p	4.26E-02	9.70E-01	1.075	2	Cytoplasm	mature microRNA
miR-448-5p (and other miRNAs w/seed ACAUCCU)	--	mmu-miR-697	1.75E-02	9.70E-01	-1.070	19	Cytoplasm	mature microRNA
miR-455-3p (miRNAs w/seed CAGUCCA)	--	--				2	Cytoplasm	mature microRNA
miR-455-5p (and other miRNAs w/seed AUGUGCC)	--	--				2	Cytoplasm	mature microRNA
miR-466b-5p (and other miRNAs w/seed AUGUGUG)	--	mmu-miR-466e-5p	2.06E-02	9.70E-01	-1.103	1	Cytoplasm	mature microRNA
miR-466d-5p (and other miRNAs w/seed GUGUGUG)	--	mmu-miR-466i-5p	4.44E-02	9.70E-01	-1.097	1	Cytoplasm	mature microRNA
miR-466n-5p (miRNAs w/seed UGUGUGC)	--	mmu-miR-466n-5p	3.00E-02	9.70E-01	-1.084	1	Cytoplasm	mature microRNA
miR-467e-5p (and other miRNAs w/seed UAAGUGU)	--	mmu-miR-467h	3.90E-02	9.70E-01	-1.080	1	Cytoplasm	mature microRNA
miR-488-3p (miRNAs w/seed UGAAAGG)	--	mmu-miR-488-3p	4.89E-02	9.70E-01	1.076	21	Cytoplasm	mature microRNA
miR-532-5p (and other miRNAs w/seed AUGCCUU)	--	mmu-miR-532-5p	3.62E-02	9.70E-01	1.061	2	Cytoplasm	mature microRNA
miR-540-3p (miRNAs w/seed GGUCAGA)	--	mmu-miR-540-3p	2.01E-02	9.70E-01	1.078	4	Cytoplasm	mature microRNA
miR-547-3p (miRNAs w/seed UUGGUAC)	--	mmu-miR-547-3p	8.17E-03	9.70E-01	-1.080	5	Cytoplasm	mature microRNA
miR-550a-3p (and other miRNAs w/seed GUCUUAC)	--	mmu-miR-200c-5p	1.59E-02	9.70E-01	-1.053	22	Cytoplasm	mature microRNA
miR-582-5p (miRNAs w/seed UACAGUU)	--	mmu-miR-582-5p	2.79E-02	9.70E-01	1.099	2	Cytoplasm	mature microRNA
miR-665-5p (miRNAs w/seed GGGGCCU)	--	mmu-miR-665-5p	1.61E-02	9.70E-01	-1.132	16	Cytoplasm	mature microRNA
miR-669a-5p (and other miRNAs w/seed GUUGUGU)	--	mmu-miR-669f-5p	2.42E-02	9.70E-01	-1.091	1	Cytoplasm	mature microRNA
miR-669m-5p (and other miRNAs w/seed GUGUGCA)	--	mmu-miR-466h-5p	4.58E-02	9.70E-01	-1.063	1	Cytoplasm	mature microRNA
miR-669o-5p (miRNAs w/seed AGUUGUG)	--	mmu-miR-669o-5p	3.33E-02	9.70E-01	-1.085	1	Cytoplasm	mature microRNA
miR-744-3p (miRNAs w/seed UGUUGCC)	--	mmu-miR-744-3p	1.50E-02	9.70E-01	1.080	9	Cytoplasm	mature microRNA
miR-872-5p (miRNAs w/seed AGGUUAC)	--	mmu-miR-872-5p	2.06E-02	9.70E-01	1.082	14	Cytoplasm	mature microRNA
miR-875-5p (and other miRNAs w/seed AUACCUC)	--	mmu-miR-875-5p	3.07E-02	9.70E-01	1.068	12	Cytoplasm	mature microRNA
miR-881-5p (miRNAs w/seed AGAGAGA)	--	mmu-miR-881-5p	4.84E-02	9.70E-01	-1.093	18	Cytoplasm	mature microRNA
NR0B2	nuclear receptor subfamily 0, group B, member 2	--				1	Nucleus	ligand-dependent nuclear receptor			8431	23957	117274
PKD1	polycystic kidney disease 1 (autosomal dominant)	--				21	Plasma Membrane	ion channel			5310	18763	24650
Smad2/3	--	--				1	Cytoplasm	group
SSB	Sjogren syndrome antigen B (autoantigen La)	--				2	Nucleus	enzyme			6741	20823	81783
SSR3	signal sequence receptor, gamma (translocon-associated protein gamma)	--				1	Cytoplasm	other			6747	67437	81784
TMEM8B	transmembrane protein 8B	--				1	Plasma Membrane	other			51754	242409	313490
tretinoin	--	--				1	unknown	chemical - endogenous mammalian
TSH	--	--				1	Plasma Membrane	complex
My List:
null
Tox List:
null

## Sheet: B
© 2000-2013 Ingenuity Systems, Inc. All rights reserved.
AnalysisName:filtered topTable.2EN core Reference set: Ingenuity Knowledge Base (Genes Only)
Relationship to include: Direct and Indirect
Includes Endogenous Chemicals
Optional Analyses: My Pathways My List
Filter Summary:
Consider only relationships where
confidence = Experimentally Observed
Cutoff:
Networks:
ID	Top Functions	Score	Focus Molecules	Molecules in Network
1	Cancer, Hematological Disease, Reproductive System Disease	34	20	Akt,C1orf56,Cg,estrogen receptor,GALNT7,Gulo,Insulin,Mir721,mir-330,mir-368,mir-433,mir-615,miR-101-3p (and other miRNAs w/seed ACAGUAC),miR-130a-3p (and other miRNAs w/seed AGUGCAA),miR-148b-3p (and other miRNAs w/seed CAGUGCA),miR-16-5p (and other miRNAs w/seed AGCAGCA),miR-181a-5p (and other miRNAs w/seed ACAUUCA),miR-193a-3p (and other miRNAs w/seed ACUGGCC),miR-19b-3p (and other miRNAs w/see…
2	Auditory Disease, Hereditary Disorder, Neurological Disease	26	17	ABCA1,CTNNB1,DKK1,ELMO2,ERBB2IP,Jnk,KLHL20,mir-8,mir-17,mir-96,mir-467,mir-483,mir-488,mir-743,miR-10a-5p (and other miRNAs w/seed ACCCUGU),miR-141-3p (and other miRNAs w/seed AACACUG),miR-17-3p (and other miRNAs w/seed CUGCAGU),miR-18b-3p (miRNAs w/seed ACUGCCC),miR-200b-3p (and other miRNAs w/seed AAUACUG),miR-201-3p (miRNAs w/seed GAACAGU),miR-33-5p (and other miRNAs w/seed UGCAUUG),miR-466c-3…
3	Neurological Disease, Psychological Disorders, Hereditary Disorder	23	15	AGO2,BCL2L2,BMI1,DDX20,DICER1,EPHB6,let-7,let-7a-2-3p (and other miRNAs w/seed UGUACAG),let-7e-3p (miRNAs w/seed UAUACGG),MCL1,mir-17,mir-29,mir-188,mir-506,miR-188-3p (miRNAs w/seed UCCCACA),miR-193b-5p (miRNAs w/seed GGGGUUU),miR-29a-5p (miRNAs w/seed CUGAUUU),miR-29b-1-5p (miRNAs w/seed CUGGUUU),miR-29b-2-5p (and other miRNAs w/seed UGGUUUC),miR-342-3p (miRNAs w/seed CUCACAC),miR-421-3p (and o…
4	Hereditary Disorder, Skeletal and Muscular Disorders, Developmental Disorder	21	14	CLOCK,DLX5,KIF23,mir-27,mir-154,mir-181,mir-214,mir-329,mir-331,mir-379,mir-434,mir-486,mir-873,mir-877,miR-181a-5p (and other miRNAs w/seed ACAUUCA),miR-181b-1-3p (and other miRNAs w/seed UCACUGA),miR-214-3p (and other miRNAs w/seed CAGCAGG),miR-214-5p (miRNAs w/seed GCCUGUC),miR-27b-5p (miRNAs w/seed GAGCUUA),miR-326-5p (and other miRNAs w/seed GGGGCAG),miR-329-5p (miRNAs w/seed GAGGUUU),miR-33…
5	Connective Tissue Disorders, Inflammatory Disease, Inflammatory Response	21	14	AGO2,CDKN2AIP,mir-19,mir-130,mir-138,mir-140,mir-149,mir-188,mir-193,mir-296,mir-338,mir-342,mir-361,mir-365,mir-368,mir-374,mir-383,mir-454,mir-500,mir-582,miR-1321 (and other miRNAs w/seed AGGGAGG),miR-138-1-3p (miRNAs w/seed GGCUACU),miR-138-2-3p (miRNAs w/seed CUAUUUC),miR-140-3p (miRNAs w/seed ACCACAG),miR-193a-5p (and other miRNAs w/seed GGGUCUU),miR-296-5p (miRNAs w/seed GGGCCCC),miR-338-3…
6	Cancer, Gastrointestinal Disease, Cellular Development	19	13	AFP,CCND1,CD47,CYP1B1,DMTF1,EPCAM,JUN,LIF,Mir3097,mir-146,mir-154,mir-344,mir-503,mir-552,miR-100-5p (and other miRNAs w/seed ACCCGUA),miR-300-3p (miRNAs w/seed AUGCAAG),miR-3097-3p (miRNAs w/seed UCAGACC),miR-3097-5p (and other miRNAs w/seed ACAGGUG),miR-330-5p (and other miRNAs w/seed CUCUGGG),miR-344b-3p (miRNAs w/seed AUUUAGC),miR-344d-3p (and other miRNAs w/seed AUAUAAC),miR-346 (and other m…
7	Cancer, Endocrine System Disorders, Reproductive System Disease	16	12	25-hydroxy-vitamin D3,DDX20,DROSHA,E2F5,HDAC5,HNRNPK,IDH2,IKBIP,mir-15,mir-27,mir-34,mir-182,mir-183,mir-190,mir-191,mir-1207,miR-1207-3p (and other miRNAs w/seed CAGCUGG),miR-1207-5p (and other miRNAs w/seed GGCAGGG),miR-15b-3p (miRNAs w/seed GAAUCAU),miR-182-5p (and other miRNAs w/seed UUGGCAA),miR-183-5p (miRNAs w/seed AUGGCAC),miR-190a-5p (and other miRNAs w/seed GAUAUGU),miR-191-5p (and othe…
8		6	3	mir-702,mir-3102,miR-3102 (and other miRNAs w/seed UCUACUC),miR-702-3p (miRNAs w/seed GCCCACC),miR-702-5p (and other miRNAs w/seed UGAGUGG)
9		4	2	Mir3066,miR-3066-3p (miRNAs w/seed ACUUAAU),miR-3066-5p (miRNAs w/seed UGGUUGC)
10		4	2	Mir1981,miR-1971 (and other miRNAs w/seed UAAAGGC),miR-1981-3p (miRNAs w/seed AUCUAAC)
11		4	2	Mir1964,miR-1964-3p (miRNAs w/seed CGACUUC),miR-1964-5p (and other miRNAs w/seed GCUGGAG)
12		4	2	mir-3084,miR-3084-3p (and other miRNAs w/seed UCUGCCA),miR-3084-5p (miRNAs w/seed UUGAAGG)
13		4	2	mir-1195,miR-1195 (miRNAs w/seed GAGUUCG),miR-1935 (miRNAs w/seed GGCAGAG)
14		2	1	Mir1968,miR-1968-5p (miRNAs w/seed GCAGCUG)
15		2	1	mir-883,miR-883-3p (and other miRNAs w/seed AACUGCA)
16	Connective Tissue Disorders, Inflammatory Disease, Inflammatory Response	2	1	mir-302,miR-302a-5p (miRNAs w/seed CUUAAAC)
17	Hereditary Disorder, Skeletal and Muscular Disorders, Endocrine System Disorders	2	1	mir-148,miR-148a-5p (and other miRNAs w/seed AAGUUCU)
18		2	1	mir-760,miR-760-3p (and other miRNAs w/seed GGCUCUG)
19	Cancer, Cardiac Hyperplasia/Hyperproliferation, Cardiovascular Disease	2	1	mir-1,miR-1b-3p (miRNAs w/seed GGGUACA)
20		2	1	mir-1956,miR-1956 (miRNAs w/seed GUCCAGG)
21	Cell Death and Survival, Connective Tissue Disorders, Immunological Disease	2	1	mir-299,miR-299a-3p (and other miRNAs w/seed AUGUGGG)
22	Cellular Function and Maintenance, Hematopoiesis, RNA Post-Transcriptional Modification	2	1	mir-196,miR-196a-2-3p (and other miRNAs w/seed CGGCAAC)
23	Cardiovascular Disease, Congenital Heart Anomaly, Developmental Disorder	2	1	mir-130,miR-130a-5p (miRNAs w/seed CUCUUUU)
24	Cancer, Cellular Movement, Tumor Morphology	2	1	mir-7,miR-7a-2-3p (and other miRNAs w/seed AACAAGU)
25		2	1	mir-365,miR-365-1-5p (and other miRNAs w/seed GGGACUU)
bio Functions:
Category	Functions Annotation	p-Value	Predicted Activation State	Activation z-score	Molecules	# Molecules
Reproductive System Disease	nonobstructive azoospermia	2.22E-30			miR-130a-3p (and other miRNAs w/seed AGUGCAA),miR-181a-5p (and other miRNAs w/seed ACAUUCA),miR-182-5p (and other miRNAs w/seed UUGGCAA),miR-190a-5p (and other miRNAs w/seed GAUAUGU),miR-193a-3p (and other miRNAs w/seed ACUGGCC),miR-19b-3p (and other miRNAs w/seed GUGCAAA),miR-200b-3p (and other miRNAs w/seed AAUACUG),miR-21-5p (and other miRNAs w/seed AGCUUAU),miR-214-5p (miRNAs w/seed GCCUGUC),…	22
Cancer	nasal natural killer cell lymphoma	7.00E-23			miR-101-3p (and other miRNAs w/seed ACAGUAC),miR-10a-5p (and other miRNAs w/seed ACCCUGU),miR-140-3p (miRNAs w/seed ACCACAG),miR-148b-3p (and other miRNAs w/seed CAGUGCA),miR-16-5p (and other miRNAs w/seed AGCAGCA),miR-181a-5p (and other miRNAs w/seed ACAUUCA),miR-21-5p (and other miRNAs w/seed AGCUUAU),miR-26a-5p (and other miRNAs w/seed UCAAGUA),miR-30c-5p (and other miRNAs w/seed GUAAACA),miR-…	13
Hematological Disease	nasal natural killer cell lymphoma	7.00E-23			miR-101-3p (and other miRNAs w/seed ACAGUAC),miR-10a-5p (and other miRNAs w/seed ACCCUGU),miR-140-3p (miRNAs w/seed ACCACAG),miR-148b-3p (and other miRNAs w/seed CAGUGCA),miR-16-5p (and other miRNAs w/seed AGCAGCA),miR-181a-5p (and other miRNAs w/seed ACAUUCA),miR-21-5p (and other miRNAs w/seed AGCUUAU),miR-26a-5p (and other miRNAs w/seed UCAAGUA),miR-30c-5p (and other miRNAs w/seed GUAAACA),miR-…	13
Cancer	digestive organ tumor	1.86E-19			miR-100-5p (and other miRNAs w/seed ACCCGUA),miR-10a-5p (and other miRNAs w/seed ACCCUGU),miR-130a-3p (and other miRNAs w/seed AGUGCAA),miR-141-3p (and other miRNAs w/seed AACACUG),miR-148b-3p (and other miRNAs w/seed CAGUGCA),miR-16-5p (and other miRNAs w/seed AGCAGCA),miR-17-3p (and other miRNAs w/seed CUGCAGU),miR-181a-5p (and other miRNAs w/seed ACAUUCA),miR-183-5p (miRNAs w/seed AUGGCAC),miR…	40
Gastrointestinal Disease	digestive organ tumor	1.86E-19			miR-100-5p (and other miRNAs w/seed ACCCGUA),miR-10a-5p (and other miRNAs w/seed ACCCUGU),miR-130a-3p (and other miRNAs w/seed AGUGCAA),miR-141-3p (and other miRNAs w/seed AACACUG),miR-148b-3p (and other miRNAs w/seed CAGUGCA),miR-16-5p (and other miRNAs w/seed AGCAGCA),miR-17-3p (and other miRNAs w/seed CUGCAGU),miR-181a-5p (and other miRNAs w/seed ACAUUCA),miR-183-5p (miRNAs w/seed AUGGCAC),miR…	40
Cancer	gastrointestinal tract cancer	2.81E-19			miR-100-5p (and other miRNAs w/seed ACCCGUA),miR-10a-5p (and other miRNAs w/seed ACCCUGU),miR-130a-3p (and other miRNAs w/seed AGUGCAA),miR-141-3p (and other miRNAs w/seed AACACUG),miR-148b-3p (and other miRNAs w/seed CAGUGCA),miR-16-5p (and other miRNAs w/seed AGCAGCA),miR-17-3p (and other miRNAs w/seed CUGCAGU),miR-181a-5p (and other miRNAs w/seed ACAUUCA),miR-183-5p (miRNAs w/seed AUGGCAC),miR…	36
Gastrointestinal Disease	gastrointestinal tract cancer	2.81E-19			miR-100-5p (and other miRNAs w/seed ACCCGUA),miR-10a-5p (and other miRNAs w/seed ACCCUGU),miR-130a-3p (and other miRNAs w/seed AGUGCAA),miR-141-3p (and other miRNAs w/seed AACACUG),miR-148b-3p (and other miRNAs w/seed CAGUGCA),miR-16-5p (and other miRNAs w/seed AGCAGCA),miR-17-3p (and other miRNAs w/seed CUGCAGU),miR-181a-5p (and other miRNAs w/seed ACAUUCA),miR-183-5p (miRNAs w/seed AUGGCAC),miR…	36
Cancer	hypopharyngeal squamous cell carcinoma	3.70E-19			miR-100-5p (and other miRNAs w/seed ACCCGUA),miR-10a-5p (and other miRNAs w/seed ACCCUGU),miR-130a-3p (and other miRNAs w/seed AGUGCAA),miR-16-5p (and other miRNAs w/seed AGCAGCA),miR-183-5p (miRNAs w/seed AUGGCAC),miR-21-5p (and other miRNAs w/seed AGCUUAU),miR-214-3p (and other miRNAs w/seed CAGCAGG),miR-26a-5p (and other miRNAs w/seed UCAAGUA),miR-30a-3p (and other miRNAs w/seed UUUCAGU),miR-3…	11
Reproductive System Disease	cervical carcinoma	1.74E-18			miR-10a-5p (and other miRNAs w/seed ACCCUGU),miR-130a-3p (and other miRNAs w/seed AGUGCAA),miR-141-3p (and other miRNAs w/seed AACACUG),miR-16-5p (and other miRNAs w/seed AGCAGCA),miR-181a-5p (and other miRNAs w/seed ACAUUCA),miR-19b-3p (and other miRNAs w/seed GUGCAAA),miR-21-5p (and other miRNAs w/seed AGCUUAU),miR-214-3p (and other miRNAs w/seed CAGCAGG),miR-26a-5p (and other miRNAs w/seed UCA…	14
Cancer	cervical carcinoma	1.74E-18			miR-10a-5p (and other miRNAs w/seed ACCCUGU),miR-130a-3p (and other miRNAs w/seed AGUGCAA),miR-141-3p (and other miRNAs w/seed AACACUG),miR-16-5p (and other miRNAs w/seed AGCAGCA),miR-181a-5p (and other miRNAs w/seed ACAUUCA),miR-19b-3p (and other miRNAs w/seed GUGCAAA),miR-21-5p (and other miRNAs w/seed AGCUUAU),miR-214-3p (and other miRNAs w/seed CAGCAGG),miR-26a-5p (and other miRNAs w/seed UCA…	14
Cancer	pharyngeal tumor	2.87E-18			miR-100-5p (and other miRNAs w/seed ACCCGUA),miR-10a-5p (and other miRNAs w/seed ACCCUGU),miR-130a-3p (and other miRNAs w/seed AGUGCAA),miR-16-5p (and other miRNAs w/seed AGCAGCA),miR-183-5p (miRNAs w/seed AUGGCAC),miR-200b-3p (and other miRNAs w/seed AAUACUG),miR-21-5p (and other miRNAs w/seed AGCUUAU),miR-214-3p (and other miRNAs w/seed CAGCAGG),miR-26a-5p (and other miRNAs w/seed UCAAGUA),miR-…	13
Reproductive System Disease	uterine endometrioid carcinoma	1.77E-16			miR-10a-5p (and other miRNAs w/seed ACCCUGU),miR-130a-3p (and other miRNAs w/seed AGUGCAA),miR-141-3p (and other miRNAs w/seed AACACUG),miR-182-5p (and other miRNAs w/seed UUGGCAA),miR-183-5p (miRNAs w/seed AUGGCAC),miR-191-5p (and other miRNAs w/seed AACGGAA),miR-200b-3p (and other miRNAs w/seed AAUACUG),miR-330-5p (and other miRNAs w/seed CUCUGGG),miR-34a-5p (and other miRNAs w/seed GGCAGUG)	9
Cancer	uterine endometrioid carcinoma	1.77E-16			miR-10a-5p (and other miRNAs w/seed ACCCUGU),miR-130a-3p (and other miRNAs w/seed AGUGCAA),miR-141-3p (and other miRNAs w/seed AACACUG),miR-182-5p (and other miRNAs w/seed UUGGCAA),miR-183-5p (miRNAs w/seed AUGGCAC),miR-191-5p (and other miRNAs w/seed AACGGAA),miR-200b-3p (and other miRNAs w/seed AAUACUG),miR-330-5p (and other miRNAs w/seed CUCUGGG),miR-34a-5p (and other miRNAs w/seed GGCAGUG)	9
Endocrine System Disorders	uterine endometrioid carcinoma	1.77E-16			miR-10a-5p (and other miRNAs w/seed ACCCUGU),miR-130a-3p (and other miRNAs w/seed AGUGCAA),miR-141-3p (and other miRNAs w/seed AACACUG),miR-182-5p (and other miRNAs w/seed UUGGCAA),miR-183-5p (miRNAs w/seed AUGGCAC),miR-191-5p (and other miRNAs w/seed AACGGAA),miR-200b-3p (and other miRNAs w/seed AAUACUG),miR-330-5p (and other miRNAs w/seed CUCUGGG),miR-34a-5p (and other miRNAs w/seed GGCAGUG)	9
Cancer	pancreatic cancer	9.38E-16			miR-100-5p (and other miRNAs w/seed ACCCGUA),miR-130a-3p (and other miRNAs w/seed AGUGCAA),miR-141-3p (and other miRNAs w/seed AACACUG),miR-148b-3p (and other miRNAs w/seed CAGUGCA),miR-16-5p (and other miRNAs w/seed AGCAGCA),miR-181a-5p (and other miRNAs w/seed ACAUUCA),miR-190a-5p (and other miRNAs w/seed GAUAUGU),miR-191-5p (and other miRNAs w/seed AACGGAA),miR-200b-3p (and other miRNAs w/seed…	17
Gastrointestinal Disease	pancreatic cancer	9.38E-16			miR-100-5p (and other miRNAs w/seed ACCCGUA),miR-130a-3p (and other miRNAs w/seed AGUGCAA),miR-141-3p (and other miRNAs w/seed AACACUG),miR-148b-3p (and other miRNAs w/seed CAGUGCA),miR-16-5p (and other miRNAs w/seed AGCAGCA),miR-181a-5p (and other miRNAs w/seed ACAUUCA),miR-190a-5p (and other miRNAs w/seed GAUAUGU),miR-191-5p (and other miRNAs w/seed AACGGAA),miR-200b-3p (and other miRNAs w/seed…	17
Endocrine System Disorders	pancreatic cancer	9.38E-16			miR-100-5p (and other miRNAs w/seed ACCCGUA),miR-130a-3p (and other miRNAs w/seed AGUGCAA),miR-141-3p (and other miRNAs w/seed AACACUG),miR-148b-3p (and other miRNAs w/seed CAGUGCA),miR-16-5p (and other miRNAs w/seed AGCAGCA),miR-181a-5p (and other miRNAs w/seed ACAUUCA),miR-190a-5p (and other miRNAs w/seed GAUAUGU),miR-191-5p (and other miRNAs w/seed AACGGAA),miR-200b-3p (and other miRNAs w/seed…	17
Cancer	colorectal cancer	1.53E-15			miR-10a-5p (and other miRNAs w/seed ACCCUGU),miR-141-3p (and other miRNAs w/seed AACACUG),miR-148b-3p (and other miRNAs w/seed CAGUGCA),miR-16-5p (and other miRNAs w/seed AGCAGCA),miR-17-3p (and other miRNAs w/seed CUGCAGU),miR-181a-5p (and other miRNAs w/seed ACAUUCA),miR-183-5p (miRNAs w/seed AUGGCAC),miR-191-5p (and other miRNAs w/seed AACGGAA),miR-19b-3p (and other miRNAs w/seed GUGCAAA),miR-…	30
Gastrointestinal Disease	colorectal cancer	1.53E-15			miR-10a-5p (and other miRNAs w/seed ACCCUGU),miR-141-3p (and other miRNAs w/seed AACACUG),miR-148b-3p (and other miRNAs w/seed CAGUGCA),miR-16-5p (and other miRNAs w/seed AGCAGCA),miR-17-3p (and other miRNAs w/seed CUGCAGU),miR-181a-5p (and other miRNAs w/seed ACAUUCA),miR-183-5p (miRNAs w/seed AUGGCAC),miR-191-5p (and other miRNAs w/seed AACGGAA),miR-19b-3p (and other miRNAs w/seed GUGCAAA),miR-…	30
Cancer	liver cancer	2.31E-14			miR-100-5p (and other miRNAs w/seed ACCCGUA),miR-10a-5p (and other miRNAs w/seed ACCCUGU),miR-130a-3p (and other miRNAs w/seed AGUGCAA),miR-148b-3p (and other miRNAs w/seed CAGUGCA),miR-16-5p (and other miRNAs w/seed AGCAGCA),miR-181a-5p (and other miRNAs w/seed ACAUUCA),miR-183-5p (miRNAs w/seed AUGGCAC),miR-191-5p (and other miRNAs w/seed AACGGAA),miR-193a-3p (and other miRNAs w/seed ACUGGCC),m…	21
Gastrointestinal Disease	liver cancer	2.31E-14			miR-100-5p (and other miRNAs w/seed ACCCGUA),miR-10a-5p (and other miRNAs w/seed ACCCUGU),miR-130a-3p (and other miRNAs w/seed AGUGCAA),miR-148b-3p (and other miRNAs w/seed CAGUGCA),miR-16-5p (and other miRNAs w/seed AGCAGCA),miR-181a-5p (and other miRNAs w/seed ACAUUCA),miR-183-5p (miRNAs w/seed AUGGCAC),miR-191-5p (and other miRNAs w/seed AACGGAA),miR-193a-3p (and other miRNAs w/seed ACUGGCC),m…	21
Hepatic System Disease	liver cancer	2.31E-14			miR-100-5p (and other miRNAs w/seed ACCCGUA),miR-10a-5p (and other miRNAs w/seed ACCCUGU),miR-130a-3p (and other miRNAs w/seed AGUGCAA),miR-148b-3p (and other miRNAs w/seed CAGUGCA),miR-16-5p (and other miRNAs w/seed AGCAGCA),miR-181a-5p (and other miRNAs w/seed ACAUUCA),miR-183-5p (miRNAs w/seed AUGGCAC),miR-191-5p (and other miRNAs w/seed AACGGAA),miR-193a-3p (and other miRNAs w/seed ACUGGCC),m…	21
Cancer	liposarcoma	4.59E-13			miR-16-5p (and other miRNAs w/seed AGCAGCA),miR-190a-5p (and other miRNAs w/seed GAUAUGU),miR-193a-3p (and other miRNAs w/seed ACUGGCC),miR-193a-5p (and other miRNAs w/seed GGGUCUU),miR-21-5p (and other miRNAs w/seed AGCUUAU),miR-26a-5p (and other miRNAs w/seed UCAAGUA),miR-34a-5p (and other miRNAs w/seed GGCAGUG),miR-376a-3p (and other miRNAs w/seed UCAUAGA)	8
Cancer	endocrine gland tumor	1.65E-12			miR-100-5p (and other miRNAs w/seed ACCCGUA),miR-130a-3p (and other miRNAs w/seed AGUGCAA),miR-141-3p (and other miRNAs w/seed AACACUG),miR-148b-3p (and other miRNAs w/seed CAGUGCA),miR-16-5p (and other miRNAs w/seed AGCAGCA),miR-17-3p (and other miRNAs w/seed CUGCAGU),miR-181a-5p (and other miRNAs w/seed ACAUUCA),miR-190a-5p (and other miRNAs w/seed GAUAUGU),miR-191-5p (and other miRNAs w/seed A…	19
Cancer	head and neck cancer	1.12E-11			miR-100-5p (and other miRNAs w/seed ACCCGUA),miR-101-3p (and other miRNAs w/seed ACAGUAC),miR-10a-5p (and other miRNAs w/seed ACCCUGU),miR-130a-3p (and other miRNAs w/seed AGUGCAA),miR-141-3p (and other miRNAs w/seed AACACUG),miR-16-5p (and other miRNAs w/seed AGCAGCA),miR-17-3p (and other miRNAs w/seed CUGCAGU),miR-181a-5p (and other miRNAs w/seed ACAUUCA),miR-183-5p (miRNAs w/seed AUGGCAC),miR-…	20
Cancer	squamous-cell carcinoma	1.58E-11			miR-100-5p (and other miRNAs w/seed ACCCGUA),miR-101-3p (and other miRNAs w/seed ACAGUAC),miR-10a-5p (and other miRNAs w/seed ACCCUGU),miR-130a-3p (and other miRNAs w/seed AGUGCAA),miR-141-3p (and other miRNAs w/seed AACACUG),miR-16-5p (and other miRNAs w/seed AGCAGCA),miR-182-5p (and other miRNAs w/seed UUGGCAA),miR-183-5p (miRNAs w/seed AUGGCAC),miR-200b-3p (and other miRNAs w/seed AAUACUG),miR…	17
Hereditary Disorder	LMNA-related congenital muscular dystrophy	2.81E-11			miR-100-5p (and other miRNAs w/seed ACCCGUA),miR-148b-3p (and other miRNAs w/seed CAGUGCA),miR-19b-3p (and other miRNAs w/seed GUGCAAA),miR-501-3p (and other miRNAs w/seed AUGCACC),miR-505-5p (miRNAs w/seed GGAGCCA),miR-532-3p (miRNAs w/seed CUCCCAC)	6
Skeletal and Muscular Disorders	LMNA-related congenital muscular dystrophy	2.81E-11			miR-100-5p (and other miRNAs w/seed ACCCGUA),miR-148b-3p (and other miRNAs w/seed CAGUGCA),miR-19b-3p (and other miRNAs w/seed GUGCAAA),miR-501-3p (and other miRNAs w/seed AUGCACC),miR-505-5p (miRNAs w/seed GGAGCCA),miR-532-3p (miRNAs w/seed CUCCCAC)	6
Inflammatory Disease	lupus nephritis	9.10E-11			miR-100-5p (and other miRNAs w/seed ACCCGUA),miR-130a-3p (and other miRNAs w/seed AGUGCAA),miR-16-5p (and other miRNAs w/seed AGCAGCA),miR-200b-3p (and other miRNAs w/seed AAUACUG),miR-296-5p (miRNAs w/seed GGGCCCC),miR-30c-5p (and other miRNAs w/seed GUAAACA),miR-346 (and other miRNAs w/seed GUCUGCC),miR-433-3p (and other miRNAs w/seed UCAUGAU),miR-615-3p (miRNAs w/seed CCGAGCC)	9
Inflammatory Response	lupus nephritis	9.10E-11			miR-100-5p (and other miRNAs w/seed ACCCGUA),miR-130a-3p (and other miRNAs w/seed AGUGCAA),miR-16-5p (and other miRNAs w/seed AGCAGCA),miR-200b-3p (and other miRNAs w/seed AAUACUG),miR-296-5p (miRNAs w/seed GGGCCCC),miR-30c-5p (and other miRNAs w/seed GUAAACA),miR-346 (and other miRNAs w/seed GUCUGCC),miR-433-3p (and other miRNAs w/seed UCAUGAU),miR-615-3p (miRNAs w/seed CCGAGCC)	9
Renal and Urological Disease	lupus nephritis	9.10E-11			miR-100-5p (and other miRNAs w/seed ACCCGUA),miR-130a-3p (and other miRNAs w/seed AGUGCAA),miR-16-5p (and other miRNAs w/seed AGCAGCA),miR-200b-3p (and other miRNAs w/seed AAUACUG),miR-296-5p (miRNAs w/seed GGGCCCC),miR-30c-5p (and other miRNAs w/seed GUAAACA),miR-346 (and other miRNAs w/seed GUCUGCC),miR-433-3p (and other miRNAs w/seed UCAUGAU),miR-615-3p (miRNAs w/seed CCGAGCC)	9
Reproductive System Disease	uterine cancer	9.98E-11			miR-10a-5p (and other miRNAs w/seed ACCCUGU),miR-130a-3p (and other miRNAs w/seed AGUGCAA),miR-141-3p (and other miRNAs w/seed AACACUG),miR-148b-3p (and other miRNAs w/seed CAGUGCA),miR-16-5p (and other miRNAs w/seed AGCAGCA),miR-181a-5p (and other miRNAs w/seed ACAUUCA),miR-182-5p (and other miRNAs w/seed UUGGCAA),miR-183-5p (miRNAs w/seed AUGGCAC),miR-191-5p (and other miRNAs w/seed AACGGAA),mi…	20
Cancer	uterine cancer	9.98E-11			miR-10a-5p (and other miRNAs w/seed ACCCUGU),miR-130a-3p (and other miRNAs w/seed AGUGCAA),miR-141-3p (and other miRNAs w/seed AACACUG),miR-148b-3p (and other miRNAs w/seed CAGUGCA),miR-16-5p (and other miRNAs w/seed AGCAGCA),miR-181a-5p (and other miRNAs w/seed ACAUUCA),miR-182-5p (and other miRNAs w/seed UUGGCAA),miR-183-5p (miRNAs w/seed AUGGCAC),miR-191-5p (and other miRNAs w/seed AACGGAA),mi…	20
Gastrointestinal Disease	diabetes mellitus	5.04E-10			miR-100-5p (and other miRNAs w/seed ACCCGUA),miR-130a-3p (and other miRNAs w/seed AGUGCAA),miR-141-3p (and other miRNAs w/seed AACACUG),miR-148b-3p (and other miRNAs w/seed CAGUGCA),miR-16-5p (and other miRNAs w/seed AGCAGCA),miR-17-3p (and other miRNAs w/seed CUGCAGU),miR-183-5p (miRNAs w/seed AUGGCAC),miR-19b-3p (and other miRNAs w/seed GUGCAAA),miR-200b-3p (and other miRNAs w/seed AAUACUG),miR…	19
Endocrine System Disorders	diabetes mellitus	5.04E-10			miR-100-5p (and other miRNAs w/seed ACCCGUA),miR-130a-3p (and other miRNAs w/seed AGUGCAA),miR-141-3p (and other miRNAs w/seed AACACUG),miR-148b-3p (and other miRNAs w/seed CAGUGCA),miR-16-5p (and other miRNAs w/seed AGCAGCA),miR-17-3p (and other miRNAs w/seed CUGCAGU),miR-183-5p (miRNAs w/seed AUGGCAC),miR-19b-3p (and other miRNAs w/seed GUGCAAA),miR-200b-3p (and other miRNAs w/seed AAUACUG),miR…	19
Metabolic Disease	diabetes mellitus	5.04E-10			miR-100-5p (and other miRNAs w/seed ACCCGUA),miR-130a-3p (and other miRNAs w/seed AGUGCAA),miR-141-3p (and other miRNAs w/seed AACACUG),miR-148b-3p (and other miRNAs w/seed CAGUGCA),miR-16-5p (and other miRNAs w/seed AGCAGCA),miR-17-3p (and other miRNAs w/seed CUGCAGU),miR-183-5p (miRNAs w/seed AUGGCAC),miR-19b-3p (and other miRNAs w/seed GUGCAAA),miR-200b-3p (and other miRNAs w/seed AAUACUG),miR…	19
Cancer	uterine tumor	6.00E-10			miR-10a-5p (and other miRNAs w/seed ACCCUGU),miR-130a-3p (and other miRNAs w/seed AGUGCAA),miR-141-3p (and other miRNAs w/seed AACACUG),miR-148b-3p (and other miRNAs w/seed CAGUGCA),miR-16-5p (and other miRNAs w/seed AGCAGCA),miR-181a-5p (and other miRNAs w/seed ACAUUCA),miR-182-5p (and other miRNAs w/seed UUGGCAA),miR-183-5p (miRNAs w/seed AUGGCAC),miR-191-5p (and other miRNAs w/seed AACGGAA),mi…	21
Cancer	metastatic melanoma cancer	7.09E-10			miR-130a-3p (and other miRNAs w/seed AGUGCAA),miR-148b-3p (and other miRNAs w/seed CAGUGCA),miR-183-5p (miRNAs w/seed AUGGCAC),miR-200b-3p (and other miRNAs w/seed AAUACUG),miR-27a-3p (and other miRNAs w/seed UCACAGU),miR-34a-5p (and other miRNAs w/seed GGCAGUG),miR-96-5p (and other miRNAs w/seed UUGGCAC)	7
Gastrointestinal Disease	non-insulin-dependent diabetes mellitus	3.42E-09			miR-130a-3p (and other miRNAs w/seed AGUGCAA),miR-148b-3p (and other miRNAs w/seed CAGUGCA),miR-16-5p (and other miRNAs w/seed AGCAGCA),miR-183-5p (miRNAs w/seed AUGGCAC),miR-19b-3p (and other miRNAs w/seed GUGCAAA),miR-27a-3p (and other miRNAs w/seed UCACAGU),miR-33-5p (and other miRNAs w/seed UGCAUUG),miR-330-5p (and other miRNAs w/seed CUCUGGG),miR-34a-5p (and other miRNAs w/seed GGCAGUG),miR-…	12
Endocrine System Disorders	non-insulin-dependent diabetes mellitus	3.42E-09			miR-130a-3p (and other miRNAs w/seed AGUGCAA),miR-148b-3p (and other miRNAs w/seed CAGUGCA),miR-16-5p (and other miRNAs w/seed AGCAGCA),miR-183-5p (miRNAs w/seed AUGGCAC),miR-19b-3p (and other miRNAs w/seed GUGCAAA),miR-27a-3p (and other miRNAs w/seed UCACAGU),miR-33-5p (and other miRNAs w/seed UGCAUUG),miR-330-5p (and other miRNAs w/seed CUCUGGG),miR-34a-5p (and other miRNAs w/seed GGCAGUG),miR-…	12
Metabolic Disease	non-insulin-dependent diabetes mellitus	3.42E-09			miR-130a-3p (and other miRNAs w/seed AGUGCAA),miR-148b-3p (and other miRNAs w/seed CAGUGCA),miR-16-5p (and other miRNAs w/seed AGCAGCA),miR-183-5p (miRNAs w/seed AUGGCAC),miR-19b-3p (and other miRNAs w/seed GUGCAAA),miR-27a-3p (and other miRNAs w/seed UCACAGU),miR-33-5p (and other miRNAs w/seed UGCAUUG),miR-330-5p (and other miRNAs w/seed CUCUGGG),miR-34a-5p (and other miRNAs w/seed GGCAGUG),miR-…	12
Reproductive System Disease	endometrial cancer	5.98E-09			miR-10a-5p (and other miRNAs w/seed ACCCUGU),miR-130a-3p (and other miRNAs w/seed AGUGCAA),miR-141-3p (and other miRNAs w/seed AACACUG),miR-148b-3p (and other miRNAs w/seed CAGUGCA),miR-16-5p (and other miRNAs w/seed AGCAGCA),miR-181a-5p (and other miRNAs w/seed ACAUUCA),miR-182-5p (and other miRNAs w/seed UUGGCAA),miR-183-5p (miRNAs w/seed AUGGCAC),miR-191-5p (and other miRNAs w/seed AACGGAA),mi…	13
Cancer	endometrial cancer	5.98E-09			miR-10a-5p (and other miRNAs w/seed ACCCUGU),miR-130a-3p (and other miRNAs w/seed AGUGCAA),miR-141-3p (and other miRNAs w/seed AACACUG),miR-148b-3p (and other miRNAs w/seed CAGUGCA),miR-16-5p (and other miRNAs w/seed AGCAGCA),miR-181a-5p (and other miRNAs w/seed ACAUUCA),miR-182-5p (and other miRNAs w/seed UUGGCAA),miR-183-5p (miRNAs w/seed AUGGCAC),miR-191-5p (and other miRNAs w/seed AACGGAA),mi…	13
Cancer	lymphomagenesis	7.42E-09			miR-101-3p (and other miRNAs w/seed ACAGUAC),miR-10a-5p (and other miRNAs w/seed ACCCUGU),miR-140-3p (miRNAs w/seed ACCACAG),miR-148b-3p (and other miRNAs w/seed CAGUGCA),miR-16-5p (and other miRNAs w/seed AGCAGCA),miR-181a-5p (and other miRNAs w/seed ACAUUCA),miR-19b-3p (and other miRNAs w/seed GUGCAAA),miR-21-5p (and other miRNAs w/seed AGCUUAU),miR-26a-5p (and other miRNAs w/seed UCAAGUA),miR-…	14
Hematological Disease	lymphomagenesis	7.42E-09			miR-101-3p (and other miRNAs w/seed ACAGUAC),miR-10a-5p (and other miRNAs w/seed ACCCUGU),miR-140-3p (miRNAs w/seed ACCACAG),miR-148b-3p (and other miRNAs w/seed CAGUGCA),miR-16-5p (and other miRNAs w/seed AGCAGCA),miR-181a-5p (and other miRNAs w/seed ACAUUCA),miR-19b-3p (and other miRNAs w/seed GUGCAAA),miR-21-5p (and other miRNAs w/seed AGCUUAU),miR-26a-5p (and other miRNAs w/seed UCAAGUA),miR-…	14
Endocrine System Disorders	insulin resistance	8.37E-09			miR-130a-3p (and other miRNAs w/seed AGUGCAA),miR-141-3p (and other miRNAs w/seed AACACUG),miR-148b-3p (and other miRNAs w/seed CAGUGCA),miR-16-5p (and other miRNAs w/seed AGCAGCA),miR-183-5p (miRNAs w/seed AUGGCAC),miR-19b-3p (and other miRNAs w/seed GUGCAAA),miR-21-5p (and other miRNAs w/seed AGCUUAU),miR-27a-3p (and other miRNAs w/seed UCACAGU),miR-33-5p (and other miRNAs w/seed UGCAUUG),miR-3…	14
Metabolic Disease	insulin resistance	8.37E-09			miR-130a-3p (and other miRNAs w/seed AGUGCAA),miR-141-3p (and other miRNAs w/seed AACACUG),miR-148b-3p (and other miRNAs w/seed CAGUGCA),miR-16-5p (and other miRNAs w/seed AGCAGCA),miR-183-5p (miRNAs w/seed AUGGCAC),miR-19b-3p (and other miRNAs w/seed GUGCAAA),miR-21-5p (and other miRNAs w/seed AGCUUAU),miR-27a-3p (and other miRNAs w/seed UCACAGU),miR-33-5p (and other miRNAs w/seed UGCAUUG),miR-3…	14
Cancer	myelodysplastic syndrome with 5q- syndrome	1.68E-08			miR-100-5p (and other miRNAs w/seed ACCCGUA),miR-10a-5p (and other miRNAs w/seed ACCCUGU),miR-130a-3p (and other miRNAs w/seed AGUGCAA),miR-148b-3p (and other miRNAs w/seed CAGUGCA),miR-34a-5p (and other miRNAs w/seed GGCAGUG)	5
Hematological Disease	myelodysplastic syndrome with 5q- syndrome	1.68E-08			miR-100-5p (and other miRNAs w/seed ACCCGUA),miR-10a-5p (and other miRNAs w/seed ACCCUGU),miR-130a-3p (and other miRNAs w/seed AGUGCAA),miR-148b-3p (and other miRNAs w/seed CAGUGCA),miR-34a-5p (and other miRNAs w/seed GGCAGUG)	5
Hereditary Disorder	myelodysplastic syndrome with 5q- syndrome	1.68E-08			miR-100-5p (and other miRNAs w/seed ACCCGUA),miR-10a-5p (and other miRNAs w/seed ACCCUGU),miR-130a-3p (and other miRNAs w/seed AGUGCAA),miR-148b-3p (and other miRNAs w/seed CAGUGCA),miR-34a-5p (and other miRNAs w/seed GGCAGUG)	5
Cancer	Polycystic Kidney Disease	2.69E-08			miR-100-5p (and other miRNAs w/seed ACCCGUA),miR-148b-3p (and other miRNAs w/seed CAGUGCA),miR-181a-5p (and other miRNAs w/seed ACAUUCA),miR-21-5p (and other miRNAs w/seed AGCUUAU),miR-30c-5p (and other miRNAs w/seed GUAAACA),miR-346 (and other miRNAs w/seed GUCUGCC),miR-34a-5p (and other miRNAs w/seed GGCAGUG),miR-7a-5p (and other miRNAs w/seed GGAAGAC),miR-96-5p (and other miRNAs w/seed UUGGCAC)	9
Hereditary Disorder	Polycystic Kidney Disease	2.69E-08			miR-100-5p (and other miRNAs w/seed ACCCGUA),miR-148b-3p (and other miRNAs w/seed CAGUGCA),miR-181a-5p (and other miRNAs w/seed ACAUUCA),miR-21-5p (and other miRNAs w/seed AGCUUAU),miR-30c-5p (and other miRNAs w/seed GUAAACA),miR-346 (and other miRNAs w/seed GUCUGCC),miR-34a-5p (and other miRNAs w/seed GGCAGUG),miR-7a-5p (and other miRNAs w/seed GGAAGAC),miR-96-5p (and other miRNAs w/seed UUGGCAC)	9
Renal and Urological Disease	Polycystic Kidney Disease	2.69E-08			miR-100-5p (and other miRNAs w/seed ACCCGUA),miR-148b-3p (and other miRNAs w/seed CAGUGCA),miR-181a-5p (and other miRNAs w/seed ACAUUCA),miR-21-5p (and other miRNAs w/seed AGCUUAU),miR-30c-5p (and other miRNAs w/seed GUAAACA),miR-346 (and other miRNAs w/seed GUCUGCC),miR-34a-5p (and other miRNAs w/seed GGCAGUG),miR-7a-5p (and other miRNAs w/seed GGAAGAC),miR-96-5p (and other miRNAs w/seed UUGGCAC)	9
Developmental Disorder	Polycystic Kidney Disease	2.69E-08			miR-100-5p (and other miRNAs w/seed ACCCGUA),miR-148b-3p (and other miRNAs w/seed CAGUGCA),miR-181a-5p (and other miRNAs w/seed ACAUUCA),miR-21-5p (and other miRNAs w/seed AGCUUAU),miR-30c-5p (and other miRNAs w/seed GUAAACA),miR-346 (and other miRNAs w/seed GUCUGCC),miR-34a-5p (and other miRNAs w/seed GGCAGUG),miR-7a-5p (and other miRNAs w/seed GGAAGAC),miR-96-5p (and other miRNAs w/seed UUGGCAC)	9
Cancer	pancreatic ductal adenocarcinoma	6.56E-08			miR-130a-3p (and other miRNAs w/seed AGUGCAA),miR-141-3p (and other miRNAs w/seed AACACUG),miR-148b-3p (and other miRNAs w/seed CAGUGCA),miR-21-5p (and other miRNAs w/seed AGCUUAU),miR-376a-3p (and other miRNAs w/seed UCAUAGA),miR-96-5p (and other miRNAs w/seed UUGGCAC)	6
Gastrointestinal Disease	pancreatic ductal adenocarcinoma	6.56E-08			miR-130a-3p (and other miRNAs w/seed AGUGCAA),miR-141-3p (and other miRNAs w/seed AACACUG),miR-148b-3p (and other miRNAs w/seed CAGUGCA),miR-21-5p (and other miRNAs w/seed AGCUUAU),miR-376a-3p (and other miRNAs w/seed UCAUAGA),miR-96-5p (and other miRNAs w/seed UUGGCAC)	6
Endocrine System Disorders	pancreatic ductal adenocarcinoma	6.56E-08			miR-130a-3p (and other miRNAs w/seed AGUGCAA),miR-141-3p (and other miRNAs w/seed AACACUG),miR-148b-3p (and other miRNAs w/seed CAGUGCA),miR-21-5p (and other miRNAs w/seed AGCUUAU),miR-376a-3p (and other miRNAs w/seed UCAUAGA),miR-96-5p (and other miRNAs w/seed UUGGCAC)	6
Inflammatory Disease	idiopathic pulmonary fibrosis	7.38E-08			miR-140-3p (miRNAs w/seed ACCACAG),miR-17-3p (and other miRNAs w/seed CUGCAGU),miR-19b-3p (and other miRNAs w/seed GUGCAAA),miR-21-5p (and other miRNAs w/seed AGCUUAU),miR-26a-5p (and other miRNAs w/seed UCAAGUA),miR-30a-3p (and other miRNAs w/seed UUUCAGU),miR-30c-5p (and other miRNAs w/seed GUAAACA)	7
Inflammatory Response	idiopathic pulmonary fibrosis	7.38E-08			miR-140-3p (miRNAs w/seed ACCACAG),miR-17-3p (and other miRNAs w/seed CUGCAGU),miR-19b-3p (and other miRNAs w/seed GUGCAAA),miR-21-5p (and other miRNAs w/seed AGCUUAU),miR-26a-5p (and other miRNAs w/seed UCAAGUA),miR-30a-3p (and other miRNAs w/seed UUUCAGU),miR-30c-5p (and other miRNAs w/seed GUAAACA)	7
Connective Tissue Disorders	idiopathic pulmonary fibrosis	7.38E-08			miR-140-3p (miRNAs w/seed ACCACAG),miR-17-3p (and other miRNAs w/seed CUGCAGU),miR-19b-3p (and other miRNAs w/seed GUGCAAA),miR-21-5p (and other miRNAs w/seed AGCUUAU),miR-26a-5p (and other miRNAs w/seed UCAAGUA),miR-30a-3p (and other miRNAs w/seed UUUCAGU),miR-30c-5p (and other miRNAs w/seed GUAAACA)	7
Organismal Injury and Abnormalities	idiopathic pulmonary fibrosis	7.38E-08			miR-140-3p (miRNAs w/seed ACCACAG),miR-17-3p (and other miRNAs w/seed CUGCAGU),miR-19b-3p (and other miRNAs w/seed GUGCAAA),miR-21-5p (and other miRNAs w/seed AGCUUAU),miR-26a-5p (and other miRNAs w/seed UCAAGUA),miR-30a-3p (and other miRNAs w/seed UUUCAGU),miR-30c-5p (and other miRNAs w/seed GUAAACA)	7
Respiratory Disease	idiopathic pulmonary fibrosis	7.38E-08			miR-140-3p (miRNAs w/seed ACCACAG),miR-17-3p (and other miRNAs w/seed CUGCAGU),miR-19b-3p (and other miRNAs w/seed GUGCAAA),miR-21-5p (and other miRNAs w/seed AGCUUAU),miR-26a-5p (and other miRNAs w/seed UCAAGUA),miR-30a-3p (and other miRNAs w/seed UUUCAGU),miR-30c-5p (and other miRNAs w/seed GUAAACA)	7
Cancer	hepatocellular carcinoma	2.02E-07			miR-100-5p (and other miRNAs w/seed ACCCGUA),miR-130a-3p (and other miRNAs w/seed AGUGCAA),miR-148b-3p (and other miRNAs w/seed CAGUGCA),miR-16-5p (and other miRNAs w/seed AGCAGCA),miR-181a-5p (and other miRNAs w/seed ACAUUCA),miR-183-5p (miRNAs w/seed AUGGCAC),miR-193a-3p (and other miRNAs w/seed ACUGGCC),miR-21-5p (and other miRNAs w/seed AGCUUAU),miR-27a-3p (and other miRNAs w/seed UCACAGU),mi…	12
Gastrointestinal Disease	hepatocellular carcinoma	2.02E-07			miR-100-5p (and other miRNAs w/seed ACCCGUA),miR-130a-3p (and other miRNAs w/seed AGUGCAA),miR-148b-3p (and other miRNAs w/seed CAGUGCA),miR-16-5p (and other miRNAs w/seed AGCAGCA),miR-181a-5p (and other miRNAs w/seed ACAUUCA),miR-183-5p (miRNAs w/seed AUGGCAC),miR-193a-3p (and other miRNAs w/seed ACUGGCC),miR-21-5p (and other miRNAs w/seed AGCUUAU),miR-27a-3p (and other miRNAs w/seed UCACAGU),mi…	12
Hepatic System Disease	hepatocellular carcinoma	2.02E-07			miR-100-5p (and other miRNAs w/seed ACCCGUA),miR-130a-3p (and other miRNAs w/seed AGUGCAA),miR-148b-3p (and other miRNAs w/seed CAGUGCA),miR-16-5p (and other miRNAs w/seed AGCAGCA),miR-181a-5p (and other miRNAs w/seed ACAUUCA),miR-183-5p (miRNAs w/seed AUGGCAC),miR-193a-3p (and other miRNAs w/seed ACUGGCC),miR-21-5p (and other miRNAs w/seed AGCUUAU),miR-27a-3p (and other miRNAs w/seed UCACAGU),mi…	12
Cancer	lymphohematopoietic cancer	6.18E-07			miR-100-5p (and other miRNAs w/seed ACCCGUA),miR-101-3p (and other miRNAs w/seed ACAGUAC),miR-10a-5p (and other miRNAs w/seed ACCCUGU),miR-130a-3p (and other miRNAs w/seed AGUGCAA),miR-140-3p (miRNAs w/seed ACCACAG),miR-148b-3p (and other miRNAs w/seed CAGUGCA),miR-16-5p (and other miRNAs w/seed AGCAGCA),miR-181a-5p (and other miRNAs w/seed ACAUUCA),miR-19b-3p (and other miRNAs w/seed GUGCAAA),mi…	17
Cardiovascular Disease	late-onset preeclampsia	1.03E-06			miR-16-5p (and other miRNAs w/seed AGCAGCA),miR-181a-5p (and other miRNAs w/seed ACAUUCA),miR-26a-5p (and other miRNAs w/seed UCAAGUA)	3
Hereditary Disorder	Muscular Dystrophy	1.13E-06			miR-100-5p (and other miRNAs w/seed ACCCGUA),miR-148b-3p (and other miRNAs w/seed CAGUGCA),miR-19b-3p (and other miRNAs w/seed GUGCAAA),miR-30a-3p (and other miRNAs w/seed UUUCAGU),miR-501-3p (and other miRNAs w/seed AUGCACC),miR-505-5p (miRNAs w/seed GGAGCCA),miR-532-3p (miRNAs w/seed CUCCCAC)	7
Skeletal and Muscular Disorders	Muscular Dystrophy	1.13E-06			miR-100-5p (and other miRNAs w/seed ACCCGUA),miR-148b-3p (and other miRNAs w/seed CAGUGCA),miR-19b-3p (and other miRNAs w/seed GUGCAAA),miR-30a-3p (and other miRNAs w/seed UUUCAGU),miR-501-3p (and other miRNAs w/seed AUGCACC),miR-505-5p (miRNAs w/seed GGAGCCA),miR-532-3p (miRNAs w/seed CUCCCAC)	7
Cancer	lung squamous cell carcinoma	1.24E-06			miR-141-3p (and other miRNAs w/seed AACACUG),miR-16-5p (and other miRNAs w/seed AGCAGCA),miR-182-5p (and other miRNAs w/seed UUGGCAA),miR-183-5p (miRNAs w/seed AUGGCAC),miR-200b-3p (and other miRNAs w/seed AAUACUG)	5
Respiratory Disease	lung squamous cell carcinoma	1.24E-06			miR-141-3p (and other miRNAs w/seed AACACUG),miR-16-5p (and other miRNAs w/seed AGCAGCA),miR-182-5p (and other miRNAs w/seed UUGGCAA),miR-183-5p (miRNAs w/seed AUGGCAC),miR-200b-3p (and other miRNAs w/seed AAUACUG)	5
Cellular Development	proliferation of tumor cell lines	1.39E-06		-1.560	miR-100-5p (and other miRNAs w/seed ACCCGUA),miR-101-3p (and other miRNAs w/seed ACAGUAC),miR-10a-5p (and other miRNAs w/seed ACCCUGU),miR-141-3p (and other miRNAs w/seed AACACUG),miR-148b-3p (and other miRNAs w/seed CAGUGCA),miR-16-5p (and other miRNAs w/seed AGCAGCA),miR-17-3p (and other miRNAs w/seed CUGCAGU),miR-181a-5p (and other miRNAs w/seed ACAUUCA),miR-182-5p (and other miRNAs w/seed UUG…	21
Cellular Growth and Proliferation	proliferation of tumor cell lines	1.39E-06		-1.560	miR-100-5p (and other miRNAs w/seed ACCCGUA),miR-101-3p (and other miRNAs w/seed ACAGUAC),miR-10a-5p (and other miRNAs w/seed ACCCUGU),miR-141-3p (and other miRNAs w/seed AACACUG),miR-148b-3p (and other miRNAs w/seed CAGUGCA),miR-16-5p (and other miRNAs w/seed AGCAGCA),miR-17-3p (and other miRNAs w/seed CUGCAGU),miR-181a-5p (and other miRNAs w/seed ACAUUCA),miR-182-5p (and other miRNAs w/seed UUG…	21
Cancer	papillary thyroid cancer	1.56E-06			miR-130a-3p (and other miRNAs w/seed AGUGCAA),miR-17-3p (and other miRNAs w/seed CUGCAGU),miR-181a-5p (and other miRNAs w/seed ACAUUCA),miR-21-5p (and other miRNAs w/seed AGCUUAU),miR-30c-5p (and other miRNAs w/seed GUAAACA),miR-34a-5p (and other miRNAs w/seed GGCAGUG)	6
Endocrine System Disorders	papillary thyroid cancer	1.56E-06			miR-130a-3p (and other miRNAs w/seed AGUGCAA),miR-17-3p (and other miRNAs w/seed CUGCAGU),miR-181a-5p (and other miRNAs w/seed ACAUUCA),miR-21-5p (and other miRNAs w/seed AGCUUAU),miR-30c-5p (and other miRNAs w/seed GUAAACA),miR-34a-5p (and other miRNAs w/seed GGCAGUG)	6
Cancer	malignant mesothelioma	1.58E-06			let-7e-3p (miRNAs w/seed UAUACGG),miR-195-3p (and other miRNAs w/seed CAAUAUU),miR-483-3p (miRNAs w/seed CACUCCU),miR-615-3p (miRNAs w/seed CCGAGCC)	4
Cancer	Cancer	1.74E-06			let-7e-3p (miRNAs w/seed UAUACGG),miR-100-5p (and other miRNAs w/seed ACCCGUA),miR-101-3p (and other miRNAs w/seed ACAGUAC),miR-10a-5p (and other miRNAs w/seed ACCCUGU),miR-130a-3p (and other miRNAs w/seed AGUGCAA),miR-140-3p (miRNAs w/seed ACCACAG),miR-141-3p (and other miRNAs w/seed AACACUG),miR-148b-3p (and other miRNAs w/seed CAGUGCA),miR-16-5p (and other miRNAs w/seed AGCAGCA),miR-17-3p (and…	51
Cancer	hematological neoplasia	2.14E-06			miR-101-3p (and other miRNAs w/seed ACAGUAC),miR-10a-5p (and other miRNAs w/seed ACCCUGU),miR-130a-3p (and other miRNAs w/seed AGUGCAA),miR-140-3p (miRNAs w/seed ACCACAG),miR-148b-3p (and other miRNAs w/seed CAGUGCA),miR-16-5p (and other miRNAs w/seed AGCAGCA),miR-181a-5p (and other miRNAs w/seed ACAUUCA),miR-19b-3p (and other miRNAs w/seed GUGCAAA),miR-21-5p (and other miRNAs w/seed AGCUUAU),miR…	16
Hematological Disease	hematological neoplasia	2.14E-06			miR-101-3p (and other miRNAs w/seed ACAGUAC),miR-10a-5p (and other miRNAs w/seed ACCCUGU),miR-130a-3p (and other miRNAs w/seed AGUGCAA),miR-140-3p (miRNAs w/seed ACCACAG),miR-148b-3p (and other miRNAs w/seed CAGUGCA),miR-16-5p (and other miRNAs w/seed AGCAGCA),miR-181a-5p (and other miRNAs w/seed ACAUUCA),miR-19b-3p (and other miRNAs w/seed GUGCAAA),miR-21-5p (and other miRNAs w/seed AGCUUAU),miR…	16
Cancer	recurrent cancer	3.09E-06			miR-100-5p (and other miRNAs w/seed ACCCGUA),miR-141-3p (and other miRNAs w/seed AACACUG),miR-191-5p (and other miRNAs w/seed AACGGAA),miR-200b-3p (and other miRNAs w/seed AAUACUG)	4
Organismal Development	growth of Murine cytomegalovirus	4.30E-06			miR-148b-3p (and other miRNAs w/seed CAGUGCA),miR-214-3p (and other miRNAs w/seed CAGCAGG),miR-30c-5p (and other miRNAs w/seed GUAAACA)	3
Gastrointestinal Disease	chronic hepatitis B	4.79E-06			miR-100-5p (and other miRNAs w/seed ACCCGUA),miR-130a-3p (and other miRNAs w/seed AGUGCAA),miR-16-5p (and other miRNAs w/seed AGCAGCA),miR-27a-3p (and other miRNAs w/seed UCACAGU)	4
Hepatic System Disease	chronic hepatitis B	4.79E-06			miR-100-5p (and other miRNAs w/seed ACCCGUA),miR-130a-3p (and other miRNAs w/seed AGUGCAA),miR-16-5p (and other miRNAs w/seed AGCAGCA),miR-27a-3p (and other miRNAs w/seed UCACAGU)	4
Inflammatory Disease	chronic hepatitis B	4.79E-06			miR-100-5p (and other miRNAs w/seed ACCCGUA),miR-130a-3p (and other miRNAs w/seed AGUGCAA),miR-16-5p (and other miRNAs w/seed AGCAGCA),miR-27a-3p (and other miRNAs w/seed UCACAGU)	4
Inflammatory Response	chronic hepatitis B	4.79E-06			miR-100-5p (and other miRNAs w/seed ACCCGUA),miR-130a-3p (and other miRNAs w/seed AGUGCAA),miR-16-5p (and other miRNAs w/seed AGCAGCA),miR-27a-3p (and other miRNAs w/seed UCACAGU)	4
Digestive System Development and Function	chronic hepatitis B	4.79E-06			miR-100-5p (and other miRNAs w/seed ACCCGUA),miR-130a-3p (and other miRNAs w/seed AGUGCAA),miR-16-5p (and other miRNAs w/seed AGCAGCA),miR-27a-3p (and other miRNAs w/seed UCACAGU)	4
Hepatic System Development and Function	chronic hepatitis B	4.79E-06			miR-100-5p (and other miRNAs w/seed ACCCGUA),miR-130a-3p (and other miRNAs w/seed AGUGCAA),miR-16-5p (and other miRNAs w/seed AGCAGCA),miR-27a-3p (and other miRNAs w/seed UCACAGU)	4
Infectious Disease	chronic hepatitis B	4.79E-06			miR-100-5p (and other miRNAs w/seed ACCCGUA),miR-130a-3p (and other miRNAs w/seed AGUGCAA),miR-16-5p (and other miRNAs w/seed AGCAGCA),miR-27a-3p (and other miRNAs w/seed UCACAGU)	4
Organ Development	chronic hepatitis B	4.79E-06			miR-100-5p (and other miRNAs w/seed ACCCGUA),miR-130a-3p (and other miRNAs w/seed AGUGCAA),miR-16-5p (and other miRNAs w/seed AGCAGCA),miR-27a-3p (and other miRNAs w/seed UCACAGU)	4
Cancer	gastric cancer	7.70E-06			miR-148b-3p (and other miRNAs w/seed CAGUGCA),miR-16-5p (and other miRNAs w/seed AGCAGCA),miR-183-5p (miRNAs w/seed AUGGCAC),miR-191-5p (and other miRNAs w/seed AACGGAA),miR-19b-3p (and other miRNAs w/seed GUGCAAA),miR-21-5p (and other miRNAs w/seed AGCUUAU),miR-214-3p (and other miRNAs w/seed CAGCAGG),miR-421-3p (and other miRNAs w/seed UCAACAG)	8
Gastrointestinal Disease	gastric cancer	7.70E-06			miR-148b-3p (and other miRNAs w/seed CAGUGCA),miR-16-5p (and other miRNAs w/seed AGCAGCA),miR-183-5p (miRNAs w/seed AUGGCAC),miR-191-5p (and other miRNAs w/seed AACGGAA),miR-19b-3p (and other miRNAs w/seed GUGCAAA),miR-21-5p (and other miRNAs w/seed AGCUUAU),miR-214-3p (and other miRNAs w/seed CAGCAGG),miR-421-3p (and other miRNAs w/seed UCAACAG)	8
Reproductive System Disease	corticotrophic adenoma	8.39E-06			miR-141-3p (and other miRNAs w/seed AACACUG),miR-16-5p (and other miRNAs w/seed AGCAGCA),miR-21-5p (and other miRNAs w/seed AGCUUAU)	3
Cancer	corticotrophic adenoma	8.39E-06			miR-141-3p (and other miRNAs w/seed AACACUG),miR-16-5p (and other miRNAs w/seed AGCAGCA),miR-21-5p (and other miRNAs w/seed AGCUUAU)	3
Endocrine System Disorders	corticotrophic adenoma	8.39E-06			miR-141-3p (and other miRNAs w/seed AACACUG),miR-16-5p (and other miRNAs w/seed AGCAGCA),miR-21-5p (and other miRNAs w/seed AGCUUAU)	3
Neurological Disease	corticotrophic adenoma	8.39E-06			miR-141-3p (and other miRNAs w/seed AACACUG),miR-16-5p (and other miRNAs w/seed AGCAGCA),miR-21-5p (and other miRNAs w/seed AGCUUAU)	3
Reproductive System Disease	recurrent ovarian cancer	1.41E-05			miR-141-3p (and other miRNAs w/seed AACACUG),miR-200b-3p (and other miRNAs w/seed AAUACUG)	2
Cancer	recurrent ovarian cancer	1.41E-05			miR-141-3p (and other miRNAs w/seed AACACUG),miR-200b-3p (and other miRNAs w/seed AAUACUG)	2
Endocrine System Disorders	recurrent ovarian cancer	1.41E-05			miR-141-3p (and other miRNAs w/seed AACACUG),miR-200b-3p (and other miRNAs w/seed AAUACUG)	2
Neurological Disease	Alzheimer's disease	1.65E-05			miR-100-5p (and other miRNAs w/seed ACCCGUA),miR-101-3p (and other miRNAs w/seed ACAGUAC),miR-148b-3p (and other miRNAs w/seed CAGUGCA),miR-16-5p (and other miRNAs w/seed AGCAGCA),miR-181a-5p (and other miRNAs w/seed ACAUUCA),miR-19b-3p (and other miRNAs w/seed GUGCAAA),miR-200b-3p (and other miRNAs w/seed AAUACUG),miR-26a-5p (and other miRNAs w/seed UCAAGUA),miR-27a-3p (and other miRNAs w/seed U…	11
Psychological Disorders	Alzheimer's disease	1.65E-05			miR-100-5p (and other miRNAs w/seed ACCCGUA),miR-101-3p (and other miRNAs w/seed ACAGUAC),miR-148b-3p (and other miRNAs w/seed CAGUGCA),miR-16-5p (and other miRNAs w/seed AGCAGCA),miR-181a-5p (and other miRNAs w/seed ACAUUCA),miR-19b-3p (and other miRNAs w/seed GUGCAAA),miR-200b-3p (and other miRNAs w/seed AAUACUG),miR-26a-5p (and other miRNAs w/seed UCAAGUA),miR-27a-3p (and other miRNAs w/seed U…	11
Cancer	nasopharyngeal cancer	1.71E-05			miR-16-5p (and other miRNAs w/seed AGCAGCA),miR-200b-3p (and other miRNAs w/seed AAUACUG),miR-26a-5p (and other miRNAs w/seed UCAAGUA),miR-27a-3p (and other miRNAs w/seed UCACAGU)	4
Reproductive System Disease	pituitary ACTH hypersecretion	2.29E-05			miR-141-3p (and other miRNAs w/seed AACACUG),miR-16-5p (and other miRNAs w/seed AGCAGCA),miR-21-5p (and other miRNAs w/seed AGCUUAU)	3
Endocrine System Disorders	pituitary ACTH hypersecretion	2.29E-05			miR-141-3p (and other miRNAs w/seed AACACUG),miR-16-5p (and other miRNAs w/seed AGCAGCA),miR-21-5p (and other miRNAs w/seed AGCUUAU)	3
Metabolic Disease	pituitary ACTH hypersecretion	2.29E-05			miR-141-3p (and other miRNAs w/seed AACACUG),miR-16-5p (and other miRNAs w/seed AGCAGCA),miR-21-5p (and other miRNAs w/seed AGCUUAU)	3
Cancer	tumorigenesis of hepatoma cell lines	2.29E-05			miR-181a-5p (and other miRNAs w/seed ACAUUCA),miR-21-5p (and other miRNAs w/seed AGCUUAU),miR-483-3p (miRNAs w/seed CACUCCU)	3
Hepatic System Disease	tumorigenesis of hepatoma cell lines	2.29E-05			miR-181a-5p (and other miRNAs w/seed ACAUUCA),miR-21-5p (and other miRNAs w/seed AGCUUAU),miR-483-3p (miRNAs w/seed CACUCCU)	3
Cellular Development	tumorigenesis of hepatoma cell lines	2.29E-05			miR-181a-5p (and other miRNAs w/seed ACAUUCA),miR-21-5p (and other miRNAs w/seed AGCUUAU),miR-483-3p (miRNAs w/seed CACUCCU)	3
Cellular Growth and Proliferation	tumorigenesis of hepatoma cell lines	2.29E-05			miR-181a-5p (and other miRNAs w/seed ACAUUCA),miR-21-5p (and other miRNAs w/seed AGCUUAU),miR-483-3p (miRNAs w/seed CACUCCU)	3
Inflammatory Response	inflammation of organ	4.72E-05			miR-100-5p (and other miRNAs w/seed ACCCGUA),miR-130a-3p (and other miRNAs w/seed AGUGCAA),miR-140-3p (miRNAs w/seed ACCACAG),miR-16-5p (and other miRNAs w/seed AGCAGCA),miR-17-3p (and other miRNAs w/seed CUGCAGU),miR-19b-3p (and other miRNAs w/seed GUGCAAA),miR-200b-3p (and other miRNAs w/seed AAUACUG),miR-21-5p (and other miRNAs w/seed AGCUUAU),miR-26a-5p (and other miRNAs w/seed UCAAGUA),miR-2…	16
Cell Cycle	arrest in sub-G1 phase	6.59E-05			miR-16-5p (and other miRNAs w/seed AGCAGCA),miR-27a-3p (and other miRNAs w/seed UCACAGU),miR-34a-5p (and other miRNAs w/seed GGCAGUG)	3
Cancer	brain cancer	7.24E-05			miR-10a-5p (and other miRNAs w/seed ACCCUGU),miR-141-3p (and other miRNAs w/seed AACACUG),miR-16-5p (and other miRNAs w/seed AGCAGCA),miR-19b-3p (and other miRNAs w/seed GUGCAAA),miR-21-5p (and other miRNAs w/seed AGCUUAU),miR-26a-5p (and other miRNAs w/seed UCAAGUA),miR-30c-5p (and other miRNAs w/seed GUAAACA),miR-7a-5p (and other miRNAs w/seed GGAAGAC)	8
Neurological Disease	brain cancer	7.24E-05			miR-10a-5p (and other miRNAs w/seed ACCCUGU),miR-141-3p (and other miRNAs w/seed AACACUG),miR-16-5p (and other miRNAs w/seed AGCAGCA),miR-19b-3p (and other miRNAs w/seed GUGCAAA),miR-21-5p (and other miRNAs w/seed AGCUUAU),miR-26a-5p (and other miRNAs w/seed UCAAGUA),miR-30c-5p (and other miRNAs w/seed GUAAACA),miR-7a-5p (and other miRNAs w/seed GGAAGAC)	8
Cancer	adrenal cortex tumor	7.60E-05			miR-100-5p (and other miRNAs w/seed ACCCGUA),miR-214-3p (and other miRNAs w/seed CAGCAGG),miR-503-5p (miRNAs w/seed AGCAGCG)	3
Reproductive System Disease	recurrent prostate cancer	8.45E-05			miR-100-5p (and other miRNAs w/seed ACCCGUA),miR-191-5p (and other miRNAs w/seed AACGGAA)	2
Cancer	recurrent prostate cancer	8.45E-05			miR-100-5p (and other miRNAs w/seed ACCCGUA),miR-191-5p (and other miRNAs w/seed AACGGAA)	2
Cancer	urinary tract tumor	1.05E-04			miR-101-3p (and other miRNAs w/seed ACAGUAC),miR-141-3p (and other miRNAs w/seed AACACUG),miR-193a-3p (and other miRNAs w/seed ACUGGCC),miR-200b-3p (and other miRNAs w/seed AAUACUG),miR-21-5p (and other miRNAs w/seed AGCUUAU),miR-26a-5p (and other miRNAs w/seed UCAAGUA),miR-483-3p (miRNAs w/seed CACUCCU),miR-503-5p (miRNAs w/seed AGCAGCG),miR-592 (and other miRNAs w/seed UUGUGUC)	9
Renal and Urological Disease	urinary tract tumor	1.05E-04			miR-101-3p (and other miRNAs w/seed ACAGUAC),miR-141-3p (and other miRNAs w/seed AACACUG),miR-193a-3p (and other miRNAs w/seed ACUGGCC),miR-200b-3p (and other miRNAs w/seed AAUACUG),miR-21-5p (and other miRNAs w/seed AGCUUAU),miR-26a-5p (and other miRNAs w/seed UCAAGUA),miR-483-3p (miRNAs w/seed CACUCCU),miR-503-5p (miRNAs w/seed AGCAGCG),miR-592 (and other miRNAs w/seed UUGUGUC)	9
Cancer	epithelial neoplasia	1.22E-04			let-7e-3p (miRNAs w/seed UAUACGG),miR-100-5p (and other miRNAs w/seed ACCCGUA),miR-101-3p (and other miRNAs w/seed ACAGUAC),miR-10a-5p (and other miRNAs w/seed ACCCUGU),miR-130a-3p (and other miRNAs w/seed AGUGCAA),miR-141-3p (and other miRNAs w/seed AACACUG),miR-148b-3p (and other miRNAs w/seed CAGUGCA),miR-16-5p (and other miRNAs w/seed AGCAGCA),miR-17-3p (and other miRNAs w/seed CUGCAGU),miR-1…	43
Cell Cycle	arrest in cell cycle progression of pancreatic cancer cell lines	1.40E-04			miR-21-5p (and other miRNAs w/seed AGCUUAU),miR-34a-5p (and other miRNAs w/seed GGCAGUG)	2
Cellular Movement	migration of tumor cell lines	1.83E-04	Decreased	-2.550	miR-10a-5p (and other miRNAs w/seed ACCCUGU),miR-141-3p (and other miRNAs w/seed AACACUG),miR-16-5p (and other miRNAs w/seed AGCAGCA),miR-193a-3p (and other miRNAs w/seed ACUGGCC),miR-200b-3p (and other miRNAs w/seed AAUACUG),miR-21-5p (and other miRNAs w/seed AGCUUAU),miR-26a-5p (and other miRNAs w/seed UCAAGUA),miR-27a-3p (and other miRNAs w/seed UCACAGU),miR-34a-5p (and other miRNAs w/seed GGC…	10
Cancer	primary central nervous system lymphoma	2.10E-04			miR-19b-3p (and other miRNAs w/seed GUGCAAA),miR-21-5p (and other miRNAs w/seed AGCUUAU)	2
Hematological Disease	primary central nervous system lymphoma	2.10E-04			miR-19b-3p (and other miRNAs w/seed GUGCAAA),miR-21-5p (and other miRNAs w/seed AGCUUAU)	2
Cancer	solid tumor	2.35E-04			miR-100-5p (and other miRNAs w/seed ACCCGUA),miR-101-3p (and other miRNAs w/seed ACAGUAC),miR-10a-5p (and other miRNAs w/seed ACCCUGU),miR-130a-3p (and other miRNAs w/seed AGUGCAA),miR-141-3p (and other miRNAs w/seed AACACUG),miR-148b-3p (and other miRNAs w/seed CAGUGCA),miR-16-5p (and other miRNAs w/seed AGCAGCA),miR-17-3p (and other miRNAs w/seed CUGCAGU),miR-181a-5p (and other miRNAs w/seed AC…	42
Cancer	tumorigenesis of tumor cell lines	2.44E-04		-0.315	miR-148b-3p (and other miRNAs w/seed CAGUGCA),miR-181a-5p (and other miRNAs w/seed ACAUUCA),miR-21-5p (and other miRNAs w/seed AGCUUAU),miR-483-3p (miRNAs w/seed CACUCCU),miR-7a-5p (and other miRNAs w/seed GGAAGAC)	5
Cellular Development	tumorigenesis of tumor cell lines	2.44E-04		-0.315	miR-148b-3p (and other miRNAs w/seed CAGUGCA),miR-181a-5p (and other miRNAs w/seed ACAUUCA),miR-21-5p (and other miRNAs w/seed AGCUUAU),miR-483-3p (miRNAs w/seed CACUCCU),miR-7a-5p (and other miRNAs w/seed GGAAGAC)	5
Cellular Growth and Proliferation	tumorigenesis of tumor cell lines	2.44E-04		-0.315	miR-148b-3p (and other miRNAs w/seed CAGUGCA),miR-181a-5p (and other miRNAs w/seed ACAUUCA),miR-21-5p (and other miRNAs w/seed AGCUUAU),miR-483-3p (miRNAs w/seed CACUCCU),miR-7a-5p (and other miRNAs w/seed GGAAGAC)	5
Cancer	neoplasia of tumor cell lines	2.55E-04		-0.000	miR-148b-3p (and other miRNAs w/seed CAGUGCA),miR-181a-5p (and other miRNAs w/seed ACAUUCA),miR-182-5p (and other miRNAs w/seed UUGGCAA),miR-21-5p (and other miRNAs w/seed AGCUUAU),miR-483-3p (miRNAs w/seed CACUCCU),miR-7a-5p (and other miRNAs w/seed GGAAGAC)	6
Cellular Development	neoplasia of tumor cell lines	2.55E-04		-0.000	miR-148b-3p (and other miRNAs w/seed CAGUGCA),miR-181a-5p (and other miRNAs w/seed ACAUUCA),miR-182-5p (and other miRNAs w/seed UUGGCAA),miR-21-5p (and other miRNAs w/seed AGCUUAU),miR-483-3p (miRNAs w/seed CACUCCU),miR-7a-5p (and other miRNAs w/seed GGAAGAC)	6
Cellular Growth and Proliferation	neoplasia of tumor cell lines	2.55E-04		-0.000	miR-148b-3p (and other miRNAs w/seed CAGUGCA),miR-181a-5p (and other miRNAs w/seed ACAUUCA),miR-182-5p (and other miRNAs w/seed UUGGCAA),miR-21-5p (and other miRNAs w/seed AGCUUAU),miR-483-3p (miRNAs w/seed CACUCCU),miR-7a-5p (and other miRNAs w/seed GGAAGAC)	6
Cancer	bladder tumor	2.68E-04			miR-101-3p (and other miRNAs w/seed ACAGUAC),miR-193a-3p (and other miRNAs w/seed ACUGGCC),miR-21-5p (and other miRNAs w/seed AGCUUAU),miR-26a-5p (and other miRNAs w/seed UCAAGUA),miR-503-5p (miRNAs w/seed AGCAGCG)	5
Renal and Urological Disease	bladder tumor	2.68E-04			miR-101-3p (and other miRNAs w/seed ACAGUAC),miR-193a-3p (and other miRNAs w/seed ACUGGCC),miR-21-5p (and other miRNAs w/seed AGCUUAU),miR-26a-5p (and other miRNAs w/seed UCAAGUA),miR-503-5p (miRNAs w/seed AGCAGCG)	5
Cellular Development	epithelial-mesenchymal transition of pancreatic cancer cell lines	2.94E-04			miR-141-3p (and other miRNAs w/seed AACACUG),miR-200b-3p (and other miRNAs w/seed AAUACUG)	2
Cellular Development	proliferation of cholangiocarcinoma cell lines	2.94E-04			miR-200b-3p (and other miRNAs w/seed AAUACUG),miR-21-5p (and other miRNAs w/seed AGCUUAU)	2
Cellular Growth and Proliferation	proliferation of cholangiocarcinoma cell lines	2.94E-04			miR-200b-3p (and other miRNAs w/seed AAUACUG),miR-21-5p (and other miRNAs w/seed AGCUUAU)	2
Cellular Movement	cell movement of tumor cell lines	3.40E-04	Decreased	-3.293	miR-10a-5p (and other miRNAs w/seed ACCCUGU),miR-141-3p (and other miRNAs w/seed AACACUG),miR-16-5p (and other miRNAs w/seed AGCAGCA),miR-193a-3p (and other miRNAs w/seed ACUGGCC),miR-200b-3p (and other miRNAs w/seed AAUACUG),miR-21-5p (and other miRNAs w/seed AGCUUAU),miR-26a-5p (and other miRNAs w/seed UCAAGUA),miR-27a-3p (and other miRNAs w/seed UCACAGU),miR-34a-5p (and other miRNAs w/seed GGC…	11
Cell Cycle	arrest in G1 phase of tumor cell lines	3.49E-04			miR-16-5p (and other miRNAs w/seed AGCAGCA),miR-21-5p (and other miRNAs w/seed AGCUUAU),miR-26a-5p (and other miRNAs w/seed UCAAGUA),miR-34a-5p (and other miRNAs w/seed GGCAGUG),miR-503-5p (miRNAs w/seed AGCAGCG)	5
Organismal Injury and Abnormalities	Fibrosis	3.78E-04			miR-140-3p (miRNAs w/seed ACCACAG),miR-141-3p (and other miRNAs w/seed AACACUG),miR-16-5p (and other miRNAs w/seed AGCAGCA),miR-17-3p (and other miRNAs w/seed CUGCAGU),miR-19b-3p (and other miRNAs w/seed GUGCAAA),miR-21-5p (and other miRNAs w/seed AGCUUAU),miR-26a-5p (and other miRNAs w/seed UCAAGUA),miR-30a-3p (and other miRNAs w/seed UUUCAGU),miR-30c-5p (and other miRNAs w/seed GUAAACA)	9
Cancer	esophageal squamous cell cancer	3.99E-04			miR-100-5p (and other miRNAs w/seed ACCCGUA),miR-21-5p (and other miRNAs w/seed AGCUUAU),miR-330-5p (and other miRNAs w/seed CUCUGGG)	3
Gastrointestinal Disease	esophageal squamous cell cancer	3.99E-04			miR-100-5p (and other miRNAs w/seed ACCCGUA),miR-21-5p (and other miRNAs w/seed AGCUUAU),miR-330-5p (and other miRNAs w/seed CUCUGGG)	3
Cancer	melanoma	4.07E-04			miR-100-5p (and other miRNAs w/seed ACCCGUA),miR-10a-5p (and other miRNAs w/seed ACCCUGU),miR-130a-3p (and other miRNAs w/seed AGUGCAA),miR-148b-3p (and other miRNAs w/seed CAGUGCA),miR-183-5p (miRNAs w/seed AUGGCAC),miR-200b-3p (and other miRNAs w/seed AAUACUG),miR-27a-3p (and other miRNAs w/seed UCACAGU),miR-34a-5p (and other miRNAs w/seed GGCAGUG),miR-96-5p (and other miRNAs w/seed UUGGCAC)	9
Cellular Development	proliferation of thyroid tumor cell lines	4.31E-04			miR-17-3p (and other miRNAs w/seed CUGCAGU),miR-19b-3p (and other miRNAs w/seed GUGCAAA),miR-346 (and other miRNAs w/seed GUCUGCC)	3
Cellular Growth and Proliferation	proliferation of thyroid tumor cell lines	4.31E-04			miR-17-3p (and other miRNAs w/seed CUGCAGU),miR-19b-3p (and other miRNAs w/seed GUGCAAA),miR-346 (and other miRNAs w/seed GUCUGCC)	3
Cancer	carcinoma	4.59E-04			miR-100-5p (and other miRNAs w/seed ACCCGUA),miR-101-3p (and other miRNAs w/seed ACAGUAC),miR-10a-5p (and other miRNAs w/seed ACCCUGU),miR-130a-3p (and other miRNAs w/seed AGUGCAA),miR-141-3p (and other miRNAs w/seed AACACUG),miR-148b-3p (and other miRNAs w/seed CAGUGCA),miR-16-5p (and other miRNAs w/seed AGCAGCA),miR-17-3p (and other miRNAs w/seed CUGCAGU),miR-181a-5p (and other miRNAs w/seed AC…	41
Cellular Development	proliferation of lymphoma cell lines	4.74E-04		0.626	miR-101-3p (and other miRNAs w/seed ACAGUAC),miR-16-5p (and other miRNAs w/seed AGCAGCA),miR-181a-5p (and other miRNAs w/seed ACAUUCA),miR-19b-3p (and other miRNAs w/seed GUGCAAA),miR-26a-5p (and other miRNAs w/seed UCAAGUA)	5
Cellular Growth and Proliferation	proliferation of lymphoma cell lines	4.74E-04		0.626	miR-101-3p (and other miRNAs w/seed ACAGUAC),miR-16-5p (and other miRNAs w/seed AGCAGCA),miR-181a-5p (and other miRNAs w/seed ACAUUCA),miR-19b-3p (and other miRNAs w/seed GUGCAAA),miR-26a-5p (and other miRNAs w/seed UCAAGUA)	5
Cancer	anaplastic astrocytoma	5.01E-04			miR-10a-5p (and other miRNAs w/seed ACCCUGU),miR-26a-5p (and other miRNAs w/seed UCAAGUA)	2
Neurological Disease	anaplastic astrocytoma	5.01E-04			miR-10a-5p (and other miRNAs w/seed ACCCUGU),miR-26a-5p (and other miRNAs w/seed UCAAGUA)	2
Organismal Development	growth of human herpesvirus 1	5.01E-04			miR-214-3p (and other miRNAs w/seed CAGCAGG),miR-30c-5p (and other miRNAs w/seed GUAAACA)	2
Infectious Disease	growth of human herpesvirus 1	5.01E-04			miR-214-3p (and other miRNAs w/seed CAGCAGG),miR-30c-5p (and other miRNAs w/seed GUAAACA)	2
Cellular Development	maturation of chondrocyte cell lines	5.01E-04			miR-30c-5p (and other miRNAs w/seed GUAAACA),miR-34a-5p (and other miRNAs w/seed GGCAGUG)	2
Reproductive System Disease	genital tumor	5.08E-04			miR-100-5p (and other miRNAs w/seed ACCCGUA),miR-10a-5p (and other miRNAs w/seed ACCCUGU),miR-130a-3p (and other miRNAs w/seed AGUGCAA),miR-141-3p (and other miRNAs w/seed AACACUG),miR-16-5p (and other miRNAs w/seed AGCAGCA),miR-182-5p (and other miRNAs w/seed UUGGCAA),miR-183-5p (miRNAs w/seed AUGGCAC),miR-191-5p (and other miRNAs w/seed AACGGAA),miR-19b-3p (and other miRNAs w/seed GUGCAAA),miR-…	15
Cancer	genital tumor	5.08E-04			miR-100-5p (and other miRNAs w/seed ACCCGUA),miR-10a-5p (and other miRNAs w/seed ACCCUGU),miR-130a-3p (and other miRNAs w/seed AGUGCAA),miR-141-3p (and other miRNAs w/seed AACACUG),miR-16-5p (and other miRNAs w/seed AGCAGCA),miR-182-5p (and other miRNAs w/seed UUGGCAA),miR-183-5p (miRNAs w/seed AUGGCAC),miR-191-5p (and other miRNAs w/seed AACGGAA),miR-19b-3p (and other miRNAs w/seed GUGCAAA),miR-…	15
Cell Cycle	arrest in cell cycle progression of hepatoma cell lines	6.24E-04			miR-100-5p (and other miRNAs w/seed ACCCGUA),miR-193a-3p (and other miRNAs w/seed ACUGGCC)	2
Cellular Growth and Proliferation	contact growth inhibition of leukemia cell lines	6.24E-04			miR-16-5p (and other miRNAs w/seed AGCAGCA),miR-21-5p (and other miRNAs w/seed AGCUUAU)	2
Cell Cycle	contact growth inhibition of leukemia cell lines	6.24E-04			miR-16-5p (and other miRNAs w/seed AGCAGCA),miR-21-5p (and other miRNAs w/seed AGCUUAU)	2
Cell-To-Cell Signaling and Interaction	contact growth inhibition of leukemia cell lines	6.24E-04			miR-16-5p (and other miRNAs w/seed AGCAGCA),miR-21-5p (and other miRNAs w/seed AGCUUAU)	2
Cancer	spindle cell carcinoma	6.24E-04			miR-141-3p (and other miRNAs w/seed AACACUG),miR-200b-3p (and other miRNAs w/seed AAUACUG)	2
Skeletal and Muscular Disorders	Multiple Sclerosis	6.61E-04			miR-19b-3p (and other miRNAs w/seed GUGCAAA),miR-330-5p (and other miRNAs w/seed CUCUGGG),miR-34a-5p (and other miRNAs w/seed GGCAGUG),miR-592 (and other miRNAs w/seed UUGUGUC),miR-96-5p (and other miRNAs w/seed UUGGCAC)	5
Inflammatory Disease	Multiple Sclerosis	6.61E-04			miR-19b-3p (and other miRNAs w/seed GUGCAAA),miR-330-5p (and other miRNAs w/seed CUCUGGG),miR-34a-5p (and other miRNAs w/seed GGCAGUG),miR-592 (and other miRNAs w/seed UUGUGUC),miR-96-5p (and other miRNAs w/seed UUGGCAC)	5
Neurological Disease	Multiple Sclerosis	6.61E-04			miR-19b-3p (and other miRNAs w/seed GUGCAAA),miR-330-5p (and other miRNAs w/seed CUCUGGG),miR-34a-5p (and other miRNAs w/seed GGCAGUG),miR-592 (and other miRNAs w/seed UUGUGUC),miR-96-5p (and other miRNAs w/seed UUGGCAC)	5
Gastrointestinal Disease	nonalcoholic fatty liver disease	7.02E-04			miR-141-3p (and other miRNAs w/seed AACACUG),miR-21-5p (and other miRNAs w/seed AGCUUAU),miR-34a-5p (and other miRNAs w/seed GGCAGUG)	3
Endocrine System Disorders	nonalcoholic fatty liver disease	7.02E-04			miR-141-3p (and other miRNAs w/seed AACACUG),miR-21-5p (and other miRNAs w/seed AGCUUAU),miR-34a-5p (and other miRNAs w/seed GGCAGUG)	3
Hepatic System Disease	nonalcoholic fatty liver disease	7.02E-04			miR-141-3p (and other miRNAs w/seed AACACUG),miR-21-5p (and other miRNAs w/seed AGCUUAU),miR-34a-5p (and other miRNAs w/seed GGCAGUG)	3
Metabolic Disease	nonalcoholic fatty liver disease	7.02E-04			miR-141-3p (and other miRNAs w/seed AACACUG),miR-21-5p (and other miRNAs w/seed AGCUUAU),miR-34a-5p (and other miRNAs w/seed GGCAGUG)	3
Cancer	metastasis	1.31E-03			miR-130a-3p (and other miRNAs w/seed AGUGCAA),miR-148b-3p (and other miRNAs w/seed CAGUGCA),miR-182-5p (and other miRNAs w/seed UUGGCAA),miR-183-5p (miRNAs w/seed AUGGCAC),miR-200b-3p (and other miRNAs w/seed AAUACUG),miR-21-5p (and other miRNAs w/seed AGCUUAU),miR-27a-3p (and other miRNAs w/seed UCACAGU),miR-34a-5p (and other miRNAs w/seed GGCAGUG),miR-96-5p (and other miRNAs w/seed UUGGCAC)	9
Dermatological Diseases and Conditions	psoriasis	1.31E-03			miR-141-3p (and other miRNAs w/seed AACACUG),miR-148b-3p (and other miRNAs w/seed CAGUGCA),miR-16-5p (and other miRNAs w/seed AGCAGCA),miR-183-5p (miRNAs w/seed AUGGCAC),miR-193a-3p (and other miRNAs w/seed ACUGGCC),miR-21-5p (and other miRNAs w/seed AGCUUAU),miR-27a-3p (and other miRNAs w/seed UCACAGU),miR-30c-5p (and other miRNAs w/seed GUAAACA),miR-342-3p (miRNAs w/seed CUCACAC)	9
Cellular Development	proliferation of breast cancer cell lines	1.31E-03		0.532	miR-101-3p (and other miRNAs w/seed ACAGUAC),miR-181a-5p (and other miRNAs w/seed ACAUUCA),miR-19b-3p (and other miRNAs w/seed GUGCAAA),miR-21-5p (and other miRNAs w/seed AGCUUAU),miR-26a-5p (and other miRNAs w/seed UCAAGUA),miR-27a-3p (and other miRNAs w/seed UCACAGU),miR-7a-5p (and other miRNAs w/seed GGAAGAC)	7
Cellular Growth and Proliferation	proliferation of breast cancer cell lines	1.31E-03		0.532	miR-101-3p (and other miRNAs w/seed ACAGUAC),miR-181a-5p (and other miRNAs w/seed ACAUUCA),miR-19b-3p (and other miRNAs w/seed GUGCAAA),miR-21-5p (and other miRNAs w/seed AGCUUAU),miR-26a-5p (and other miRNAs w/seed UCAAGUA),miR-27a-3p (and other miRNAs w/seed UCACAGU),miR-7a-5p (and other miRNAs w/seed GGAAGAC)	7
Cancer	glioma cancer	1.41E-03			miR-10a-5p (and other miRNAs w/seed ACCCUGU),miR-21-5p (and other miRNAs w/seed AGCUUAU),miR-26a-5p (and other miRNAs w/seed UCAAGUA),miR-7a-5p (and other miRNAs w/seed GGAAGAC)	4
Neurological Disease	glioma cancer	1.41E-03			miR-10a-5p (and other miRNAs w/seed ACCCUGU),miR-21-5p (and other miRNAs w/seed AGCUUAU),miR-26a-5p (and other miRNAs w/seed UCAAGUA),miR-7a-5p (and other miRNAs w/seed GGAAGAC)	4
Cell Cycle	arrest in sub-G1 phase of tumor cell lines	1.44E-03			miR-16-5p (and other miRNAs w/seed AGCAGCA),miR-34a-5p (and other miRNAs w/seed GGCAGUG)	2
Cellular Movement	invasion of brain cancer cell lines	1.52E-03			miR-21-5p (and other miRNAs w/seed AGCUUAU),miR-26a-5p (and other miRNAs w/seed UCAAGUA),miR-34a-5p (and other miRNAs w/seed GGCAGUG)	3
Cell Cycle	arrest in cell cycle progression of tumor cell lines	1.54E-03			miR-100-5p (and other miRNAs w/seed ACCCGUA),miR-193a-3p (and other miRNAs w/seed ACUGGCC),miR-21-5p (and other miRNAs w/seed AGCUUAU),miR-34a-5p (and other miRNAs w/seed GGCAGUG)	4
Gastrointestinal Disease	cirrhosis of liver	1.72E-03			miR-100-5p (and other miRNAs w/seed ACCCGUA),miR-130a-3p (and other miRNAs w/seed AGUGCAA),miR-16-5p (and other miRNAs w/seed AGCAGCA),miR-27a-3p (and other miRNAs w/seed UCACAGU)	4
Hepatic System Disease	cirrhosis of liver	1.72E-03			miR-100-5p (and other miRNAs w/seed ACCCGUA),miR-130a-3p (and other miRNAs w/seed AGUGCAA),miR-16-5p (and other miRNAs w/seed AGCAGCA),miR-27a-3p (and other miRNAs w/seed UCACAGU)	4
Organismal Injury and Abnormalities	cirrhosis of liver	1.72E-03			miR-100-5p (and other miRNAs w/seed ACCCGUA),miR-130a-3p (and other miRNAs w/seed AGUGCAA),miR-16-5p (and other miRNAs w/seed AGCAGCA),miR-27a-3p (and other miRNAs w/seed UCACAGU)	4
Cellular Development	arrest in growth of breast cancer cell lines	1.85E-03			miR-19b-3p (and other miRNAs w/seed GUGCAAA),miR-27a-3p (and other miRNAs w/seed UCACAGU)	2
Cellular Growth and Proliferation	arrest in growth of breast cancer cell lines	1.85E-03			miR-19b-3p (and other miRNAs w/seed GUGCAAA),miR-27a-3p (and other miRNAs w/seed UCACAGU)	2
Cellular Movement	invasion of tumor cell lines	2.07E-03		-1.004	miR-10a-5p (and other miRNAs w/seed ACCCUGU),miR-141-3p (and other miRNAs w/seed AACACUG),miR-193a-3p (and other miRNAs w/seed ACUGGCC),miR-200b-3p (and other miRNAs w/seed AAUACUG),miR-21-5p (and other miRNAs w/seed AGCUUAU),miR-26a-5p (and other miRNAs w/seed UCAAGUA),miR-34a-5p (and other miRNAs w/seed GGCAGUG),miR-7a-5p (and other miRNAs w/seed GGAAGAC)	8
Cancer	adrenal cortex carcinoma	2.08E-03			miR-214-3p (and other miRNAs w/seed CAGCAGG),miR-503-5p (miRNAs w/seed AGCAGCG)	2
Cellular Development	differentiation of myeloid dendritic cells	2.08E-03			miR-21-5p (and other miRNAs w/seed AGCUUAU),miR-34a-5p (and other miRNAs w/seed GGCAGUG)	2
Hematological System Development and Function	differentiation of myeloid dendritic cells	2.08E-03			miR-21-5p (and other miRNAs w/seed AGCUUAU),miR-34a-5p (and other miRNAs w/seed GGCAGUG)	2
Hematopoiesis	differentiation of myeloid dendritic cells	2.08E-03			miR-21-5p (and other miRNAs w/seed AGCUUAU),miR-34a-5p (and other miRNAs w/seed GGCAGUG)	2
Reproductive System Disease	endometriosis	2.26E-03			miR-100-5p (and other miRNAs w/seed ACCCGUA),miR-141-3p (and other miRNAs w/seed AACACUG),miR-16-5p (and other miRNAs w/seed AGCAGCA),miR-200b-3p (and other miRNAs w/seed AAUACUG),miR-30a-3p (and other miRNAs w/seed UUUCAGU),miR-34a-5p (and other miRNAs w/seed GGCAGUG),miR-376a-3p (and other miRNAs w/seed UCAUAGA)	7
Cellular Movement	invasion of melanoma cell lines	2.28E-03			miR-141-3p (and other miRNAs w/seed AACACUG),miR-200b-3p (and other miRNAs w/seed AAUACUG),miR-21-5p (and other miRNAs w/seed AGCUUAU)	3
Cancer	astrocytoma	2.40E-03			miR-10a-5p (and other miRNAs w/seed ACCCUGU),miR-21-5p (and other miRNAs w/seed AGCUUAU),miR-26a-5p (and other miRNAs w/seed UCAAGUA),miR-7a-5p (and other miRNAs w/seed GGAAGAC)	4
Neurological Disease	astrocytoma	2.40E-03			miR-10a-5p (and other miRNAs w/seed ACCCUGU),miR-21-5p (and other miRNAs w/seed AGCUUAU),miR-26a-5p (and other miRNAs w/seed UCAAGUA),miR-7a-5p (and other miRNAs w/seed GGAAGAC)	4
Cellular Growth and Proliferation	contact growth inhibition of tumor cell lines	2.57E-03			miR-16-5p (and other miRNAs w/seed AGCAGCA),miR-21-5p (and other miRNAs w/seed AGCUUAU),miR-34a-5p (and other miRNAs w/seed GGCAGUG)	3
Cell Cycle	contact growth inhibition of tumor cell lines	2.57E-03			miR-16-5p (and other miRNAs w/seed AGCAGCA),miR-21-5p (and other miRNAs w/seed AGCUUAU),miR-34a-5p (and other miRNAs w/seed GGCAGUG)	3
Cell-To-Cell Signaling and Interaction	contact growth inhibition of tumor cell lines	2.57E-03			miR-16-5p (and other miRNAs w/seed AGCAGCA),miR-21-5p (and other miRNAs w/seed AGCUUAU),miR-34a-5p (and other miRNAs w/seed GGCAGUG)	3
Skeletal and Muscular Disorders	systemic lupus erythematosus	2.64E-03			miR-141-3p (and other miRNAs w/seed AACACUG),miR-21-5p (and other miRNAs w/seed AGCUUAU),miR-299a-3p (and other miRNAs w/seed AUGUGGG),miR-383 (and other miRNAs w/seed GAUCAGA)	4
Inflammatory Disease	systemic lupus erythematosus	2.64E-03			miR-141-3p (and other miRNAs w/seed AACACUG),miR-21-5p (and other miRNAs w/seed AGCUUAU),miR-299a-3p (and other miRNAs w/seed AUGUGGG),miR-383 (and other miRNAs w/seed GAUCAGA)	4
Connective Tissue Disorders	systemic lupus erythematosus	2.64E-03			miR-141-3p (and other miRNAs w/seed AACACUG),miR-21-5p (and other miRNAs w/seed AGCUUAU),miR-299a-3p (and other miRNAs w/seed AUGUGGG),miR-383 (and other miRNAs w/seed GAUCAGA)	4
Immunological Disease	systemic lupus erythematosus	2.64E-03			miR-141-3p (and other miRNAs w/seed AACACUG),miR-21-5p (and other miRNAs w/seed AGCUUAU),miR-299a-3p (and other miRNAs w/seed AUGUGGG),miR-383 (and other miRNAs w/seed GAUCAGA)	4
Hereditary Disorder	Dent's disease	3.11E-03			miR-532-3p (miRNAs w/seed CUCCCAC),miR-532-5p (and other miRNAs w/seed AUGCCUU)	2
Renal and Urological Disease	Dent's disease	3.11E-03			miR-532-3p (miRNAs w/seed CUCCCAC),miR-532-5p (and other miRNAs w/seed AUGCCUU)	2
Metabolic Disease	Dent's disease	3.11E-03			miR-532-3p (miRNAs w/seed CUCCCAC),miR-532-5p (and other miRNAs w/seed AUGCCUU)	2
Reproductive System Disease	prostate cancer	3.20E-03			miR-100-5p (and other miRNAs w/seed ACCCGUA),miR-141-3p (and other miRNAs w/seed AACACUG),miR-16-5p (and other miRNAs w/seed AGCAGCA),miR-191-5p (and other miRNAs w/seed AACGGAA),miR-200b-3p (and other miRNAs w/seed AAUACUG),miR-21-5p (and other miRNAs w/seed AGCUUAU),miR-26a-5p (and other miRNAs w/seed UCAAGUA),miR-30c-5p (and other miRNAs w/seed GUAAACA),miR-34a-5p (and other miRNAs w/seed GGCA…	9
Cancer	prostate cancer	3.20E-03			miR-100-5p (and other miRNAs w/seed ACCCGUA),miR-141-3p (and other miRNAs w/seed AACACUG),miR-16-5p (and other miRNAs w/seed AGCAGCA),miR-191-5p (and other miRNAs w/seed AACGGAA),miR-200b-3p (and other miRNAs w/seed AAUACUG),miR-21-5p (and other miRNAs w/seed AGCUUAU),miR-26a-5p (and other miRNAs w/seed UCAAGUA),miR-30c-5p (and other miRNAs w/seed GUAAACA),miR-34a-5p (and other miRNAs w/seed GGCA…	9
Cell Death and Survival	apoptosis of colorectal carcinoma cells	3.79E-03			miR-16-5p (and other miRNAs w/seed AGCAGCA)	1
Tumor Morphology	apoptosis of colorectal carcinoma cells	3.79E-03			miR-16-5p (and other miRNAs w/seed AGCAGCA)	1
Cell Cycle	arrest in sub-G1 phase of brain cancer cell lines	3.79E-03			miR-34a-5p (and other miRNAs w/seed GGCAGUG)	1
Behavior	auditory fear memory retrieval	3.79E-03			miR-182-5p (and other miRNAs w/seed UUGGCAA)	1
Nervous System Development and Function	auditory fear memory retrieval	3.79E-03			miR-182-5p (and other miRNAs w/seed UUGGCAA)	1
Cancer	cell viability of squamous carcinoma cells	3.79E-03			miR-193a-5p (and other miRNAs w/seed GGGUCUU)	1
Cell Death and Survival	cell viability of squamous carcinoma cells	3.79E-03			miR-193a-5p (and other miRNAs w/seed GGGUCUU)	1
Tumor Morphology	cell viability of squamous carcinoma cells	3.79E-03			miR-193a-5p (and other miRNAs w/seed GGGUCUU)	1
Cancer	chemosensitivity of squamous cell carcinoma cell lines	3.79E-03			miR-193a-5p (and other miRNAs w/seed GGGUCUU)	1
Cellular Development	delay in initiation of replicative senescence of lung cell lines	3.79E-03			miR-34a-5p (and other miRNAs w/seed GGCAGUG)	1
Cell Cycle	delay in initiation of replicative senescence of lung cell lines	3.79E-03			miR-34a-5p (and other miRNAs w/seed GGCAGUG)	1
Respiratory System Development and Function	delay in initiation of replicative senescence of lung cell lines	3.79E-03			miR-34a-5p (and other miRNAs w/seed GGCAGUG)	1
Cell Morphology	size of astrocytes	3.79E-03			miR-21-5p (and other miRNAs w/seed AGCUUAU)	1
Cellular Movement	migration of ovarian cancer cell lines	5.38E-03			miR-141-3p (and other miRNAs w/seed AACACUG),miR-200b-3p (and other miRNAs w/seed AAUACUG)	2
Skeletal and Muscular Disorders	muscular hypertrophy	6.06E-03			miR-16-5p (and other miRNAs w/seed AGCAGCA),miR-21-5p (and other miRNAs w/seed AGCUUAU),miR-214-3p (and other miRNAs w/seed CAGCAGG),miR-26a-5p (and other miRNAs w/seed UCAAGUA)	4
Developmental Disorder	muscular hypertrophy	6.06E-03			miR-16-5p (and other miRNAs w/seed AGCAGCA),miR-21-5p (and other miRNAs w/seed AGCUUAU),miR-214-3p (and other miRNAs w/seed CAGCAGG),miR-26a-5p (and other miRNAs w/seed UCAAGUA)	4
Cell Cycle	arrest in G1 phase of colon cancer cell lines	6.52E-03			miR-16-5p (and other miRNAs w/seed AGCAGCA),miR-503-5p (miRNAs w/seed AGCAGCG)	2
Neurological Disease	nonfamilial Alzheimer's disease	6.52E-03			miR-181a-5p (and other miRNAs w/seed ACAUUCA),miR-34a-5p (and other miRNAs w/seed GGCAGUG)	2
Psychological Disorders	nonfamilial Alzheimer's disease	6.52E-03			miR-181a-5p (and other miRNAs w/seed ACAUUCA),miR-34a-5p (and other miRNAs w/seed GGCAGUG)	2
Skeletal and Muscular Disorders	relapsing-remitting multiple sclerosis	6.93E-03			miR-19b-3p (and other miRNAs w/seed GUGCAAA),miR-330-5p (and other miRNAs w/seed CUCUGGG)	2
Inflammatory Disease	relapsing-remitting multiple sclerosis	6.93E-03			miR-19b-3p (and other miRNAs w/seed GUGCAAA),miR-330-5p (and other miRNAs w/seed CUCUGGG)	2
Neurological Disease	relapsing-remitting multiple sclerosis	6.93E-03			miR-19b-3p (and other miRNAs w/seed GUGCAAA),miR-330-5p (and other miRNAs w/seed CUCUGGG)	2
Cell-To-Cell Signaling and Interaction	activation of pulmonary fibroblasts	7.57E-03			miR-21-5p (and other miRNAs w/seed AGCUUAU)	1
Connective Tissue Development and Function	activation of pulmonary fibroblasts	7.57E-03			miR-21-5p (and other miRNAs w/seed AGCUUAU)	1
Cell Death and Survival	apoptosis of B cell acute lymphoblastic leukemia cells	7.57E-03			miR-16-5p (and other miRNAs w/seed AGCAGCA)	1
Tumor Morphology	apoptosis of B cell acute lymphoblastic leukemia cells	7.57E-03			miR-16-5p (and other miRNAs w/seed AGCAGCA)	1
Cell Cycle	arrest in G2/M phase of pancreatic cancer cell lines	7.57E-03			miR-34a-5p (and other miRNAs w/seed GGCAGUG)	1
Cell Cycle	arrest in sub-G1 phase of carcinoma cell lines	7.57E-03			miR-16-5p (and other miRNAs w/seed AGCAGCA)	1
Cell Cycle	arrest in sub-G1 phase of epithelial cell lines	7.57E-03			miR-27a-3p (and other miRNAs w/seed UCACAGU)	1
Cell Cycle	arrest in sub-G1 phase of lung cancer cell lines	7.57E-03			miR-16-5p (and other miRNAs w/seed AGCAGCA)	1
Cancer	cell viability of colorectal carcinoma cells	7.57E-03			miR-16-5p (and other miRNAs w/seed AGCAGCA)	1
Cell Death and Survival	cell viability of colorectal carcinoma cells	7.57E-03			miR-16-5p (and other miRNAs w/seed AGCAGCA)	1
Tumor Morphology	cell viability of colorectal carcinoma cells	7.57E-03			miR-16-5p (and other miRNAs w/seed AGCAGCA)	1
Cellular Growth and Proliferation	contact growth inhibition of brain cancer cell lines	7.57E-03			miR-34a-5p (and other miRNAs w/seed GGCAGUG)	1
Cell Cycle	contact growth inhibition of brain cancer cell lines	7.57E-03			miR-34a-5p (and other miRNAs w/seed GGCAGUG)	1
Cell-To-Cell Signaling and Interaction	contact growth inhibition of brain cancer cell lines	7.57E-03			miR-34a-5p (and other miRNAs w/seed GGCAGUG)	1
Cancer	differentiation of acute myeloid leukemia blast cells	7.57E-03			miR-34a-5p (and other miRNAs w/seed GGCAGUG)	1
Cellular Development	differentiation of acute myeloid leukemia blast cells	7.57E-03			miR-34a-5p (and other miRNAs w/seed GGCAGUG)	1
Tumor Morphology	differentiation of acute myeloid leukemia blast cells	7.57E-03			miR-34a-5p (and other miRNAs w/seed GGCAGUG)	1
Cancer	differentiation of colorectal carcinoma cells	7.57E-03			miR-200b-3p (and other miRNAs w/seed AAUACUG)	1
Cellular Development	differentiation of colorectal carcinoma cells	7.57E-03			miR-200b-3p (and other miRNAs w/seed AAUACUG)	1
Tumor Morphology	differentiation of colorectal carcinoma cells	7.57E-03			miR-200b-3p (and other miRNAs w/seed AAUACUG)	1
Cancer	invasion of colorectal carcinoma cells	7.57E-03			miR-21-5p (and other miRNAs w/seed AGCUUAU)	1
Cellular Movement	invasion of colorectal carcinoma cells	7.57E-03			miR-21-5p (and other miRNAs w/seed AGCUUAU)	1
Tumor Morphology	invasion of colorectal carcinoma cells	7.57E-03			miR-21-5p (and other miRNAs w/seed AGCUUAU)	1
Hereditary Disorder	nonsyndromic autosomal dominant 50 deafness	7.57E-03			miR-96-5p (and other miRNAs w/seed UUGGCAC)	1
Neurological Disease	nonsyndromic autosomal dominant 50 deafness	7.57E-03			miR-96-5p (and other miRNAs w/seed UUGGCAC)	1
Auditory Disease	nonsyndromic autosomal dominant 50 deafness	7.57E-03			miR-96-5p (and other miRNAs w/seed UUGGCAC)	1
Cell Cycle	arrest in interphase of carcinoma cell lines	7.77E-03			miR-16-5p (and other miRNAs w/seed AGCAGCA),miR-26a-5p (and other miRNAs w/seed UCAAGUA)	2
Cellular Development	proliferation of carcinoma cell lines	7.94E-03		-0.927	miR-17-3p (and other miRNAs w/seed CUGCAGU),miR-183-5p (miRNAs w/seed AUGGCAC),miR-19b-3p (and other miRNAs w/seed GUGCAAA),miR-21-5p (and other miRNAs w/seed AGCUUAU),miR-346 (and other miRNAs w/seed GUCUGCC)	5
Cellular Growth and Proliferation	proliferation of carcinoma cell lines	7.94E-03		-0.927	miR-17-3p (and other miRNAs w/seed CUGCAGU),miR-183-5p (miRNAs w/seed AUGGCAC),miR-19b-3p (and other miRNAs w/seed GUGCAAA),miR-21-5p (and other miRNAs w/seed AGCUUAU),miR-346 (and other miRNAs w/seed GUCUGCC)	5
Cell Cycle	arrest in interphase	8.17E-03			miR-16-5p (and other miRNAs w/seed AGCAGCA),miR-21-5p (and other miRNAs w/seed AGCUUAU),miR-26a-5p (and other miRNAs w/seed UCAAGUA),miR-27a-3p (and other miRNAs w/seed UCACAGU),miR-34a-5p (and other miRNAs w/seed GGCAGUG),miR-503-5p (miRNAs w/seed AGCAGCG)	6
Cellular Movement	invasion of breast cancer cell lines	8.82E-03		-0.776	miR-141-3p (and other miRNAs w/seed AACACUG),miR-200b-3p (and other miRNAs w/seed AAUACUG),miR-21-5p (and other miRNAs w/seed AGCUUAU),miR-7a-5p (and other miRNAs w/seed GGAAGAC)	4
Organismal Injury and Abnormalities	Cardiac Fibrosis	9.49E-03			miR-16-5p (and other miRNAs w/seed AGCAGCA),miR-21-5p (and other miRNAs w/seed AGCUUAU),miR-30c-5p (and other miRNAs w/seed GUAAACA)	3
Cardiovascular Disease	Cardiac Fibrosis	9.49E-03			miR-16-5p (and other miRNAs w/seed AGCAGCA),miR-21-5p (and other miRNAs w/seed AGCUUAU),miR-30c-5p (and other miRNAs w/seed GUAAACA)	3
Neurological Disease	progressive motor neuropathy	1.01E-02			miR-19b-3p (and other miRNAs w/seed GUGCAAA),miR-330-5p (and other miRNAs w/seed CUCUGGG),miR-338-3p (miRNAs w/seed CCAGCAU),miR-34a-5p (and other miRNAs w/seed GGCAGUG),miR-592 (and other miRNAs w/seed UUGUGUC),miR-96-5p (and other miRNAs w/seed UUGGCAC)	6
Cellular Development	arrest in growth of tumor cell lines	1.02E-02			miR-19b-3p (and other miRNAs w/seed GUGCAAA),miR-27a-3p (and other miRNAs w/seed UCACAGU),miR-346 (and other miRNAs w/seed GUCUGCC)	3
Cellular Growth and Proliferation	arrest in growth of tumor cell lines	1.02E-02			miR-19b-3p (and other miRNAs w/seed GUGCAAA),miR-27a-3p (and other miRNAs w/seed UCACAGU),miR-346 (and other miRNAs w/seed GUCUGCC)	3
Cellular Development	proliferation of pancreatic cancer cell lines	1.07E-02			miR-21-5p (and other miRNAs w/seed AGCUUAU),miR-27a-3p (and other miRNAs w/seed UCACAGU),miR-34a-5p (and other miRNAs w/seed GGCAGUG)	3
Cellular Growth and Proliferation	proliferation of pancreatic cancer cell lines	1.07E-02			miR-21-5p (and other miRNAs w/seed AGCUUAU),miR-27a-3p (and other miRNAs w/seed UCACAGU),miR-34a-5p (and other miRNAs w/seed GGCAGUG)	3
Cancer	glioblastoma cancer	1.09E-02			miR-21-5p (and other miRNAs w/seed AGCUUAU),miR-26a-5p (and other miRNAs w/seed UCAAGUA),miR-7a-5p (and other miRNAs w/seed GGAAGAC)	3
Neurological Disease	glioblastoma cancer	1.09E-02			miR-21-5p (and other miRNAs w/seed AGCUUAU),miR-26a-5p (and other miRNAs w/seed UCAAGUA),miR-7a-5p (and other miRNAs w/seed GGAAGAC)	3
Cell Death and Survival	cell viability of pancreatic cancer cell lines	1.10E-02			miR-21-5p (and other miRNAs w/seed AGCUUAU),miR-34a-5p (and other miRNAs w/seed GGCAGUG)	2
Reproductive System Disease	ovarian endometriosis	1.10E-02			miR-30a-3p (and other miRNAs w/seed UUUCAGU),miR-376a-3p (and other miRNAs w/seed UCAUAGA)	2
Endocrine System Disorders	ovarian endometriosis	1.10E-02			miR-30a-3p (and other miRNAs w/seed UUUCAGU),miR-376a-3p (and other miRNAs w/seed UCAUAGA)	2
Cell-To-Cell Signaling and Interaction	cell-cell adhesion of squamous cell carcinoma cell lines	1.13E-02			miR-16-5p (and other miRNAs w/seed AGCAGCA)	1
Tissue Development	cell-cell adhesion of squamous cell carcinoma cell lines	1.13E-02			miR-16-5p (and other miRNAs w/seed AGCAGCA)	1
Cancer	differentiation of pancreatic cancer cells	1.13E-02			miR-200b-3p (and other miRNAs w/seed AAUACUG)	1
Cellular Development	differentiation of pancreatic cancer cells	1.13E-02			miR-200b-3p (and other miRNAs w/seed AAUACUG)	1
Tumor Morphology	differentiation of pancreatic cancer cells	1.13E-02			miR-200b-3p (and other miRNAs w/seed AAUACUG)	1
Cellular Compromise	disarray of muscle cells	1.13E-02			miR-16-5p (and other miRNAs w/seed AGCAGCA)	1
Cell Morphology	elongation of breast cancer cell lines	1.13E-02			miR-200b-3p (and other miRNAs w/seed AAUACUG)	1
Cellular Development	epithelial-mesenchymal transition of endometrial cancer cell lines	1.13E-02			miR-200b-3p (and other miRNAs w/seed AAUACUG)	1
Cellular Development	maturation of fibroblast cell lines	1.13E-02			miR-30c-5p (and other miRNAs w/seed GUAAACA)	1
Cancer	pilocytic astrocytoma	1.13E-02			miR-26a-5p (and other miRNAs w/seed UCAAGUA)	1
Neurological Disease	pilocytic astrocytoma	1.13E-02			miR-26a-5p (and other miRNAs w/seed UCAAGUA)	1
Skeletal and Muscular Disorders	hypertrophy of cardiomyocytes	1.14E-02			miR-16-5p (and other miRNAs w/seed AGCAGCA),miR-21-5p (and other miRNAs w/seed AGCUUAU),miR-214-3p (and other miRNAs w/seed CAGCAGG)	3
Developmental Disorder	hypertrophy of cardiomyocytes	1.14E-02			miR-16-5p (and other miRNAs w/seed AGCAGCA),miR-21-5p (and other miRNAs w/seed AGCUUAU),miR-214-3p (and other miRNAs w/seed CAGCAGG)	3
Cardiovascular Disease	hypertrophy of cardiomyocytes	1.14E-02			miR-16-5p (and other miRNAs w/seed AGCAGCA),miR-21-5p (and other miRNAs w/seed AGCUUAU),miR-214-3p (and other miRNAs w/seed CAGCAGG)	3
Cell Cycle	arrest in cell cycle progression	1.24E-02			miR-100-5p (and other miRNAs w/seed ACCCGUA),miR-193a-3p (and other miRNAs w/seed ACUGGCC),miR-21-5p (and other miRNAs w/seed AGCUUAU),miR-26a-5p (and other miRNAs w/seed UCAAGUA),miR-34a-5p (and other miRNAs w/seed GGCAGUG)	5
Cancer	bone marrow cancer	1.26E-02			miR-100-5p (and other miRNAs w/seed ACCCGUA),miR-10a-5p (and other miRNAs w/seed ACCCUGU),miR-130a-3p (and other miRNAs w/seed AGUGCAA),miR-148b-3p (and other miRNAs w/seed CAGUGCA),miR-16-5p (and other miRNAs w/seed AGCAGCA),miR-34a-5p (and other miRNAs w/seed GGCAGUG)	6
Hematological Disease	bone marrow cancer	1.26E-02			miR-100-5p (and other miRNAs w/seed ACCCGUA),miR-10a-5p (and other miRNAs w/seed ACCCUGU),miR-130a-3p (and other miRNAs w/seed AGUGCAA),miR-148b-3p (and other miRNAs w/seed CAGUGCA),miR-16-5p (and other miRNAs w/seed AGCAGCA),miR-34a-5p (and other miRNAs w/seed GGCAGUG)	6
Cell Cycle	arrest in interphase of lung cancer cell lines	1.32E-02			miR-16-5p (and other miRNAs w/seed AGCAGCA),miR-34a-5p (and other miRNAs w/seed GGCAGUG)	2
Cancer	differentiation of cancer cells	1.32E-02			miR-200b-3p (and other miRNAs w/seed AAUACUG),miR-34a-5p (and other miRNAs w/seed GGCAGUG)	2
Cellular Development	differentiation of cancer cells	1.32E-02			miR-200b-3p (and other miRNAs w/seed AAUACUG),miR-34a-5p (and other miRNAs w/seed GGCAGUG)	2
Tumor Morphology	differentiation of cancer cells	1.32E-02			miR-200b-3p (and other miRNAs w/seed AAUACUG),miR-34a-5p (and other miRNAs w/seed GGCAGUG)	2
Cancer	pancreatic adenocarcinoma	1.43E-02			miR-21-5p (and other miRNAs w/seed AGCUUAU),miR-27a-3p (and other miRNAs w/seed UCACAGU)	2
Gastrointestinal Disease	pancreatic adenocarcinoma	1.43E-02			miR-21-5p (and other miRNAs w/seed AGCUUAU),miR-27a-3p (and other miRNAs w/seed UCACAGU)	2
Endocrine System Disorders	pancreatic adenocarcinoma	1.43E-02			miR-21-5p (and other miRNAs w/seed AGCUUAU),miR-27a-3p (and other miRNAs w/seed UCACAGU)	2
Cellular Development	differentiation of adipose mesenchymal stem cells	1.51E-02			miR-21-5p (and other miRNAs w/seed AGCUUAU)	1
Hematopoiesis	differentiation of adipose mesenchymal stem cells	1.51E-02			miR-21-5p (and other miRNAs w/seed AGCUUAU)	1
Cancer	non small cell lung adenocarcinoma	1.51E-02			miR-34a-5p (and other miRNAs w/seed GGCAGUG)	1
Respiratory Disease	non small cell lung adenocarcinoma	1.51E-02			miR-34a-5p (and other miRNAs w/seed GGCAGUG)	1
Cancer	tumorigenesis of stomach cancer cell lines	1.51E-02			miR-148b-3p (and other miRNAs w/seed CAGUGCA)	1
Cellular Development	tumorigenesis of stomach cancer cell lines	1.51E-02			miR-148b-3p (and other miRNAs w/seed CAGUGCA)	1
Cellular Growth and Proliferation	tumorigenesis of stomach cancer cell lines	1.51E-02			miR-148b-3p (and other miRNAs w/seed CAGUGCA)	1
Cell Cycle	senescence of tumor cell lines	1.60E-02			miR-21-5p (and other miRNAs w/seed AGCUUAU),miR-34a-5p (and other miRNAs w/seed GGCAGUG)	2
Cellular Development	proliferation of prostate cancer cell lines	1.85E-02		-0.957	miR-141-3p (and other miRNAs w/seed AACACUG),miR-200b-3p (and other miRNAs w/seed AAUACUG),miR-21-5p (and other miRNAs w/seed AGCUUAU),miR-331-3p (miRNAs w/seed CCCCUGG)	4
Cellular Growth and Proliferation	proliferation of prostate cancer cell lines	1.85E-02		-0.957	miR-141-3p (and other miRNAs w/seed AACACUG),miR-200b-3p (and other miRNAs w/seed AAUACUG),miR-21-5p (and other miRNAs w/seed AGCUUAU),miR-331-3p (miRNAs w/seed CCCCUGG)	4
Cell Death and Survival	apoptosis of glioblastoma cells	1.88E-02			miR-21-5p (and other miRNAs w/seed AGCUUAU)	1
Tumor Morphology	apoptosis of glioblastoma cells	1.88E-02			miR-21-5p (and other miRNAs w/seed AGCUUAU)	1
Cell Cycle	arrest in G1 phase of pancreatic cancer cell lines	1.88E-02			miR-34a-5p (and other miRNAs w/seed GGCAGUG)	1
Cellular Development	arrest in development of double-negative T lymphocyte	1.88E-02			miR-34a-5p (and other miRNAs w/seed GGCAGUG)	1
Organismal Development	arrest in development of double-negative T lymphocyte	1.88E-02			miR-34a-5p (and other miRNAs w/seed GGCAGUG)	1
Organ Development	arrest in development of double-negative T lymphocyte	1.88E-02			miR-34a-5p (and other miRNAs w/seed GGCAGUG)	1
Hematological System Development and Function	arrest in development of double-negative T lymphocyte	1.88E-02			miR-34a-5p (and other miRNAs w/seed GGCAGUG)	1
Hematopoiesis	arrest in development of double-negative T lymphocyte	1.88E-02			miR-34a-5p (and other miRNAs w/seed GGCAGUG)	1
Tissue Development	arrest in development of double-negative T lymphocyte	1.88E-02			miR-34a-5p (and other miRNAs w/seed GGCAGUG)	1
Cell-mediated Immune Response	arrest in development of double-negative T lymphocyte	1.88E-02			miR-34a-5p (and other miRNAs w/seed GGCAGUG)	1
Cellular Function and Maintenance	arrest in development of double-negative T lymphocyte	1.88E-02			miR-34a-5p (and other miRNAs w/seed GGCAGUG)	1
Embryonic Development	arrest in development of double-negative T lymphocyte	1.88E-02			miR-34a-5p (and other miRNAs w/seed GGCAGUG)	1
Lymphoid Tissue Structure and Development	arrest in development of double-negative T lymphocyte	1.88E-02			miR-34a-5p (and other miRNAs w/seed GGCAGUG)	1
Cancer	differentiation of mammary tumor cells	1.88E-02			miR-200b-3p (and other miRNAs w/seed AAUACUG)	1
Cellular Development	differentiation of mammary tumor cells	1.88E-02			miR-200b-3p (and other miRNAs w/seed AAUACUG)	1
Tumor Morphology	differentiation of mammary tumor cells	1.88E-02			miR-200b-3p (and other miRNAs w/seed AAUACUG)	1
Cellular Response to Therapeutics	radiosensitivity of lung cancer cell lines	1.88E-02			miR-101-3p (and other miRNAs w/seed ACAGUAC)	1
Cancer	squamous cell non small cell lung carcinoma	1.88E-02			miR-34a-5p (and other miRNAs w/seed GGCAGUG)	1
Respiratory Disease	squamous cell non small cell lung carcinoma	1.88E-02			miR-34a-5p (and other miRNAs w/seed GGCAGUG)	1
Cell Death and Survival	cell death of hepatoma cell lines	2.10E-02			miR-16-5p (and other miRNAs w/seed AGCAGCA),miR-183-5p (miRNAs w/seed AUGGCAC),miR-193a-3p (and other miRNAs w/seed ACUGGCC)	3
Cell-To-Cell Signaling and Interaction	activation of brain cancer cell lines	2.25E-02			miR-21-5p (and other miRNAs w/seed AGCUUAU)	1
Cellular Development	granulopoiesis of granulocytes	2.25E-02			miR-21-5p (and other miRNAs w/seed AGCUUAU)	1
Hematological System Development and Function	granulopoiesis of granulocytes	2.25E-02			miR-21-5p (and other miRNAs w/seed AGCUUAU)	1
Hematopoiesis	granulopoiesis of granulocytes	2.25E-02			miR-21-5p (and other miRNAs w/seed AGCUUAU)	1
Lymphoid Tissue Structure and Development	granulopoiesis of granulocytes	2.25E-02			miR-21-5p (and other miRNAs w/seed AGCUUAU)	1
Cell Death and Survival	killing of brain cancer cell lines	2.25E-02			miR-16-5p (and other miRNAs w/seed AGCAGCA)	1
Tissue Morphology	quantity of pancreatic cancer cell lines	2.25E-02			miR-34a-5p (and other miRNAs w/seed GGCAGUG)	1
Cellular Response to Therapeutics	radiosensitivity of brain cancer cell lines	2.25E-02			miR-101-3p (and other miRNAs w/seed ACAGUAC)	1
Endocrine System Disorders	hyperglycemia	2.55E-02			miR-141-3p (and other miRNAs w/seed AACACUG),miR-21-5p (and other miRNAs w/seed AGCUUAU),miR-34a-5p (and other miRNAs w/seed GGCAGUG)	3
Metabolic Disease	hyperglycemia	2.55E-02			miR-141-3p (and other miRNAs w/seed AACACUG),miR-21-5p (and other miRNAs w/seed AGCUUAU),miR-34a-5p (and other miRNAs w/seed GGCAGUG)	3
Dermatological Diseases and Conditions	androgenic alopecia	2.62E-02			miR-344d-3p (and other miRNAs w/seed AUAUAAC)	1
Reproductive System Development and Function	ovulation of ovary	2.62E-02			miR-21-5p (and other miRNAs w/seed AGCUUAU)	1
Cellular Development	proliferation of ovarian surface epithelial cells	2.62E-02			miR-34a-5p (and other miRNAs w/seed GGCAGUG)	1
Cellular Growth and Proliferation	proliferation of ovarian surface epithelial cells	2.62E-02			miR-34a-5p (and other miRNAs w/seed GGCAGUG)	1
Reproductive System Development and Function	proliferation of ovarian surface epithelial cells	2.62E-02			miR-34a-5p (and other miRNAs w/seed GGCAGUG)	1
Cell Cycle	senescence of colon cancer cell lines	2.62E-02			miR-34a-5p (and other miRNAs w/seed GGCAGUG)	1
Cell Cycle	senescence of prostate cancer cell lines	2.62E-02			miR-34a-5p (and other miRNAs w/seed GGCAGUG)	1
Cell Cycle	senescence of vascular endothelial cells	2.62E-02			miR-34a-5p (and other miRNAs w/seed GGCAGUG)	1
Cellular Development	proliferation of hepatoma cell lines	2.84E-02			miR-100-5p (and other miRNAs w/seed ACCCGUA),miR-16-5p (and other miRNAs w/seed AGCAGCA),miR-193a-3p (and other miRNAs w/seed ACUGGCC)	3
Cellular Growth and Proliferation	proliferation of hepatoma cell lines	2.84E-02			miR-100-5p (and other miRNAs w/seed ACCCGUA),miR-16-5p (and other miRNAs w/seed AGCAGCA),miR-193a-3p (and other miRNAs w/seed ACUGGCC)	3
Cellular Development	differentiation of embryonic cell lines	2.90E-02			miR-30c-5p (and other miRNAs w/seed GUAAACA),miR-34a-5p (and other miRNAs w/seed GGCAGUG)	2
Embryonic Development	differentiation of embryonic cell lines	2.90E-02			miR-30c-5p (and other miRNAs w/seed GUAAACA),miR-34a-5p (and other miRNAs w/seed GGCAGUG)	2
Cell Death and Survival	apoptosis of carcinoma cell lines	2.92E-02			miR-17-3p (and other miRNAs w/seed CUGCAGU),miR-181a-5p (and other miRNAs w/seed ACAUUCA),miR-21-5p (and other miRNAs w/seed AGCUUAU)	3
Cellular Development	arrest in growth of thyroid tumor cell lines	2.99E-02			miR-346 (and other miRNAs w/seed GUCUGCC)	1
Cellular Growth and Proliferation	arrest in growth of thyroid tumor cell lines	2.99E-02			miR-346 (and other miRNAs w/seed GUCUGCC)	1
Cancer	autophagy of cancer cells	2.99E-02			miR-130a-3p (and other miRNAs w/seed AGUGCAA)	1
Cell Morphology	autophagy of cancer cells	2.99E-02			miR-130a-3p (and other miRNAs w/seed AGUGCAA)	1
Cellular Function and Maintenance	autophagy of cancer cells	2.99E-02			miR-130a-3p (and other miRNAs w/seed AGUGCAA)	1
Cancer	parathyroid carcinoma	2.99E-02			miR-503-5p (miRNAs w/seed AGCAGCG)	1
Endocrine System Disorders	parathyroid carcinoma	2.99E-02			miR-503-5p (miRNAs w/seed AGCAGCG)	1
Hereditary Disorder	Schizophrenia	3.10E-02			miR-16-5p (and other miRNAs w/seed AGCAGCA),miR-188-3p (miRNAs w/seed UCCCACA),miR-26a-5p (and other miRNAs w/seed UCAAGUA),miR-30c-5p (and other miRNAs w/seed GUAAACA),miR-34a-5p (and other miRNAs w/seed GGCAGUG),miR-7a-5p (and other miRNAs w/seed GGAAGAC)	6
Neurological Disease	Schizophrenia	3.10E-02			miR-16-5p (and other miRNAs w/seed AGCAGCA),miR-188-3p (miRNAs w/seed UCCCACA),miR-26a-5p (and other miRNAs w/seed UCAAGUA),miR-30c-5p (and other miRNAs w/seed GUAAACA),miR-34a-5p (and other miRNAs w/seed GGCAGUG),miR-7a-5p (and other miRNAs w/seed GGAAGAC)	6
Psychological Disorders	Schizophrenia	3.10E-02			miR-16-5p (and other miRNAs w/seed AGCAGCA),miR-188-3p (miRNAs w/seed UCCCACA),miR-26a-5p (and other miRNAs w/seed UCAAGUA),miR-30c-5p (and other miRNAs w/seed GUAAACA),miR-34a-5p (and other miRNAs w/seed GGCAGUG),miR-7a-5p (and other miRNAs w/seed GGAAGAC)	6
Cancer	cell viability of cancer cells	3.29E-02			miR-16-5p (and other miRNAs w/seed AGCAGCA),miR-193a-5p (and other miRNAs w/seed GGGUCUU)	2
Cell Death and Survival	cell viability of cancer cells	3.29E-02			miR-16-5p (and other miRNAs w/seed AGCAGCA),miR-193a-5p (and other miRNAs w/seed GGGUCUU)	2
Tumor Morphology	cell viability of cancer cells	3.29E-02			miR-16-5p (and other miRNAs w/seed AGCAGCA),miR-193a-5p (and other miRNAs w/seed GGGUCUU)	2
Cell Morphology	autophagy of leukemia cell lines	3.36E-02			miR-130a-3p (and other miRNAs w/seed AGUGCAA)	1
Cellular Function and Maintenance	autophagy of leukemia cell lines	3.36E-02			miR-130a-3p (and other miRNAs w/seed AGUGCAA)	1
Organismal Injury and Abnormalities	reperfusion injury of heart	3.36E-02			miR-21-5p (and other miRNAs w/seed AGCUUAU)	1
Cardiovascular Disease	reperfusion injury of heart	3.36E-02			miR-21-5p (and other miRNAs w/seed AGCUUAU)	1
Reproductive System Disease	medulloblastoma	3.37E-02			miR-19b-3p (and other miRNAs w/seed GUGCAAA),miR-30c-5p (and other miRNAs w/seed GUAAACA)	2
Cancer	medulloblastoma	3.37E-02			miR-19b-3p (and other miRNAs w/seed GUGCAAA),miR-30c-5p (and other miRNAs w/seed GUAAACA)	2
Neurological Disease	medulloblastoma	3.37E-02			miR-19b-3p (and other miRNAs w/seed GUGCAAA),miR-30c-5p (and other miRNAs w/seed GUAAACA)	2
Cardiovascular Disease	hypertrophic cardiomyopathy	3.53E-02			miR-16-5p (and other miRNAs w/seed AGCAGCA),miR-214-3p (and other miRNAs w/seed CAGCAGG)	2
Cancer	non-small cell lung cancer	3.54E-02			miR-16-5p (and other miRNAs w/seed AGCAGCA),miR-191-5p (and other miRNAs w/seed AACGGAA),miR-21-5p (and other miRNAs w/seed AGCUUAU),miR-34a-5p (and other miRNAs w/seed GGCAGUG)	4
Respiratory Disease	non-small cell lung cancer	3.54E-02			miR-16-5p (and other miRNAs w/seed AGCAGCA),miR-191-5p (and other miRNAs w/seed AACGGAA),miR-21-5p (and other miRNAs w/seed AGCUUAU),miR-34a-5p (and other miRNAs w/seed GGCAGUG)	4
Cancer	ALK-positive anaplastic large cell lymphoma	3.73E-02			miR-101-3p (and other miRNAs w/seed ACAGUAC)	1
Hematological Disease	ALK-positive anaplastic large cell lymphoma	3.73E-02			miR-101-3p (and other miRNAs w/seed ACAGUAC)	1
Dermatological Diseases and Conditions	ALK-positive anaplastic large cell lymphoma	3.73E-02			miR-101-3p (and other miRNAs w/seed ACAGUAC)	1
Cancer	arrest in cell cycle progression of cancer cells	3.73E-02			miR-26a-5p (and other miRNAs w/seed UCAAGUA)	1
Cell Cycle	arrest in cell cycle progression of cancer cells	3.73E-02			miR-26a-5p (and other miRNAs w/seed UCAAGUA)	1
Cellular Development	differentiation of granulocyte progenitors	3.73E-02			miR-21-5p (and other miRNAs w/seed AGCUUAU)	1
Hematological System Development and Function	differentiation of granulocyte progenitors	3.73E-02			miR-21-5p (and other miRNAs w/seed AGCUUAU)	1
Hematopoiesis	differentiation of granulocyte progenitors	3.73E-02			miR-21-5p (and other miRNAs w/seed AGCUUAU)	1
Reproductive System Disease	tumorigenesis of prostate cancer cell lines	3.73E-02			miR-21-5p (and other miRNAs w/seed AGCUUAU)	1
Cancer	tumorigenesis of prostate cancer cell lines	3.73E-02			miR-21-5p (and other miRNAs w/seed AGCUUAU)	1
Cellular Development	tumorigenesis of prostate cancer cell lines	3.73E-02			miR-21-5p (and other miRNAs w/seed AGCUUAU)	1
Cellular Growth and Proliferation	tumorigenesis of prostate cancer cell lines	3.73E-02			miR-21-5p (and other miRNAs w/seed AGCUUAU)	1
Cell Death and Survival	apoptosis of lung cancer cell lines	3.73E-02			miR-181a-5p (and other miRNAs w/seed ACAUUCA),miR-21-5p (and other miRNAs w/seed AGCUUAU),miR-34a-5p (and other miRNAs w/seed GGCAGUG)	3
Cancer	clear-cell adenocarcinoma	3.96E-02			miR-141-3p (and other miRNAs w/seed AACACUG),miR-200b-3p (and other miRNAs w/seed AAUACUG),miR-483-3p (miRNAs w/seed CACUCCU),miR-592 (and other miRNAs w/seed UUGUGUC)	4
Renal and Urological Disease	clear-cell adenocarcinoma	3.96E-02			miR-141-3p (and other miRNAs w/seed AACACUG),miR-200b-3p (and other miRNAs w/seed AAUACUG),miR-483-3p (miRNAs w/seed CACUCCU),miR-592 (and other miRNAs w/seed UUGUGUC)	4
Hereditary Disorder	DiGeorge syndrome	4.09E-02			miR-130a-3p (and other miRNAs w/seed AGUGCAA)	1
Developmental Disorder	DiGeorge syndrome	4.09E-02			miR-130a-3p (and other miRNAs w/seed AGUGCAA)	1
Cardiovascular Disease	DiGeorge syndrome	4.09E-02			miR-130a-3p (and other miRNAs w/seed AGUGCAA)	1
Organismal Injury and Abnormalities	failure of heart	4.09E-02			miR-16-5p (and other miRNAs w/seed AGCAGCA)	1
Cardiovascular Disease	failure of heart	4.09E-02			miR-16-5p (and other miRNAs w/seed AGCAGCA)	1
Cancer	large cell lung carcinoma	4.09E-02			miR-34a-5p (and other miRNAs w/seed GGCAGUG)	1
Respiratory Disease	large cell lung carcinoma	4.09E-02			miR-34a-5p (and other miRNAs w/seed GGCAGUG)	1
Cancer	B-cell non-Hodgkin's disease	4.28E-02			miR-16-5p (and other miRNAs w/seed AGCAGCA),miR-19b-3p (and other miRNAs w/seed GUGCAAA),miR-21-5p (and other miRNAs w/seed AGCUUAU)	3
Hematological Disease	B-cell non-Hodgkin's disease	4.28E-02			miR-16-5p (and other miRNAs w/seed AGCAGCA),miR-19b-3p (and other miRNAs w/seed GUGCAAA),miR-21-5p (and other miRNAs w/seed AGCUUAU)	3
Cell Death and Survival	apoptosis of neuroepithelial cells	4.82E-02			miR-21-5p (and other miRNAs w/seed AGCUUAU)	1
Cancer	response of tumor cells	4.82E-02			miR-330-5p (and other miRNAs w/seed CUCUGGG)	1
Cell-To-Cell Signaling and Interaction	response of tumor cells	4.82E-02			miR-330-5p (and other miRNAs w/seed CUCUGGG)	1
Cellular Movement	migration of brain cancer cell lines	4.86E-02			miR-26a-5p (and other miRNAs w/seed UCAAGUA),miR-34a-5p (and other miRNAs w/seed GGCAGUG)	2
Cancer	non-Hodgkin's disease	4.88E-02			miR-101-3p (and other miRNAs w/seed ACAGUAC),miR-16-5p (and other miRNAs w/seed AGCAGCA),miR-19b-3p (and other miRNAs w/seed GUGCAAA),miR-21-5p (and other miRNAs w/seed AGCUUAU)	4
Hematological Disease	non-Hodgkin's disease	4.88E-02			miR-101-3p (and other miRNAs w/seed ACAGUAC),miR-16-5p (and other miRNAs w/seed AGCAGCA),miR-19b-3p (and other miRNAs w/seed GUGCAAA),miR-21-5p (and other miRNAs w/seed AGCUUAU)	4
Cell Death and Survival	apoptosis of pancreatic cancer cell lines	4.95E-02			miR-21-5p (and other miRNAs w/seed AGCUUAU),miR-34a-5p (and other miRNAs w/seed GGCAGUG)	2
Cancer	large-cell lymphoma	4.95E-02			miR-101-3p (and other miRNAs w/seed ACAGUAC),miR-16-5p (and other miRNAs w/seed AGCAGCA)	2
Hematological Disease	large-cell lymphoma	4.95E-02			miR-101-3p (and other miRNAs w/seed ACAGUAC),miR-16-5p (and other miRNAs w/seed AGCAGCA)	2
tox Functions:
Category	Functions Annotation	p-Value	Molecules	# Molecules
Liver Hyperplasia/Hyperproliferation	liver cancer	2.31E-14	miR-100-5p (and other miRNAs w/seed ACCCGUA),miR-10a-5p (and other miRNAs w/seed ACCCUGU),miR-130a-3p (and other miRNAs w/seed AGUGCAA),miR-148b-3p (and other miRNAs w/seed CAGUGCA),miR-16-5p (and other miRNAs w/seed AGCAGCA),miR-181a-5p (and other miRNAs w/seed ACAUUCA),miR-183-5p (miRNAs w/seed AUGGCAC),miR-191-5p (and other miRNAs w/seed AACGGAA),miR-193a-3p (and other miRNAs w/seed ACUGGCC),m…	21
Renal Inflammation	lupus nephritis	9.10E-11	miR-100-5p (and other miRNAs w/seed ACCCGUA),miR-130a-3p (and other miRNAs w/seed AGUGCAA),miR-16-5p (and other miRNAs w/seed AGCAGCA),miR-200b-3p (and other miRNAs w/seed AAUACUG),miR-296-5p (miRNAs w/seed GGGCCCC),miR-30c-5p (and other miRNAs w/seed GUAAACA),miR-346 (and other miRNAs w/seed GUCUGCC),miR-433-3p (and other miRNAs w/seed UCAUGAU),miR-615-3p (miRNAs w/seed CCGAGCC)	9
Renal Nephritis	lupus nephritis	9.10E-11	miR-100-5p (and other miRNAs w/seed ACCCGUA),miR-130a-3p (and other miRNAs w/seed AGUGCAA),miR-16-5p (and other miRNAs w/seed AGCAGCA),miR-200b-3p (and other miRNAs w/seed AAUACUG),miR-296-5p (miRNAs w/seed GGGCCCC),miR-30c-5p (and other miRNAs w/seed GUAAACA),miR-346 (and other miRNAs w/seed GUCUGCC),miR-433-3p (and other miRNAs w/seed UCAUGAU),miR-615-3p (miRNAs w/seed CCGAGCC)	9
Liver Hyperplasia/Hyperproliferation	hepatocellular carcinoma	2.02E-07	miR-100-5p (and other miRNAs w/seed ACCCGUA),miR-130a-3p (and other miRNAs w/seed AGUGCAA),miR-148b-3p (and other miRNAs w/seed CAGUGCA),miR-16-5p (and other miRNAs w/seed AGCAGCA),miR-181a-5p (and other miRNAs w/seed ACAUUCA),miR-183-5p (miRNAs w/seed AUGGCAC),miR-193a-3p (and other miRNAs w/seed ACUGGCC),miR-21-5p (and other miRNAs w/seed AGCUUAU),miR-27a-3p (and other miRNAs w/seed UCACAGU),mi…	12
Hepatocellular Carcinoma	hepatocellular carcinoma	2.02E-07	miR-100-5p (and other miRNAs w/seed ACCCGUA),miR-130a-3p (and other miRNAs w/seed AGUGCAA),miR-148b-3p (and other miRNAs w/seed CAGUGCA),miR-16-5p (and other miRNAs w/seed AGCAGCA),miR-181a-5p (and other miRNAs w/seed ACAUUCA),miR-183-5p (miRNAs w/seed AUGGCAC),miR-193a-3p (and other miRNAs w/seed ACUGGCC),miR-21-5p (and other miRNAs w/seed AGCUUAU),miR-27a-3p (and other miRNAs w/seed UCACAGU),mi…	12
Liver Inflammation/Hepatitis	chronic hepatitis B	4.79E-06	miR-100-5p (and other miRNAs w/seed ACCCGUA),miR-130a-3p (and other miRNAs w/seed AGUGCAA),miR-16-5p (and other miRNAs w/seed AGCAGCA),miR-27a-3p (and other miRNAs w/seed UCACAGU)	4
Liver Steatosis	nonalcoholic fatty liver disease	7.02E-04	miR-141-3p (and other miRNAs w/seed AACACUG),miR-21-5p (and other miRNAs w/seed AGCUUAU),miR-34a-5p (and other miRNAs w/seed GGCAGUG)	3
Liver Cirrhosis	cirrhosis of liver	1.72E-03	miR-100-5p (and other miRNAs w/seed ACCCGUA),miR-130a-3p (and other miRNAs w/seed AGUGCAA),miR-16-5p (and other miRNAs w/seed AGCAGCA),miR-27a-3p (and other miRNAs w/seed UCACAGU)	4
Cardiac Fibrosis	Cardiac Fibrosis	9.49E-03	miR-16-5p (and other miRNAs w/seed AGCAGCA),miR-21-5p (and other miRNAs w/seed AGCUUAU),miR-30c-5p (and other miRNAs w/seed GUAAACA)	3
Cardiac Hypertrophy	hypertrophy of cardiomyocytes	1.14E-02	miR-16-5p (and other miRNAs w/seed AGCAGCA),miR-21-5p (and other miRNAs w/seed AGCUUAU),miR-214-3p (and other miRNAs w/seed CAGCAGG)	3
Cardiac Damage	reperfusion injury of heart	3.36E-02	miR-21-5p (and other miRNAs w/seed AGCUUAU)	1
Congenital Heart Anomaly	DiGeorge syndrome	4.09E-02	miR-130a-3p (and other miRNAs w/seed AGUGCAA)	1
Decreased Levels of Albumin	decreased excretion of albumin	4.09E-02	miR-21-5p (and other miRNAs w/seed AGCUUAU)	1
Renal Necrosis/Cell Death	apoptosis of renal tubular epithelial cells	7.32E-02	miR-21-5p (and other miRNAs w/seed AGCUUAU)	1
Cardiac Dilation	dilation of heart	9.06E-02	miR-16-5p (and other miRNAs w/seed AGCAGCA)	1
Cardiac Necrosis/Cell Death	apoptosis of ventricular myocytes	9.41E-02	miR-21-5p (and other miRNAs w/seed AGCUUAU)	1
Cardiac Necrosis/Cell Death	apoptosis of heart cells	1.61E-01	miR-16-5p (and other miRNAs w/seed AGCAGCA),miR-21-5p (and other miRNAs w/seed AGCUUAU)	2
Heart Failure	heart failure	2.39E-01	miR-16-5p (and other miRNAs w/seed AGCAGCA),miR-21-5p (and other miRNAs w/seed AGCUUAU)	2
Cardiac Proliferation	proliferation of cardiomyocytes	2.43E-01	miR-16-5p (and other miRNAs w/seed AGCAGCA)	1
Renal Necrosis/Cell Death	cell death of kidney cells	4.45E-01	miR-21-5p (and other miRNAs w/seed AGCUUAU),miR-34a-5p (and other miRNAs w/seed GGCAGUG)	2
Cardiac Hypertrophy	hypertrophy of heart	6.04E-01	miR-16-5p (and other miRNAs w/seed AGCAGCA)	1
Renal Necrosis/Cell Death	apoptosis of kidney cell lines	6.25E-01	miR-34a-5p (and other miRNAs w/seed GGCAGUG)	1
Upstream Regulators
null
Molecules:
Symbol	Entrez Gene Name	Entrez Gene/miRBase (mature)	p-value	False Discovery Rate (q-value)	Fold Change	Networks	Location	Type(s)	Biomarker Application(s)	Drug(s)	Entrez Gene ID for Human	Entrez Gene ID for Mouse	Entrez Gene ID for Rat
25-hydroxy-vitamin D3	--	--				7	unknown	chemical - endogenous mammalian	efficacy
ABCA1	ATP-binding cassette, sub-family A (ABC1), member 1	--				2	Plasma Membrane	transporter		probucol	19	11303	313210
AFP	alpha-fetoprotein	--				6	Extracellular Space	transporter	diagnosis,efficacy,prognosis		174	11576	24177
AGO2	argonaute RISC catalytic component 2	--				3,5	Cytoplasm	translation regulator			27161	239528	59117
Akt	--	--				1	Cytoplasm	group	diagnosis,disease progression,efficacy,prognosis,response to therapy,safety
BCL2L2	BCL2-like 2	--				3	Cytoplasm	other			599	12050	60434
BMI1	BMI1 polycomb ring finger oncogene	--				3	Nucleus	transcription regulator	diagnosis,efficacy,prognosis,response to therapy		648
C1orf56	chromosome 1 open reading frame 56	--				1	unknown	other			54964	229588	295265
CCND1	cyclin D1	--				6	Nucleus	other	diagnosis,efficacy,prognosis,response to therapy,unspecified application	arsenic trioxide	595	12443	58919
CD47	CD47 molecule	--				6	Plasma Membrane	transmembrane receptor	unspecified application		961	16423	29364
CDKN2AIP	CDKN2A interacting protein	--				5	Nucleus	transcription regulator			55602	70925	306455
Cg	--	--				1	unknown	complex	diagnosis,prognosis
CLOCK	clock circadian regulator	--				4	Nucleus	transcription regulator			9575	12753	60447
CTNNB1	catenin (cadherin-associated protein), beta 1, 88kDa	--				2	Nucleus	transcription regulator	diagnosis,disease progression,efficacy,prognosis		1499	12387	84353
CYP1B1	cytochrome P450, family 1, subfamily B, polypeptide 1	--				6	Cytoplasm	enzyme	diagnosis,efficacy,prognosis,unspecified application		1545	13078	25426
DDX20	DEAD (Asp-Glu-Ala-Asp) box polypeptide 20	--				3,7	Nucleus	transcription regulator			11218	53975	84473
DICER1	dicer 1, ribonuclease type III	--				3	Cytoplasm	enzyme			23405	192119	299284
DKK1	dickkopf 1 homolog (Xenopus laevis)	--				2	Extracellular Space	growth factor	diagnosis,efficacy,prognosis,unspecified application		22943	13380	293897
DLX5	distal-less homeobox 5	--				4	Nucleus	transcription regulator			1749	13395	25431
DMTF1	cyclin D binding myb-like transcription factor 1	--				6	Nucleus	transcription regulator			9988	23857
DROSHA	drosha, ribonuclease type III	--				7	Nucleus	enzyme			29102	14000
E2F5	E2F transcription factor 5, p130-binding	--				7	Nucleus	transcription regulator			1875	13559	116651
ELMO2	engulfment and cell motility 2	--				2	Cytoplasm	other			63916	140579	362271
EPCAM	epithelial cell adhesion molecule	--				6	Plasma Membrane	other	unspecified application	tucotuzumab celmoleukin, catumaxomab, adecatumumab	4072	17075	171577
EPHB6	EPH receptor B6	--				3	Plasma Membrane	kinase			2051	13848	312275
ERBB2IP	erbb2 interacting protein	--				2	Plasma Membrane	other			55914	59079
estrogen receptor	--	--				1	unknown	group	diagnosis,disease progression,efficacy,prognosis,response to therapy
GALNT7	UDP-N-acetyl-alpha-D-galactosamine:polypeptide N-acetylgalactosaminyltransferase 7 (GalNAc-T7)	--				1	Cytoplasm	enzyme			51809	108150	29750
Gulo	gulonolactone (L-) oxidase	--				1	Cytoplasm	enzyme				268756	60671
HDAC5	histone deacetylase 5	--				7	Nucleus	transcription regulator		tributyrin, belinostat, pyroxamide, vorinostat, romidepsin	10014	15184	84580
HNRNPK	heterogeneous nuclear ribonucleoprotein K	--				7	Nucleus	other	prognosis		3190	15387	117282
IDH2	isocitrate dehydrogenase 2 (NADP+), mitochondrial	--				7	Cytoplasm	enzyme			3418	269951	361596
IKBIP	IKBKB interacting protein	--				7	Cytoplasm	other			121457	67454	314730
Insulin	--	--				1	Extracellular Space	group
Jnk	--	--				2	Cytoplasm	group
JUN	jun proto-oncogene	--				6	Nucleus	transcription regulator	diagnosis,prognosis		3725	16476	24516
KIF23	kinesin family member 23	--				4	Cytoplasm	other	prognosis		9493	71819	315740
KLHL20	kelch-like family member 20	--				2	Plasma Membrane	enzyme			27252	226541	304920
let-7	microRNA let-7d	--				3	Cytoplasm	microRNA	diagnosis,unspecified application		406889|406883|406887|406888|407054|406885|406881|406891|406890|406882|406884|406886	387251|723965|723947|387248|387244|723966|387253|387245|387252|387249|387247|387246	100526596|100313991|100313990|100314213|100526574|100314184|100313993|100313989|100313972|100314224|100314018|100313992|100314277
let-7a-2-3p (and other miRNAs w/seed UGUACAG)	--	mmu-let-7a-2-3p	1.95E-04	2.72E-02	-1.295	3	Cytoplasm	mature microRNA
let-7e-3p (miRNAs w/seed UAUACGG)	--	mmu-let-7e-3p	3.48E-02	2.05E-01	1.081	3	Cytoplasm	mature microRNA
LIF	leukemia inhibitory factor	--				6	Extracellular Space	cytokine	unspecified application		3976	16878	60584
MCL1	myeloid cell leukemia sequence 1 (BCL2-related)	--				3	Cytoplasm	transporter	efficacy,prognosis		4170	17210	60430
Mir721	microRNA 721	--				1	Cytoplasm	microRNA				723975
Mir1964	microRNA 1964	--				11	Cytoplasm	microRNA				100316711
Mir1968	microRNA 1968	--				14	Cytoplasm	microRNA				100316713
Mir1981	microRNA 1981	--				10	Cytoplasm	microRNA				100316821
Mir3066	microRNA 3066	--				9	Cytoplasm	microRNA				100526470
Mir3097	microRNA 3097	--				6	Cytoplasm	microRNA				100526557
mir-1	microRNA 206	--				19	Cytoplasm	microRNA			406905|406904|406989	387202|100316783|387136|723959	100526624|100314052|100314077
mir-7	microRNA 7-1	--				24	Cytoplasm	microRNA			407045|407044|407043	723883|723902|723884	100314185|100314225|100314148
mir-8	microRNA 200c	--				2	Cytoplasm	microRNA	diagnosis,unspecified application		406984|406933|406983|554210|406985	387243|387242|723865|387159|723944	100314215|100314050|100314049|100314194|100314067|100526567
mir-15	microRNA 15a	--				7	Cytoplasm	microRNA	diagnosis,unspecified application		406950|406948|406951|406971|406949	387190|723949|387134|387174|387175	100313997|100314150|100314281
mir-17	microRNA 17	--				2,3	Cytoplasm	microRNA	diagnosis,prognosis,unspecified application		406953|574033|574032|407050|406899|406952|406982|406900	100124431|387139|723925|723905|723829|387135|723885|723923	100314222|100314154|100314235|100313998|100314227|100314101|100314201
mir-19	microRNA 19a	--				5	Cytoplasm	microRNA	unspecified application		406979|406980|406981	387195|751527|723891	100314186|100313999|100314151
mir-27	microRNA 27a	--				4,7	Cytoplasm	microRNA	diagnosis		407019|407018	387221|387220	100314006|100314005
mir-29	microRNA 29a	--				3	Cytoplasm	microRNA	unspecified application		407024|407026|407021|407025	387222|387223|387224|723963	100314230|100314187|100314008|100314007
mir-34	microRNA 34a	--				7	Cytoplasm	microRNA	diagnosis,unspecified application		407041|407040|407042	723932|723848|723849	100314015|100314188|100314014
mir-96	microRNA 96	--				2	Cytoplasm	microRNA	diagnosis		407053	723886	100314017
mir-130	microRNA 130a	--				5,23	Cytoplasm	microRNA	unspecified application		100126318|407027|406920|406919	723816|387149|791069|723834	100314238|100314217|100314104|100314028
mir-138	microRNA 138-2	--				5	Cytoplasm	microRNA			406929|406930	387156|723956	100314032|100314033
mir-140	microRNA 140	--				5	Cytoplasm	microRNA			406932	387158	100314276
mir-146	microRNA 146a	--				6	Cytoplasm	microRNA	diagnosis,unspecified application		406938|574447	751550|387164	100314121|100314241
mir-148	microRNA 148a	--				17	Cytoplasm	microRNA	unspecified application		442892|406943|406940	387170|724064|387166	100313977|100314037
mir-149	microRNA 149	--				5	Cytoplasm	microRNA			406941	387167
mir-154	microRNA 494	--				4,6	Cytoplasm	microRNA	diagnosis,unspecified application		619555|724025|724026|664616|406946|664612|574413|574452|574454|442914|442897|574434|494330|100126297|100302209|494326|100302157|494331|574410	723862|723878|723935|723940|387172|723933|723912|723833|751524|723863|723917|723839|723857	100314167|100314085|100314283|100314196|100314087|100313969|100314212|100314082|100314084|100314257|100314284|100314106|100314039
mir-181	microRNA 181a-1	--				4	Cytoplasm	microRNA	diagnosis,prognosis,unspecified application		574457|406955|406956|406954|406957|406995	100049549|387176|723903|735252|723890|723819	100314292|100314159|100314262|100314195|100314242|100314040
mir-182	microRNA 182	--				7	Cytoplasm	microRNA			406958	387177	100314172
mir-183	microRNA 183	--				7	Cytoplasm	microRNA			406959	387178	100314041
mir-188	microRNA 532	--				3,5	Cytoplasm	microRNA			693124|406964|724030	751544|387183	100314265|100314102
mir-190	microRNA 190a	--				7	Cytoplasm	microRNA			100126346|406965	387185|100124481	100314103|100314160
mir-191	microRNA 191	--				7	Cytoplasm	microRNA	diagnosis		406966	387186	100314045|100526646
mir-193	microRNA 193a	--				5	Cytoplasm	microRNA	diagnosis		406968|574455	100124432|387188	100526630|100314244
mir-196	microRNA 196b	--				22	Cytoplasm	microRNA	unspecified application		442920|406972|406973	387191|723958|723820	100314048|100314164|100314204
mir-214	microRNA 214	--				4	Cytoplasm	microRNA	prognosis		406996|100422882	387210	100526611|100314055
mir-296	microRNA 296	--				5	Cytoplasm	microRNA	unspecified application		407022	723906	100314282
mir-299	microRNA 299	--				21	Cytoplasm	microRNA	unspecified application		407023	723927|100885824	100526578|100314064
mir-302	microRNA 302a	--				16	Cytoplasm	microRNA			442894|100302131|442896|442895|407028	723920|723928|723835|723948
mir-329	microRNA 495	--				4	Cytoplasm	microRNA			100126335|574409|574453|574408	723842|751522|723881	100313973|100314079|100314111
mir-330	microRNA 330	--				1	Cytoplasm	microRNA			442902	724063	100313974
mir-331	microRNA 331	--				4	Cytoplasm	microRNA			442903	723908	100313975
mir-338	microRNA 338	--				5	Cytoplasm	microRNA			442906	723844	100313978
mir-342	microRNA 342	--				5	Cytoplasm	microRNA	unspecified application		442909	723909	100313980
mir-344	microRNA 344	--				6	Cytoplasm	microRNA				100526506|100526544|100526541|723931|100526507|100526527|100885840|100124439|100526543|100885843|100526558|100885841|100526531	100526625|100526568|100313981|100526627
mir-361	microRNA 361	--				5	Cytoplasm	microRNA			494323	723850	100314073
mir-365	microRNA 365a	--				5,25	Cytoplasm	microRNA	unspecified application		100126355|100126356	723853|723899	100314252
mir-368	microRNA 376c	--				1,5	Cytoplasm	microRNA			494325|664615|574435|442913	723855|723856|723934	100314200|100314083|100526645|100314256
mir-374	microRNA 374a	--				5	Cytoplasm	microRNA			100500807|442919|100126317	100526513|751546	100314088
mir-379	microRNA 379	--				4	Cytoplasm	microRNA			494329|494328|768212|100302250|693121	723858|723859|723936|100316751|791071	100314107|100314173|100314176|100314168
mir-383	microRNA 383	--				5	Cytoplasm	microRNA			494332	723860	100314072
mir-433	microRNA 433	--				1	Cytoplasm	microRNA	prognosis,unspecified application		574034	723937	100314197
mir-434	microRNA 434	--				4	Cytoplasm	microRNA				723867	100314174
mir-454	microRNA 454	--				5	Cytoplasm	microRNA			768216
mir-467	microRNA 1277	--				2	Cytoplasm	microRNA			100302214|100423038	100316671|100316665|100316667|100316770|735286|735256|100124626|100124446|100526535|100526539|100526524|100526550|100526491|100526495|100526483|100316802|735257|100124486|100316663|735272|100124643|100124624|100124448|100526489|100316769|100526536|100526552|100316749|100316701|100316831|100124465|100124475|100124445|100526485|100316674|100316664|100316702|735255|735258|100124487|100124642|1001246…	100526616|100314094|100314093|100314202
mir-483	microRNA 483	--				2	Cytoplasm	microRNA			619552	723874	100314198
mir-486	microRNA 486	--				4	Cytoplasm	microRNA	unspecified application		619554	100526510|723876
mir-488	microRNA 488	--				2	Cytoplasm	microRNA			574441	735253	100314120
mir-500	microRNA 501	--				5	Cytoplasm	microRNA	unspecified application		574502|574504|574503|100422911	723974|751560	100314112|100314166
mir-503	microRNA 503	--				6	Cytoplasm	microRNA			574506	723879	100314089
mir-506	microRNA 508	--				3	Cytoplasm	microRNA	unspecified application		574512|574518|574510|574458|574459|100313822|100302114|574513|574509|574515|574445|574517|100126337|574516|100422847|574514|100126301|574511|574446	100124449|100124488	100526600
mir-552	microRNA 552	--				6	Cytoplasm	microRNA			693137
mir-582	microRNA 582	--				5	Cytoplasm	microRNA			693167	100124489	100314209
mir-615	microRNA 615	--				1	Cytoplasm	microRNA	unspecified application		693200	751557	100314129
mir-702	microRNA 702	--				8	Cytoplasm	microRNA				735283	100526603
mir-743	microRNA 890	--				2	Cytoplasm	microRNA			100126342|100126306|100126307|100126303	100124478|100124496|100049546|723873|387197	100314135|100526612|100526615|100314171|100314117|100314095
mir-760	microRNA 760	--				18	Cytoplasm	microRNA			100126348	791077	100314118
mir-873	microRNA 873	--				4	Cytoplasm	microRNA			100126316	100124457	100314267
mir-877	microRNA 877	--				4	Cytoplasm	microRNA			100126314	100124459	100314097
mir-883	microRNA 883a	--				15	Cytoplasm	microRNA				100124462|100124493	100314099
mir-1195	microRNA 1195	--				13	unknown	microRNA				100316691|100316676
mir-1207	microRNA 1207	--				7	Cytoplasm	microRNA			100302175
mir-1956	microRNA 1956	--				20	Cytoplasm	microRNA				100316706
mir-3084	microRNA 3084	--				12	Cytoplasm	microRNA				100526521
mir-3102	microRNA 3102	--				8	Cytoplasm	microRNA				100526508
miR-100-5p (and other miRNAs w/seed ACCCGUA)	--	mmu-miR-100-5p	1.09E-02	1.31E-01	-1.119	6	Cytoplasm	mature microRNA	unspecified application
miR-101-3p (and other miRNAs w/seed ACAGUAC)	--	mmu-miR-101b-3p	4.26E-05	1.44E-02	1.164	1	Cytoplasm	mature microRNA
miR-10a-5p (and other miRNAs w/seed ACCCUGU)	--	mmu-miR-10a-5p	3.28E-02	1.99E-01	-1.062	2	Cytoplasm	mature microRNA
miR-1195 (miRNAs w/seed GAGUUCG)	--	mmu-miR-1195	6.64E-03	1.14E-01	1.083	13	Cytoplasm	mature microRNA
miR-1207-3p (and other miRNAs w/seed CAGCUGG)	--	mmu-miR-763	1.01E-03	4.36E-02	-1.157	7	Cytoplasm	mature microRNA
miR-1207-5p (and other miRNAs w/seed GGCAGGG)	--	mmu-miR-346-3p	1.52E-03	4.95E-02	-1.264	7	Cytoplasm	mature microRNA
miR-130a-3p (and other miRNAs w/seed AGUGCAA)	--	mmu-miR-301a-3p	8.32E-03	1.18E-01	1.132	1	Cytoplasm	mature microRNA	unspecified application
miR-130a-5p (miRNAs w/seed CUCUUUU)	--	mmu-miR-130a-5p	9.91E-03	1.29E-01	1.055	23	Cytoplasm	mature microRNA
miR-1321 (and other miRNAs w/seed AGGGAGG)	--	mmu-miR-1943-5p	4.45E-02	2.25E-01	1.053	5	Cytoplasm	mature microRNA
miR-138-1-3p (miRNAs w/seed GGCUACU)	--	mmu-miR-138-1-3p	1.06E-02	1.31E-01	-1.196	5	Cytoplasm	mature microRNA
miR-138-2-3p (miRNAs w/seed CUAUUUC)	--	mmu-miR-138-2-3p	4.09E-02	2.18E-01	-1.175	5	Cytoplasm	mature microRNA
miR-140-3p (miRNAs w/seed ACCACAG)	--	mmu-miR-140-3p	4.96E-02	2.30E-01	-1.078	5	Cytoplasm	mature microRNA
miR-141-3p (and other miRNAs w/seed AACACUG)	--	mmu-miR-200a-3p	1.27E-02	1.40E-01	2.296	2	Cytoplasm	mature microRNA	unspecified application
miR-148a-5p (and other miRNAs w/seed AAGUUCU)	--	mmu-miR-148a-5p	1.41E-02	1.40E-01	-1.064	17	Cytoplasm	mature microRNA
miR-148b-3p (and other miRNAs w/seed CAGUGCA)	--	mmu-miR-148b-3p	3.58E-02	2.08E-01	1.091	1	Cytoplasm	mature microRNA	unspecified application
miR-15b-3p (miRNAs w/seed GAAUCAU)	--	mmu-miR-15b-3p	6.04E-03	1.13E-01	1.079	7	Cytoplasm	mature microRNA
miR-16-5p (and other miRNAs w/seed AGCAGCA)	--	mmu-miR-497-5p	3.32E-02	2.00E-01	-1.114	1	Cytoplasm	mature microRNA	diagnosis,unspecified application
miR-17-3p (and other miRNAs w/seed CUGCAGU)	--	mmu-miR-17-3p	1.61E-02	1.46E-01	-1.087	2	Cytoplasm	mature microRNA
miR-181a-5p (and other miRNAs w/seed ACAUUCA)	--	mmu-miR-181c-5p	4.24E-02	2.20E-01	-1.083	1,4	Cytoplasm	mature microRNA	unspecified application
miR-181b-1-3p (and other miRNAs w/seed UCACUGA)	--	mmu-miR-181b-1-3p	4.49E-02	2.25E-01	-1.070	4	Cytoplasm	mature microRNA
miR-182-5p (and other miRNAs w/seed UUGGCAA)	--	mmu-miR-182-5p	1.44E-02	1.40E-01	1.729	7	Cytoplasm	mature microRNA
miR-183-5p (miRNAs w/seed AUGGCAC)	--	mmu-miR-183-5p	3.45E-02	2.05E-01	1.302	7	Cytoplasm	mature microRNA
miR-188-3p (miRNAs w/seed UCCCACA)	--	mmu-miR-188-3p	1.17E-02	1.33E-01	1.051	3	Cytoplasm	mature microRNA
miR-18b-3p (miRNAs w/seed ACUGCCC)	--	mmu-miR-18b-3p	7.04E-04	4.36E-02	1.138	2	Cytoplasm	mature microRNA
miR-190a-5p (and other miRNAs w/seed GAUAUGU)	--	mmu-miR-190-5p	3.76E-02	2.14E-01	1.097	7	Cytoplasm	mature microRNA
miR-191-5p (and other miRNAs w/seed AACGGAA)	--	mmu-miR-191-5p	1.89E-02	1.53E-01	1.112	7	Cytoplasm	mature microRNA
miR-1935 (miRNAs w/seed GGCAGAG)	--	mmu-miR-1935	3.85E-02	2.15E-01	-1.116	13	Cytoplasm	mature microRNA
miR-193a-3p (and other miRNAs w/seed ACUGGCC)	--	mmu-miR-193-3p	3.32E-04	3.70E-02	1.227	1	Cytoplasm	mature microRNA
miR-193a-5p (and other miRNAs w/seed GGGUCUU)	--	mmu-miR-193-5p	8.29E-03	1.18E-01	1.061	5	Cytoplasm	mature microRNA
miR-193b-5p (miRNAs w/seed GGGGUUU)	--	mmu-miR-193b-5p	1.10E-03	4.36E-02	-1.107	3	Cytoplasm	mature microRNA
miR-195-3p (and other miRNAs w/seed CAAUAUU)	--	mmu-miR-195-3p	8.43E-03	1.18E-01	-1.069	7	Cytoplasm	mature microRNA
miR-1956 (miRNAs w/seed GUCCAGG)	--	mmu-miR-1956	2.00E-02	1.54E-01	-1.054	20	Cytoplasm	mature microRNA
miR-1964-3p (miRNAs w/seed CGACUUC)	--	mmu-miR-1964-3p	7.79E-04	4.36E-02	1.104	11	Cytoplasm	mature microRNA
miR-1964-5p (and other miRNAs w/seed GCUGGAG)	--	mmu-miR-1964-5p	4.27E-02	2.20E-01	-1.070	11	Cytoplasm	mature microRNA
miR-1968-5p (miRNAs w/seed GCAGCUG)	--	mmu-miR-1968-5p	4.58E-02	2.26E-01	1.059	14	Cytoplasm	mature microRNA
miR-196a-2-3p (and other miRNAs w/seed CGGCAAC)	--	mmu-miR-196a-2-3p	2.54E-02	1.72E-01	-1.265	22	Cytoplasm	mature microRNA
miR-1971 (and other miRNAs w/seed UAAAGGC)	--	mmu-miR-1971	1.07E-02	1.31E-01	-1.229	10	Cytoplasm	mature microRNA
miR-1981-3p (miRNAs w/seed AUCUAAC)	--	mmu-miR-1981-3p	2.40E-03	6.56E-02	-1.095	10	Cytoplasm	mature microRNA
miR-19b-3p (and other miRNAs w/seed GUGCAAA)	--	mmu-miR-19a-3p	1.04E-04	2.16E-02	-1.138	1	Cytoplasm	mature microRNA	unspecified application
miR-1b-3p (miRNAs w/seed GGGUACA)	--	mmu-miR-1b-3p	4.69E-02	2.27E-01	1.054	19	Cytoplasm	mature microRNA
miR-200b-3p (and other miRNAs w/seed AAUACUG)	--	mmu-miR-429-3p	6.27E-03	1.14E-01	1.862	2	Cytoplasm	mature microRNA	unspecified application
miR-201-3p (miRNAs w/seed GAACAGU)	--	mmu-miR-201-3p	1.99E-04	2.72E-02	1.133	2	Cytoplasm	mature microRNA
miR-21-5p (and other miRNAs w/seed AGCUUAU)	--	mmu-miR-590-5p	6.46E-03	1.14E-01	1.068	1	Cytoplasm	mature microRNA	unspecified application
miR-214-3p (and other miRNAs w/seed CAGCAGG)	--	mmu-miR-214-3p	3.84E-04	3.70E-02	-1.199	4	Cytoplasm	mature microRNA
miR-214-5p (miRNAs w/seed GCCUGUC)	--	mmu-miR-214-5p	2.11E-02	1.56E-01	-1.267	4	Cytoplasm	mature microRNA
miR-26a-5p (and other miRNAs w/seed UCAAGUA)	--	mmu-miR-26a-5p	4.10E-02	2.18E-01	1.071	1	Cytoplasm	mature microRNA	unspecified application
miR-27a-3p (and other miRNAs w/seed UCACAGU)	--	mmu-miR-27a-3p	1.32E-02	1.40E-01	-1.106	1	Cytoplasm	mature microRNA
miR-27b-5p (miRNAs w/seed GAGCUUA)	--	mmu-miR-27b-5p	1.44E-02	1.40E-01	1.058	4	Cytoplasm	mature microRNA
miR-2861 (and other miRNAs w/seed GGGCCUG)	--	mmu-miR-2861	3.16E-03	6.97E-02	-1.117	7	Cytoplasm	mature microRNA
miR-292-5p (and other miRNAs w/seed CUCAAAC)	--	mmu-miR-293-5p	2.36E-02	1.66E-01	1.099	1	Cytoplasm	mature microRNA
miR-296-5p (miRNAs w/seed GGGCCCC)	--	mmu-miR-296-5p	3.05E-02	1.93E-01	1.084	1,5	Cytoplasm	mature microRNA	unspecified application
miR-299a-3p (and other miRNAs w/seed AUGUGGG)	--	mmu-miR-299-3p	1.55E-02	1.46E-01	-1.069	21	Cytoplasm	mature microRNA	unspecified application
miR-29a-5p (miRNAs w/seed CUGAUUU)	--	mmu-miR-29a-5p	1.87E-02	1.53E-01	1.115	3	Cytoplasm	mature microRNA
miR-29b-1-5p (miRNAs w/seed CUGGUUU)	--	mmu-miR-29b-1-5p	3.57E-02	2.08E-01	1.066	3	Cytoplasm	mature microRNA
miR-29b-2-5p (and other miRNAs w/seed UGGUUUC)	--	mmu-miR-29b-2-5p	3.13E-02	1.95E-01	1.081	3	Cytoplasm	mature microRNA
miR-300-3p (miRNAs w/seed AUGCAAG)	--	mmu-miR-300-3p	3.11E-03	6.97E-02	1.123	6	Cytoplasm	mature microRNA
miR-302a-5p (miRNAs w/seed CUUAAAC)	--	mmu-miR-302a-5p	4.80E-02	2.28E-01	1.096	16	Cytoplasm	mature microRNA
miR-3066-3p (miRNAs w/seed ACUUAAU)	--	mmu-miR-3066-3p	1.67E-02	1.46E-01	-1.095	9	Cytoplasm	mature microRNA
miR-3066-5p (miRNAs w/seed UGGUUGC)	--	mmu-miR-3066-5p	1.65E-02	1.46E-01	-1.171	9	Cytoplasm	mature microRNA
miR-3084-3p (and other miRNAs w/seed UCUGCCA)	--	mmu-miR-3084-3p	8.84E-07	4.47E-04	1.284	12	Cytoplasm	mature microRNA
miR-3084-5p (miRNAs w/seed UUGAAGG)	--	mmu-miR-3084-5p	1.00E-03	4.36E-02	1.201	12	Cytoplasm	mature microRNA
miR-3097-3p (miRNAs w/seed UCAGACC)	--	mmu-miR-3097-3p	1.64E-02	1.46E-01	-1.080	6	Cytoplasm	mature microRNA
miR-3097-5p (and other miRNAs w/seed ACAGGUG)	--	mmu-miR-3097-5p	3.93E-02	2.15E-01	-1.064	6	Cytoplasm	mature microRNA
miR-30a-3p (and other miRNAs w/seed UUUCAGU)	--	mmu-miR-30e-3p	2.40E-02	1.66E-01	1.102	1	Cytoplasm	mature microRNA
miR-30c-5p (and other miRNAs w/seed GUAAACA)	--	mmu-miR-384-5p	2.15E-04	2.72E-02	1.140	1	Cytoplasm	mature microRNA	unspecified application
miR-3102 (and other miRNAs w/seed UCUACUC)	--	mmu-miR-3102-3p.2-3p	5.52E-04	3.99E-02	1.095	8	Cytoplasm	mature microRNA
miR-324-3p (miRNAs w/seed CACUGCC)	--	mmu-miR-324-3p	5.14E-03	1.02E-01	1.103		Cytoplasm	mature microRNA
miR-326-5p (and other miRNAs w/seed GGGGCAG)	--	mmu-miR-3107-3p	3.35E-02	2.00E-01	2.304	4	Cytoplasm	mature microRNA
miR-329-5p (miRNAs w/seed GAGGUUU)	--	mmu-miR-329-5p	3.27E-02	1.99E-01	1.078	4	Cytoplasm	mature microRNA
miR-33-5p (and other miRNAs w/seed UGCAUUG)	--	mmu-miR-33-5p	2.35E-02	1.66E-01	1.154	2	Cytoplasm	mature microRNA
miR-330-3p (and other miRNAs w/seed CAAAGCA)	--	mmu-miR-330-3p	4.83E-02	2.28E-01	1.089	1	Cytoplasm	mature microRNA
miR-330-5p (and other miRNAs w/seed CUCUGGG)	--	mmu-miR-330-5p	3.69E-02	2.12E-01	1.078	6	Cytoplasm	mature microRNA
miR-331-3p (miRNAs w/seed CCCCUGG)	--	mmu-miR-331-3p	1.82E-03	5.43E-02	1.135	4	Cytoplasm	mature microRNA
miR-338-3p (miRNAs w/seed CCAGCAU)	--	mmu-miR-338-3p	3.18E-02	1.97E-01	1.084	5	Cytoplasm	mature microRNA
miR-342-3p (miRNAs w/seed CUCACAC)	--	mmu-miR-342-3p	7.69E-03	1.18E-01	1.103	3,5	Cytoplasm	mature microRNA
miR-344b-3p (miRNAs w/seed AUUUAGC)	--	mmu-miR-344b-3p	1.46E-02	1.41E-01	1.160	6	Cytoplasm	mature microRNA
miR-344d-3p (and other miRNAs w/seed AUAUAAC)	--	mmu-miR-410-3p	1.07E-04	2.16E-02	1.178	6	Cytoplasm	mature microRNA
miR-346 (and other miRNAs w/seed GUCUGCC)	--	mmu-miR-346-5p	1.95E-02	1.54E-01	1.085	6	Cytoplasm	mature microRNA	unspecified application
miR-34a-5p (and other miRNAs w/seed GGCAGUG)	--	mmu-miR-34c-5p	4.25E-02	2.20E-01	1.158	6,7	Cytoplasm	mature microRNA	unspecified application
miR-361-3p (miRNAs w/seed CCCCCAG)	--	mmu-miR-361-3p	1.18E-03	4.44E-02	1.116		Cytoplasm	mature microRNA
miR-365-1-5p (and other miRNAs w/seed GGGACUU)	--	mmu-miR-365-1-5p	4.98E-02	2.30E-01	1.057	25	Cytoplasm	mature microRNA
miR-369-5p (miRNAs w/seed GAUCGAC)	--	mmu-miR-369-5p	1.58E-02	1.46E-01	1.114	6	Cytoplasm	mature microRNA
miR-376a-3p (and other miRNAs w/seed UCAUAGA)	--	mmu-miR-376b-3p	4.49E-04	3.70E-02	1.126	1	Cytoplasm	mature microRNA
miR-376a-3p (miRNAs w/seed UCGUAGA)	--	mmu-miR-376a-3p	8.51E-04	4.36E-02	1.180	5	Cytoplasm	mature microRNA
miR-376a-5p (and other miRNAs w/seed GUAGAUU)	--	mmu-miR-376a-5p	3.19E-03	6.97E-02	1.101	5	Cytoplasm	mature microRNA
miR-376b-5p (and other miRNAs w/seed UGGAUAU)	--	mmu-miR-376b-5p	5.70E-03	1.09E-01	1.095	5	Cytoplasm	mature microRNA
miR-383 (and other miRNAs w/seed GAUCAGA)	--	mmu-miR-383-5p	1.38E-02	1.40E-01	1.093	5	Cytoplasm	mature microRNA
miR-3909 (and other miRNAs w/seed GUCCUCU)	--	mmu-miR-877-3p	3.91E-03	8.08E-02	1.147	4	Cytoplasm	mature microRNA
miR-421-3p (and other miRNAs w/seed UCAACAG)	--	mmu-miR-421-3p	2.21E-03	6.38E-02	1.153	3	Cytoplasm	mature microRNA
miR-431-3p (miRNAs w/seed AGGUCGU)	--	mmu-miR-431-3p	2.92E-02	1.90E-01	1.078	7	Cytoplasm	mature microRNA
miR-433-3p (and other miRNAs w/seed UCAUGAU)	--	mmu-miR-433-3p	1.12E-03	4.36E-02	1.167	1	Cytoplasm	mature microRNA	unspecified application
miR-434-3p (miRNAs w/seed UUGAACC)	--	mmu-miR-434-3p	7.27E-04	4.36E-02	1.180	4	Cytoplasm	mature microRNA
miR-434-5p (miRNAs w/seed CUCGACU)	--	mmu-miR-434-5p	4.74E-03	9.59E-02	1.118	4	Cytoplasm	mature microRNA
miR-450a-5p (miRNAs w/seed UUUGCGA)	--	mmu-miR-450a-5p	1.78E-02	1.50E-01	1.080	7	Cytoplasm	mature microRNA
miR-466c-3p (and other miRNAs w/seed AUACAUG)	--	mmu-miR-466n-3p	1.86E-02	1.53E-01	-1.114	2	Cytoplasm	mature microRNA
miR-466m-3p (and other miRNAs w/seed ACAUACA)	--	mmu-miR-466o-3p	2.02E-02	1.54E-01	-1.095	2	Cytoplasm	mature microRNA
miR-467a-5p (and other miRNAs w/seed AAGUGCC)	--	mmu-miR-290-3p	1.35E-03	4.55E-02	-1.111	2	Cytoplasm	mature microRNA
miR-467c-5p (and other miRNAs w/seed AAGUGCG)	--	mmu-miR-467d-5p	1.62E-02	1.46E-01	1.149	2	Cytoplasm	mature microRNA
miR-467f (and other miRNAs w/seed UAUACAC)	--	mmu-miR-467f	1.44E-02	1.40E-01	-1.103	2	Cytoplasm	mature microRNA
miR-470-3p (miRNAs w/seed ACCAGUA)	--	mmu-miR-470-3p	2.07E-02	1.55E-01	1.236	2	Cytoplasm	mature microRNA
miR-483-3p (miRNAs w/seed CACUCCU)	--	mmu-miR-483-3p	1.30E-02	1.40E-01	1.125	2	Cytoplasm	mature microRNA
miR-487b-3p (and other miRNAs w/seed AUCGUAC)	--	mmu-miR-487b-3p	3.07E-03	6.97E-02	-1.247	5	Cytoplasm	mature microRNA
miR-488-3p (miRNAs w/seed UGAAAGG)	--	mmu-miR-488-3p	6.47E-07	4.47E-04	1.237	2	Cytoplasm	mature microRNA
miR-495-3p (and other miRNAs w/seed AACAAAC)	--	mmu-miR-1192	1.63E-02	1.46E-01	-1.123	4	Cytoplasm	mature microRNA
miR-496 (and other miRNAs w/seed GAGUAUU)	--	mmu-miR-496-3p	2.12E-02	1.56E-01	1.089	6	Cytoplasm	mature microRNA
miR-501-3p (and other miRNAs w/seed AUGCACC)	--	mmu-miR-500-3p	2.02E-02	1.54E-01	1.089	3	Cytoplasm	mature microRNA
miR-503-5p (miRNAs w/seed AGCAGCG)	--	mmu-miR-503-5p	4.76E-04	3.70E-02	-1.130	6	Cytoplasm	mature microRNA
miR-505-5p (miRNAs w/seed GGAGCCA)	--	mmu-miR-505-5p	4.40E-02	2.25E-01	-1.096	3	Cytoplasm	mature microRNA
miR-509-3p (miRNAs w/seed GAUUGAC)	--	mmu-miR-509-3p	4.99E-02	2.30E-01	1.055	3	Cytoplasm	mature microRNA
miR-511-3p (miRNAs w/seed AUGUGUA)	--	mmu-miR-511-3p	4.16E-02	2.20E-01	-1.055	3	Cytoplasm	mature microRNA
miR-532-3p (miRNAs w/seed CUCCCAC)	--	mmu-miR-532-3p	2.27E-03	6.38E-02	1.113	3	Cytoplasm	mature microRNA
miR-532-5p (and other miRNAs w/seed AUGCCUU)	--	mmu-miR-532-5p	4.44E-02	2.25E-01	1.058	1	Cytoplasm	mature microRNA
miR-539-5p (miRNAs w/seed GAGAAAU)	--	mmu-miR-539-5p	3.86E-02	2.15E-01	1.072	6	Cytoplasm	mature microRNA
miR-582-5p (miRNAs w/seed UACAGUU)	--	mmu-miR-582-5p	9.12E-03	1.23E-01	1.120	5	Cytoplasm	mature microRNA
miR-590-3p (miRNAs w/seed AAUUUUA)	--	mmu-miR-590-3p	1.88E-02	1.53E-01	1.083	3	Cytoplasm	mature microRNA
miR-592 (and other miRNAs w/seed UUGUGUC)	--	mmu-miR-592-5p	7.58E-03	1.18E-01	1.117		Cytoplasm	mature microRNA
miR-615-3p (miRNAs w/seed CCGAGCC)	--	mmu-miR-615-3p	3.89E-02	2.15E-01	-1.234	1	Cytoplasm	mature microRNA	unspecified application
miR-653-3p (and other miRNAs w/seed UCACUGG)	--	mmu-miR-653-3p	3.23E-02	1.98E-01	-1.075	4	Cytoplasm	mature microRNA
miR-702-3p (miRNAs w/seed GCCCACC)	--	mmu-miR-702	1.23E-03	4.45E-02	1.121	8	Cytoplasm	mature microRNA
miR-702-5p (and other miRNAs w/seed UGAGUGG)	--	mmu-miR-3102-5p	6.73E-03	1.14E-01	-1.083	8	Cytoplasm	mature microRNA
miR-743b-3p (and other miRNAs w/seed AAAGACA)	--	mmu-miR-743a-3p	4.73E-02	2.27E-01	-1.076	2	Cytoplasm	mature microRNA
miR-760-3p (and other miRNAs w/seed GGCUCUG)	--	mmu-miR-760-3p	3.59E-02	2.08E-01	1.084	18	Cytoplasm	mature microRNA
miR-7a-2-3p (and other miRNAs w/seed AACAAGU)	--	mmu-miR-7b-3p	1.75E-03	5.35E-02	-1.118	24	Cytoplasm	mature microRNA
miR-7a-5p (and other miRNAs w/seed GGAAGAC)	--	mmu-miR-7a-5p	1.44E-02	1.40E-01	1.209	1	Cytoplasm	mature microRNA
miR-873-5p (and other miRNAs w/seed CAGGAAC)	--	mmu-miR-873-5p	2.65E-02	1.76E-01	1.111	4	Cytoplasm	mature microRNA
miR-883-3p (and other miRNAs w/seed AACUGCA)	--	mmu-miR-883b-3p	2.70E-02	1.78E-01	-1.120	15	Cytoplasm	mature microRNA
miR-96-5p (and other miRNAs w/seed UUGGCAC)	--	mmu-miR-96-5p	3.17E-03	6.97E-02	1.850	2	Cytoplasm	mature microRNA
NCAM1	neural cell adhesion molecule 1	--				6	Plasma Membrane	other	efficacy,prognosis	BB-10901	4684	17967	24586
NEUROD1	neuronal differentiation 1	--				4	Nucleus	transcription regulator			4760	18012	29458
NFkB (complex)	--	--				3	Nucleus	complex	diagnosis,disease progression,efficacy,prognosis
NOTCH4	notch 4	--				7	Plasma Membrane	transcription regulator	diagnosis		4855	18132	406162
NR0B2	nuclear receptor subfamily 0, group B, member 2	--				4	Nucleus	ligand-dependent nuclear receptor			8431	23957	117274
p70 S6k	--	--				6	Cytoplasm	group
PDCD4	programmed cell death 4 (neoplastic transformation inhibitor)	--				6	Nucleus	other	diagnosis,disease progression,prognosis		27250	18569	64031
PGF	placental growth factor	--				7	Extracellular Space	growth factor	diagnosis,disease progression,efficacy,prognosis	aflibercept	5228	18654	94203
PKD1	polycystic kidney disease 1 (autosomal dominant)	--				2	Plasma Membrane	ion channel			5310	18763	24650
PTPRD	protein tyrosine phosphatase, receptor type, D	--				2	Plasma Membrane	phosphatase			5789		313278
PTPRE	protein tyrosine phosphatase, receptor type, E	--				7	Plasma Membrane	phosphatase			5791	19267	114767
RARG	retinoic acid receptor, gamma	--				4	Nucleus	ligand-dependent nuclear receptor		etretinate, adapalene, 13-cis-retinoic acid, tazarotene, acitretin, tretinoin, 9-cis-retinoic acid, fenretinide	5916	19411	685072
RPS15	ribosomal protein S15	--				3	Cytoplasm	other			6209	20054	29285
RTL1	retrotransposon-like 1	--				4	unknown	other			388015	353326	314581
RYK	receptor-like tyrosine kinase	--				7	Plasma Membrane	kinase			6259	20187	140585
SLC38A1	solute carrier family 38, member 1	--				1	Plasma Membrane	transporter			81539	105727	170567
SMAD7	SMAD family member 7	--				3	Nucleus	transcription regulator			4092	17131	81516
Smad2/3	--	--				1,4	Cytoplasm	group
SMO	smoothened, frizzled family receptor	--				6	Plasma Membrane	G-protein coupled receptor	response to therapy	vismodegib	6608	319757	25273
SRSF2	serine/arginine-rich splicing factor 2	--				6	Nucleus	transcription regulator			6427	20382	494445
SSB	Sjogren syndrome antigen B (autoantigen La)	--				3,5	Nucleus	enzyme			6741	20823	81783
TGFB2	transforming growth factor, beta 2	--				6	Extracellular Space	growth factor	efficacy	AP-12009	7042	21808	81809
THEM4	thioesterase superfamily member 4	--				1	Plasma Membrane	enzyme			117145	75778	361992
TLR3	toll-like receptor 3	--				3	Plasma Membrane	transmembrane receptor		ampligen	7098	142980	364594
TMEM8B	transmembrane protein 8B	--				6	Plasma Membrane	other			51754	242409	313490
TNFSF12	tumor necrosis factor (ligand) superfamily, member 12	--				2,3	Extracellular Space	cytokine	unspecified application		8742	21944	360548
TP53	tumor protein p53	--				7	Nucleus	transcription regulator	diagnosis,disease progression,efficacy,prognosis,response to therapy,unspecified application		7157	22059	24842
TP53INP1	tumor protein p53 inducible nuclear protein 1	--				7	Nucleus	other			94241	60599	297822
TRAP1	TNF receptor-associated protein 1	--				7	Cytoplasm	enzyme			10131	68015	287069
tretinoin	--	--				4	unknown	chemical - endogenous mammalian
VIM	vimentin	--				3	Cytoplasm	other	diagnosis,efficacy,prognosis		7431	22352	81818
WDR37	WD repeat domain 37	--				2	unknown	other			22884	207615	307075
WNT5A	wingless-type MMTV integration site family, member 5A	--				6	Extracellular Space	cytokine			7474	22418	64566
ZC3H12A	zinc finger CCCH-type containing 12A	--				3	Cytoplasm	other			80149	230738	313587
ZEB2	zinc finger E-box binding homeobox 2	--				4	Nucleus	transcription regulator			9839	24136	311071
My List:
null
Tox List:
Ingenuity Toxicity Lists	-log(p-value)	Ratio	Molecules
Renal Ischemia-Reperfusion Injury MicroRNA Biomarker Panel (Mouse)	3.41E00	2.5E-01	miR-214-3p (and other miRNAs w/seed CAGCAGG),miR-21-5p (and other miRNAs w/seed AGCUUAU)
Decreases Transmembrane Potential of Mitochondria and Mitochondrial Membrane	4.47E-01	8.62E-03	miR-16-5p (and other miRNAs w/seed AGCAGCA)

## Sheet: C
© 2000-2013 Ingenuity Systems, Inc. All rights reserved.
AnalysisName:filtered topTable.3AN core Reference set: Ingenuity Knowledge Base (Genes Only)
Relationship to include: Direct and Indirect
Includes Endogenous Chemicals
Optional Analyses: My Pathways My List
Filter Summary:
Consider only relationships where
confidence = Experimentally Observed
Cutoff:
Networks:
ID	Top Functions	Score	Focus Molecules	Molecules in Network
1	Cancer, Hematological Disease, Connective Tissue Disorders	42	24	Akt,C1orf56,Cg,Insulin,mir-363,mir-423,mir-615,miR-101-3p (and other miRNAs w/seed ACAGUAC),miR-103-3p (and other miRNAs w/seed GCAGCAU),miR-126-5p (and other miRNAs w/seed AUUAUUA),miR-148b-3p (and other miRNAs w/seed CAGUGCA),miR-155-5p (miRNAs w/seed UAAUGCU),miR-16-5p (and other miRNAs w/seed AGCAGCA),miR-18a-5p (and other miRNAs w/seed AAGGUGC),miR-191-5p (and other miRNAs w/seed AACGGAA),mi…
2	Connective Tissue Disorders, Inflammatory Disease, Inflammatory Response	29	18	AKR1C1/AKR1C2,DKK1,ELMO2,IL10,IL18,KLHL20,mir-8,mir-17,mir-96,mir-346,mir-466,mir-467,mir-488,miR-141-3p (and other miRNAs w/seed AACACUG),miR-17-3p (and other miRNAs w/seed CUGCAGU),miR-18b-3p (miRNAs w/seed ACUGCCC),miR-193a-5p (and other miRNAs w/seed GGGUCUU),miR-200b-3p (and other miRNAs w/seed AAUACUG),miR-346 (and other miRNAs w/seed GUCUGCC),miR-466b-5p (and other miRNAs w/seed AUGUGUG),m…
3	Developmental Disorder, Hereditary Disorder, Skeletal and Muscular Disorders	23	15	AGO2,BCL2L11,CDKN2AIP,DDX20,DICER1,HMGA2,KLF4,mir-10,mir-19,mir-135,mir-140,mir-154,mir-199,mir-204,mir-374,mir-433,miR-10a-5p (and other miRNAs w/seed ACCCUGU),miR-135a-1-3p (and other miRNAs w/seed AUAGGGA),miR-135a-2-3p (and other miRNAs w/seed GUAGGGA),miR-140-3p (miRNAs w/seed ACCACAG),miR-199a-5p (and other miRNAs w/seed CCAGUGU),miR-19a-5p (miRNAs w/seed AGUUUUG),miR-19b-1-5p (and other mi…
4	Endocrine System Disorders, Reproductive System Disease, Connective Tissue Disorders	23	15	AGO2,AHCYL1,DDX20,GRM7,HOXB8,HOXD8,let-7a-3p (and other miRNAs w/seed UAUACAA),LIN28A,mir-8,mir-25,mir-26,mir-29,mir-30,mir-34,mir-126,mir-186,mir-188,mir-196,mir-221,miR-103-3p (and other miRNAs w/seed GCAGCAU),miR-186-3p (miRNAs w/seed CCCUAAG),miR-186-5p (miRNAs w/seed AAAGAAU),miR-188-3p (miRNAs w/seed UCCCACA),miR-193b-5p (miRNAs w/seed GGGGUUU),miR-196a-2-3p (and other miRNAs w/seed CGGCAAC…
5	Endocrine System Disorders, Reproductive System Disease, Cancer	18	13	25-hydroxy-vitamin D3,API5,CASP10,DDIT4,DIRAS3,DROSHA,EPHB6,IDH2,mir-27,mir-182,mir-183,mir-202,mir-221,mir-224,mir-500,mir-1207,miR-1207-3p (and other miRNAs w/seed CAGCUGG),miR-1207-5p (and other miRNAs w/seed GGCAGGG),miR-133a-5p (and other miRNAs w/seed CUGGUAA),miR-182-5p (and other miRNAs w/seed UUGGCAA),miR-183-5p (miRNAs w/seed AUGGCAC),miR-202-3p (and other miRNAs w/seed GAGGUAU),miR-221…
6	Hereditary Disorder, Skeletal and Muscular Disorders, Developmental Disorder	15	11	c-Src,CDX2,CLOCK,DLX5,HNRNPK,MEF2C,mir-154,mir-181,mir-214,mir-223,mir-379,mir-434,mir-450,miR-181a-1-3p (and other miRNAs w/seed CCAUCGA),miR-181b-1-3p (and other miRNAs w/seed UCACUGA),miR-214-3p (and other miRNAs w/seed CAGCAGG),miR-223-3p (miRNAs w/seed GUCAGUU),miR-223-5p (miRNAs w/seed GUGUAUU),miR-380-3p (miRNAs w/seed AUGUAGU),miR-380-5p (miRNAs w/seed UGGUUGA),miR-434-3p (miRNAs w/seed U…
7	Cancer, Cellular Growth and Proliferation, Connective Tissue Disorders	13	10	AURKB,BMI1,DDX20,DKK1,E2F2,E2F6,H3F3A/H3F3B,HDAC5,Histone h3,HMGA2,let-7,let-7a-2-3p (and other miRNAs w/seed UGUACAG),let-7g-3p (miRNAs w/seed CUGUACA),MCM3,MECOM,Mir3091,mir-1,mir-17,mir-27,mir-412,mir-743,miR-1983 (and other miRNAs w/seed UCACCUG),miR-201-3p (miRNAs w/seed GAACAGU),miR-2861 (and other miRNAs w/seed GGGCCUG),miR-3091-5p (miRNAs w/seed AUGGGUC),miR-3551-5p (and other miRNAs w/se…
8	Cell Cycle, Cellular Development, Cellular Growth and Proliferation	13	10	25-hydroxy-vitamin D3,BRCA1,CCND1,CDC25C,CENPF,DMTF1,ERP29,FAM213A,FHOD1,GPSM2,HRAS,HSPA14,KLHL12,KLK2,LATS2,MGME1,mir-15,mir-105,miR-100-5p (and other miRNAs w/seed ACCCGUA),miR-105 (miRNAs w/seed CAAGUGC),miR-15a-3p (miRNAs w/seed AGGCCAU),miR-15b-3p (miRNAs w/seed GAAUCAU),miR-16-2-3p (and other miRNAs w/seed CCAAUAU),miR-195-3p (and other miRNAs w/seed CAAUAUU),miR-205-5p (and other miRNAs w/…
9		5	3	mir-702,mir-3102,miR-3102 (and other miRNAs w/seed UCUACUC),miR-702-3p (miRNAs w/seed GCCCACC),miR-702-5p (and other miRNAs w/seed UGAGUGG)
10		4	2	mir-592,miR-592 (and other miRNAs w/seed UGUGUCA),miR-592-3p (miRNAs w/seed CAUCACG)
11		4	2	Mir3066,miR-3066-3p (miRNAs w/seed ACUUAAU),miR-3066-5p (miRNAs w/seed UGGUUGC)
12		4	2	mir-3075,miR-3075 (and other miRNAs w/seed GUCUGGG),miR-3075-3p (miRNAs w/seed UCCUUGG)
13		4	2	Mir1964,miR-1964-3p (miRNAs w/seed CGACUUC),miR-1964-5p (and other miRNAs w/seed GCUGGAG)
14		4	2	mir-3084,miR-3084-3p (and other miRNAs w/seed UCUGCCA),miR-3084-5p (miRNAs w/seed UUGAAGG)
15		4	2	Mir3104,miR-3104-3p (miRNAs w/seed CGCUCUG),miR-3104-5p (miRNAs w/seed AGGGGGC)
16		2	1	Mir1968,miR-1968-5p (miRNAs w/seed GCAGCUG)
17	Hereditary Disorder, Skeletal and Muscular Disorders, Endocrine System Disorders	2	1	mir-148,miR-148a-5p (and other miRNAs w/seed AAGUUCU)
18	Cancer, Cardiac Hyperplasia/Hyperproliferation, Cardiovascular Disease	2	1	mir-1,miR-1b-3p (miRNAs w/seed GGGUACA)
19		2	1	mir-1956,miR-1956 (miRNAs w/seed GUCCAGG)
20	Cellular Growth and Proliferation, Neurological Disease, Psychological Disorders	2	1	mir-506,miR-509-3p (miRNAs w/seed GAUUGAC)
21	Cellular Growth and Proliferation, Cell Cycle, Renal and Urological System Development and Function	2	1	mir-25,miR-92a-2-5p (miRNAs w/seed GGUGGGG)
22	Cellular Development, Cellular Growth and Proliferation	2	1	mir-299,miR-299a-3p (and other miRNAs w/seed AUGUGGG)
23		2	1	Mir3109,miR-3109-5p (miRNAs w/seed AUGGAUG)
24	Cancer, Cellular Movement, Tumor Morphology	2	1	mir-7,miR-7a-2-3p (and other miRNAs w/seed AACAAGU)
25	Developmental Disorder, Hereditary Disorder, Skeletal and Muscular Disorders	2	1	mir-368,miR-376a-3p (miRNAs w/seed UCGUAGA)
bio Functions:
Category	Functions Annotation	p-Value	Predicted Activation State	Activation z-score	Molecules	# Molecules
Reproductive System Disease	nonobstructive azoospermia	2.00E-33			miR-126-5p (and other miRNAs w/seed AUUAUUA),miR-143-5p (and other miRNAs w/seed GUGCAGU),miR-181a-1-3p (and other miRNAs w/seed CCAUCGA),miR-182-5p (and other miRNAs w/seed UUGGCAA),miR-193a-3p (and other miRNAs w/seed ACUGGCC),miR-196a-5p (and other miRNAs w/seed AGGUAGU),miR-199a-5p (and other miRNAs w/seed CCAGUGU),miR-19b-1-5p (and other miRNAs w/seed GUUUUGC),miR-19b-3p (and other miRNAs w/…	24
Cancer	hypopharyngeal squamous cell carcinoma	3.01E-23			miR-100-5p (and other miRNAs w/seed ACCCGUA),miR-10a-5p (and other miRNAs w/seed ACCCUGU),miR-126-5p (and other miRNAs w/seed AUUAUUA),miR-16-5p (and other miRNAs w/seed AGCAGCA),miR-183-5p (miRNAs w/seed AUGGCAC),miR-18a-5p (and other miRNAs w/seed AAGGUGC),miR-196a-5p (and other miRNAs w/seed AGGUAGU),miR-204-5p (and other miRNAs w/seed UCCCUUU),miR-21-5p (and other miRNAs w/seed AGCUUAU),miR-2…	13
Cancer	nasal natural killer cell lymphoma	1.64E-22			miR-101-3p (and other miRNAs w/seed ACAGUAC),miR-10a-5p (and other miRNAs w/seed ACCCUGU),miR-140-3p (miRNAs w/seed ACCACAG),miR-148b-3p (and other miRNAs w/seed CAGUGCA),miR-155-5p (miRNAs w/seed UAAUGCU),miR-16-5p (and other miRNAs w/seed AGCAGCA),miR-186-5p (miRNAs w/seed AAAGAAU),miR-21-5p (and other miRNAs w/seed AGCUUAU),miR-26a-5p (and other miRNAs w/seed UCAAGUA),miR-30c-5p (and other miR…	13
Hematological Disease	nasal natural killer cell lymphoma	1.64E-22			miR-101-3p (and other miRNAs w/seed ACAGUAC),miR-10a-5p (and other miRNAs w/seed ACCCUGU),miR-140-3p (miRNAs w/seed ACCACAG),miR-148b-3p (and other miRNAs w/seed CAGUGCA),miR-155-5p (miRNAs w/seed UAAUGCU),miR-16-5p (and other miRNAs w/seed AGCAGCA),miR-186-5p (miRNAs w/seed AAAGAAU),miR-21-5p (and other miRNAs w/seed AGCUUAU),miR-26a-5p (and other miRNAs w/seed UCAAGUA),miR-30c-5p (and other miR…	13
Cancer	digestive organ tumor	3.57E-22			let-7a-3p (and other miRNAs w/seed UAUACAA),miR-100-5p (and other miRNAs w/seed ACCCGUA),miR-103-3p (and other miRNAs w/seed GCAGCAU),miR-10a-5p (and other miRNAs w/seed ACCCUGU),miR-126-5p (and other miRNAs w/seed AUUAUUA),miR-129-1-3p (and other miRNAs w/seed AGCCCUU),miR-141-3p (and other miRNAs w/seed AACACUG),miR-148b-3p (and other miRNAs w/seed CAGUGCA),miR-155-5p (miRNAs w/seed UAAUGCU),mi…	44
Gastrointestinal Disease	digestive organ tumor	3.57E-22			let-7a-3p (and other miRNAs w/seed UAUACAA),miR-100-5p (and other miRNAs w/seed ACCCGUA),miR-103-3p (and other miRNAs w/seed GCAGCAU),miR-10a-5p (and other miRNAs w/seed ACCCUGU),miR-126-5p (and other miRNAs w/seed AUUAUUA),miR-129-1-3p (and other miRNAs w/seed AGCCCUU),miR-141-3p (and other miRNAs w/seed AACACUG),miR-148b-3p (and other miRNAs w/seed CAGUGCA),miR-155-5p (miRNAs w/seed UAAUGCU),mi…	44
Cancer	pancreatic cancer	3.84E-22			miR-100-5p (and other miRNAs w/seed ACCCGUA),miR-103-3p (and other miRNAs w/seed GCAGCAU),miR-141-3p (and other miRNAs w/seed AACACUG),miR-148b-3p (and other miRNAs w/seed CAGUGCA),miR-155-5p (miRNAs w/seed UAAUGCU),miR-16-5p (and other miRNAs w/seed AGCAGCA),miR-186-5p (miRNAs w/seed AAAGAAU),miR-18a-5p (and other miRNAs w/seed AAGGUGC),miR-191-5p (and other miRNAs w/seed AACGGAA),miR-196a-5p (a…	22
Gastrointestinal Disease	pancreatic cancer	3.84E-22			miR-100-5p (and other miRNAs w/seed ACCCGUA),miR-103-3p (and other miRNAs w/seed GCAGCAU),miR-141-3p (and other miRNAs w/seed AACACUG),miR-148b-3p (and other miRNAs w/seed CAGUGCA),miR-155-5p (miRNAs w/seed UAAUGCU),miR-16-5p (and other miRNAs w/seed AGCAGCA),miR-186-5p (miRNAs w/seed AAAGAAU),miR-18a-5p (and other miRNAs w/seed AAGGUGC),miR-191-5p (and other miRNAs w/seed AACGGAA),miR-196a-5p (a…	22
Endocrine System Disorders	pancreatic cancer	3.84E-22			miR-100-5p (and other miRNAs w/seed ACCCGUA),miR-103-3p (and other miRNAs w/seed GCAGCAU),miR-141-3p (and other miRNAs w/seed AACACUG),miR-148b-3p (and other miRNAs w/seed CAGUGCA),miR-155-5p (miRNAs w/seed UAAUGCU),miR-16-5p (and other miRNAs w/seed AGCAGCA),miR-186-5p (miRNAs w/seed AAAGAAU),miR-18a-5p (and other miRNAs w/seed AAGGUGC),miR-191-5p (and other miRNAs w/seed AACGGAA),miR-196a-5p (a…	22
Reproductive System Disease	cervical carcinoma	1.48E-21			miR-10a-5p (and other miRNAs w/seed ACCCUGU),miR-141-3p (and other miRNAs w/seed AACACUG),miR-155-5p (miRNAs w/seed UAAUGCU),miR-16-5p (and other miRNAs w/seed AGCAGCA),miR-186-5p (miRNAs w/seed AAAGAAU),miR-199a-5p (and other miRNAs w/seed CCAGUGU),miR-19b-3p (and other miRNAs w/seed GUGCAAA),miR-21-5p (and other miRNAs w/seed AGCUUAU),miR-214-3p (and other miRNAs w/seed CAGCAGG),miR-26a-5p (and…	16
Cancer	cervical carcinoma	1.48E-21			miR-10a-5p (and other miRNAs w/seed ACCCUGU),miR-141-3p (and other miRNAs w/seed AACACUG),miR-155-5p (miRNAs w/seed UAAUGCU),miR-16-5p (and other miRNAs w/seed AGCAGCA),miR-186-5p (miRNAs w/seed AAAGAAU),miR-199a-5p (and other miRNAs w/seed CCAGUGU),miR-19b-3p (and other miRNAs w/seed GUGCAAA),miR-21-5p (and other miRNAs w/seed AGCUUAU),miR-214-3p (and other miRNAs w/seed CAGCAGG),miR-26a-5p (and…	16
Cancer	pharyngeal tumor	1.53E-21			miR-100-5p (and other miRNAs w/seed ACCCGUA),miR-10a-5p (and other miRNAs w/seed ACCCUGU),miR-126-5p (and other miRNAs w/seed AUUAUUA),miR-16-5p (and other miRNAs w/seed AGCAGCA),miR-183-5p (miRNAs w/seed AUGGCAC),miR-18a-5p (and other miRNAs w/seed AAGGUGC),miR-196a-5p (and other miRNAs w/seed AGGUAGU),miR-200b-3p (and other miRNAs w/seed AAUACUG),miR-204-5p (and other miRNAs w/seed UCCCUUU),miR…	15
Reproductive System Disease	uterine endometrioid carcinoma	8.27E-21			miR-103-3p (and other miRNAs w/seed GCAGCAU),miR-10a-5p (and other miRNAs w/seed ACCCUGU),miR-141-3p (and other miRNAs w/seed AACACUG),miR-155-5p (miRNAs w/seed UAAUGCU),miR-182-5p (and other miRNAs w/seed UUGGCAA),miR-183-5p (miRNAs w/seed AUGGCAC),miR-191-5p (and other miRNAs w/seed AACGGAA),miR-200b-3p (and other miRNAs w/seed AAUACUG),miR-205-5p (and other miRNAs w/seed CCUUCAU),miR-223-3p (m…	11
Cancer	uterine endometrioid carcinoma	8.27E-21			miR-103-3p (and other miRNAs w/seed GCAGCAU),miR-10a-5p (and other miRNAs w/seed ACCCUGU),miR-141-3p (and other miRNAs w/seed AACACUG),miR-155-5p (miRNAs w/seed UAAUGCU),miR-182-5p (and other miRNAs w/seed UUGGCAA),miR-183-5p (miRNAs w/seed AUGGCAC),miR-191-5p (and other miRNAs w/seed AACGGAA),miR-200b-3p (and other miRNAs w/seed AAUACUG),miR-205-5p (and other miRNAs w/seed CCUUCAU),miR-223-3p (m…	11
Endocrine System Disorders	uterine endometrioid carcinoma	8.27E-21			miR-103-3p (and other miRNAs w/seed GCAGCAU),miR-10a-5p (and other miRNAs w/seed ACCCUGU),miR-141-3p (and other miRNAs w/seed AACACUG),miR-155-5p (miRNAs w/seed UAAUGCU),miR-182-5p (and other miRNAs w/seed UUGGCAA),miR-183-5p (miRNAs w/seed AUGGCAC),miR-191-5p (and other miRNAs w/seed AACGGAA),miR-200b-3p (and other miRNAs w/seed AAUACUG),miR-205-5p (and other miRNAs w/seed CCUUCAU),miR-223-3p (m…	11
Cancer	liver cancer	1.31E-20			let-7a-3p (and other miRNAs w/seed UAUACAA),miR-100-5p (and other miRNAs w/seed ACCCGUA),miR-103-3p (and other miRNAs w/seed GCAGCAU),miR-10a-5p (and other miRNAs w/seed ACCCUGU),miR-126-5p (and other miRNAs w/seed AUUAUUA),miR-148b-3p (and other miRNAs w/seed CAGUGCA),miR-155-5p (miRNAs w/seed UAAUGCU),miR-16-5p (and other miRNAs w/seed AGCAGCA),miR-183-5p (miRNAs w/seed AUGGCAC),miR-186-5p (miR…	27
Gastrointestinal Disease	liver cancer	1.31E-20			let-7a-3p (and other miRNAs w/seed UAUACAA),miR-100-5p (and other miRNAs w/seed ACCCGUA),miR-103-3p (and other miRNAs w/seed GCAGCAU),miR-10a-5p (and other miRNAs w/seed ACCCUGU),miR-126-5p (and other miRNAs w/seed AUUAUUA),miR-148b-3p (and other miRNAs w/seed CAGUGCA),miR-155-5p (miRNAs w/seed UAAUGCU),miR-16-5p (and other miRNAs w/seed AGCAGCA),miR-183-5p (miRNAs w/seed AUGGCAC),miR-186-5p (miR…	27
Hepatic System Disease	liver cancer	1.31E-20			let-7a-3p (and other miRNAs w/seed UAUACAA),miR-100-5p (and other miRNAs w/seed ACCCGUA),miR-103-3p (and other miRNAs w/seed GCAGCAU),miR-10a-5p (and other miRNAs w/seed ACCCUGU),miR-126-5p (and other miRNAs w/seed AUUAUUA),miR-148b-3p (and other miRNAs w/seed CAGUGCA),miR-155-5p (miRNAs w/seed UAAUGCU),miR-16-5p (and other miRNAs w/seed AGCAGCA),miR-183-5p (miRNAs w/seed AUGGCAC),miR-186-5p (miR…	27
Cancer	gastrointestinal tract cancer	3.72E-20			miR-100-5p (and other miRNAs w/seed ACCCGUA),miR-103-3p (and other miRNAs w/seed GCAGCAU),miR-10a-5p (and other miRNAs w/seed ACCCUGU),miR-129-1-3p (and other miRNAs w/seed AGCCCUU),miR-141-3p (and other miRNAs w/seed AACACUG),miR-148b-3p (and other miRNAs w/seed CAGUGCA),miR-155-5p (miRNAs w/seed UAAUGCU),miR-16-5p (and other miRNAs w/seed AGCAGCA),miR-17-3p (and other miRNAs w/seed CUGCAGU),miR…	38
Gastrointestinal Disease	gastrointestinal tract cancer	3.72E-20			miR-100-5p (and other miRNAs w/seed ACCCGUA),miR-103-3p (and other miRNAs w/seed GCAGCAU),miR-10a-5p (and other miRNAs w/seed ACCCUGU),miR-129-1-3p (and other miRNAs w/seed AGCCCUU),miR-141-3p (and other miRNAs w/seed AACACUG),miR-148b-3p (and other miRNAs w/seed CAGUGCA),miR-155-5p (miRNAs w/seed UAAUGCU),miR-16-5p (and other miRNAs w/seed AGCAGCA),miR-17-3p (and other miRNAs w/seed CUGCAGU),miR…	38
Cancer	endocrine gland tumor	2.06E-17			miR-100-5p (and other miRNAs w/seed ACCCGUA),miR-103-3p (and other miRNAs w/seed GCAGCAU),miR-141-3p (and other miRNAs w/seed AACACUG),miR-148b-3p (and other miRNAs w/seed CAGUGCA),miR-155-5p (miRNAs w/seed UAAUGCU),miR-16-5p (and other miRNAs w/seed AGCAGCA),miR-17-3p (and other miRNAs w/seed CUGCAGU),miR-186-5p (miRNAs w/seed AAAGAAU),miR-18a-5p (and other miRNAs w/seed AAGGUGC),miR-191-5p (and…	24
Cancer	pancreatic ductal adenocarcinoma	2.51E-16			miR-141-3p (and other miRNAs w/seed AACACUG),miR-148b-3p (and other miRNAs w/seed CAGUGCA),miR-155-5p (miRNAs w/seed UAAUGCU),miR-18a-5p (and other miRNAs w/seed AAGGUGC),miR-196a-5p (and other miRNAs w/seed AGGUAGU),miR-205-5p (and other miRNAs w/seed CCUUCAU),miR-21-5p (and other miRNAs w/seed AGCUUAU),miR-221-3p (and other miRNAs w/seed GCUACAU),miR-223-3p (miRNAs w/seed GUCAGUU),miR-224-5p (m…	11
Gastrointestinal Disease	pancreatic ductal adenocarcinoma	2.51E-16			miR-141-3p (and other miRNAs w/seed AACACUG),miR-148b-3p (and other miRNAs w/seed CAGUGCA),miR-155-5p (miRNAs w/seed UAAUGCU),miR-18a-5p (and other miRNAs w/seed AAGGUGC),miR-196a-5p (and other miRNAs w/seed AGGUAGU),miR-205-5p (and other miRNAs w/seed CCUUCAU),miR-21-5p (and other miRNAs w/seed AGCUUAU),miR-221-3p (and other miRNAs w/seed GCUACAU),miR-223-3p (miRNAs w/seed GUCAGUU),miR-224-5p (m…	11
Endocrine System Disorders	pancreatic ductal adenocarcinoma	2.51E-16			miR-141-3p (and other miRNAs w/seed AACACUG),miR-148b-3p (and other miRNAs w/seed CAGUGCA),miR-155-5p (miRNAs w/seed UAAUGCU),miR-18a-5p (and other miRNAs w/seed AAGGUGC),miR-196a-5p (and other miRNAs w/seed AGGUAGU),miR-205-5p (and other miRNAs w/seed CCUUCAU),miR-21-5p (and other miRNAs w/seed AGCUUAU),miR-221-3p (and other miRNAs w/seed GCUACAU),miR-223-3p (miRNAs w/seed GUCAGUU),miR-224-5p (m…	11
Reproductive System Disease	uterine cancer	5.79E-16			miR-103-3p (and other miRNAs w/seed GCAGCAU),miR-10a-5p (and other miRNAs w/seed ACCCUGU),miR-141-3p (and other miRNAs w/seed AACACUG),miR-148b-3p (and other miRNAs w/seed CAGUGCA),miR-155-5p (miRNAs w/seed UAAUGCU),miR-16-5p (and other miRNAs w/seed AGCAGCA),miR-182-5p (and other miRNAs w/seed UUGGCAA),miR-183-5p (miRNAs w/seed AUGGCAC),miR-186-5p (miRNAs w/seed AAAGAAU),miR-191-5p (and other mi…	26
Cancer	uterine cancer	5.79E-16			miR-103-3p (and other miRNAs w/seed GCAGCAU),miR-10a-5p (and other miRNAs w/seed ACCCUGU),miR-141-3p (and other miRNAs w/seed AACACUG),miR-148b-3p (and other miRNAs w/seed CAGUGCA),miR-155-5p (miRNAs w/seed UAAUGCU),miR-16-5p (and other miRNAs w/seed AGCAGCA),miR-182-5p (and other miRNAs w/seed UUGGCAA),miR-183-5p (miRNAs w/seed AUGGCAC),miR-186-5p (miRNAs w/seed AAAGAAU),miR-191-5p (and other mi…	26
Cancer	colorectal cancer	1.32E-15			miR-103-3p (and other miRNAs w/seed GCAGCAU),miR-10a-5p (and other miRNAs w/seed ACCCUGU),miR-129-1-3p (and other miRNAs w/seed AGCCCUU),miR-141-3p (and other miRNAs w/seed AACACUG),miR-148b-3p (and other miRNAs w/seed CAGUGCA),miR-155-5p (miRNAs w/seed UAAUGCU),miR-16-5p (and other miRNAs w/seed AGCAGCA),miR-17-3p (and other miRNAs w/seed CUGCAGU),miR-183-5p (miRNAs w/seed AUGGCAC),miR-191-5p (a…	31
Gastrointestinal Disease	colorectal cancer	1.32E-15			miR-103-3p (and other miRNAs w/seed GCAGCAU),miR-10a-5p (and other miRNAs w/seed ACCCUGU),miR-129-1-3p (and other miRNAs w/seed AGCCCUU),miR-141-3p (and other miRNAs w/seed AACACUG),miR-148b-3p (and other miRNAs w/seed CAGUGCA),miR-155-5p (miRNAs w/seed UAAUGCU),miR-16-5p (and other miRNAs w/seed AGCAGCA),miR-17-3p (and other miRNAs w/seed CUGCAGU),miR-183-5p (miRNAs w/seed AUGGCAC),miR-191-5p (a…	31
Cancer	uterine tumor	9.64E-15			miR-103-3p (and other miRNAs w/seed GCAGCAU),miR-10a-5p (and other miRNAs w/seed ACCCUGU),miR-141-3p (and other miRNAs w/seed AACACUG),miR-148b-3p (and other miRNAs w/seed CAGUGCA),miR-155-5p (miRNAs w/seed UAAUGCU),miR-16-5p (and other miRNAs w/seed AGCAGCA),miR-182-5p (and other miRNAs w/seed UUGGCAA),miR-183-5p (miRNAs w/seed AUGGCAC),miR-186-5p (miRNAs w/seed AAAGAAU),miR-191-5p (and other mi…	27
Connective Tissue Disorders	interstitial pneumonia	2.13E-14			miR-140-3p (miRNAs w/seed ACCACAG),miR-155-5p (miRNAs w/seed UAAUGCU),miR-17-3p (and other miRNAs w/seed CUGCAGU),miR-18a-5p (and other miRNAs w/seed AAGGUGC),miR-19b-3p (and other miRNAs w/seed GUGCAAA),miR-21-5p (and other miRNAs w/seed AGCUUAU),miR-223-3p (miRNAs w/seed GUCAGUU),miR-224-5p (miRNAs w/seed AAGUCAC),miR-26a-5p (and other miRNAs w/seed UCAAGUA),miR-30a-3p (and other miRNAs w/seed …	12
Inflammatory Response	interstitial pneumonia	2.13E-14			miR-140-3p (miRNAs w/seed ACCACAG),miR-155-5p (miRNAs w/seed UAAUGCU),miR-17-3p (and other miRNAs w/seed CUGCAGU),miR-18a-5p (and other miRNAs w/seed AAGGUGC),miR-19b-3p (and other miRNAs w/seed GUGCAAA),miR-21-5p (and other miRNAs w/seed AGCUUAU),miR-223-3p (miRNAs w/seed GUCAGUU),miR-224-5p (miRNAs w/seed AAGUCAC),miR-26a-5p (and other miRNAs w/seed UCAAGUA),miR-30a-3p (and other miRNAs w/seed …	12
Respiratory Disease	interstitial pneumonia	2.13E-14			miR-140-3p (miRNAs w/seed ACCACAG),miR-155-5p (miRNAs w/seed UAAUGCU),miR-17-3p (and other miRNAs w/seed CUGCAGU),miR-18a-5p (and other miRNAs w/seed AAGGUGC),miR-19b-3p (and other miRNAs w/seed GUGCAAA),miR-21-5p (and other miRNAs w/seed AGCUUAU),miR-223-3p (miRNAs w/seed GUCAGUU),miR-224-5p (miRNAs w/seed AAGUCAC),miR-26a-5p (and other miRNAs w/seed UCAAGUA),miR-30a-3p (and other miRNAs w/seed …	12
Cancer	head and neck cancer	4.58E-14			miR-100-5p (and other miRNAs w/seed ACCCGUA),miR-101-3p (and other miRNAs w/seed ACAGUAC),miR-10a-5p (and other miRNAs w/seed ACCCUGU),miR-126-5p (and other miRNAs w/seed AUUAUUA),miR-141-3p (and other miRNAs w/seed AACACUG),miR-16-5p (and other miRNAs w/seed AGCAGCA),miR-17-3p (and other miRNAs w/seed CUGCAGU),miR-183-5p (miRNAs w/seed AUGGCAC),miR-18a-5p (and other miRNAs w/seed AAGGUGC),miR-19…	23
Connective Tissue Disorders	idiopathic pulmonary fibrosis	1.31E-13			miR-140-3p (miRNAs w/seed ACCACAG),miR-155-5p (miRNAs w/seed UAAUGCU),miR-17-3p (and other miRNAs w/seed CUGCAGU),miR-18a-5p (and other miRNAs w/seed AAGGUGC),miR-19b-3p (and other miRNAs w/seed GUGCAAA),miR-21-5p (and other miRNAs w/seed AGCUUAU),miR-224-5p (miRNAs w/seed AAGUCAC),miR-26a-5p (and other miRNAs w/seed UCAAGUA),miR-30a-3p (and other miRNAs w/seed UUUCAGU),miR-30c-5p (and other miRN…	11
Inflammatory Response	idiopathic pulmonary fibrosis	1.31E-13			miR-140-3p (miRNAs w/seed ACCACAG),miR-155-5p (miRNAs w/seed UAAUGCU),miR-17-3p (and other miRNAs w/seed CUGCAGU),miR-18a-5p (and other miRNAs w/seed AAGGUGC),miR-19b-3p (and other miRNAs w/seed GUGCAAA),miR-21-5p (and other miRNAs w/seed AGCUUAU),miR-224-5p (miRNAs w/seed AAGUCAC),miR-26a-5p (and other miRNAs w/seed UCAAGUA),miR-30a-3p (and other miRNAs w/seed UUUCAGU),miR-30c-5p (and other miRN…	11
Respiratory Disease	idiopathic pulmonary fibrosis	1.31E-13			miR-140-3p (miRNAs w/seed ACCACAG),miR-155-5p (miRNAs w/seed UAAUGCU),miR-17-3p (and other miRNAs w/seed CUGCAGU),miR-18a-5p (and other miRNAs w/seed AAGGUGC),miR-19b-3p (and other miRNAs w/seed GUGCAAA),miR-21-5p (and other miRNAs w/seed AGCUUAU),miR-224-5p (miRNAs w/seed AAGUCAC),miR-26a-5p (and other miRNAs w/seed UCAAGUA),miR-30a-3p (and other miRNAs w/seed UUUCAGU),miR-30c-5p (and other miRN…	11
Inflammatory Disease	idiopathic pulmonary fibrosis	1.31E-13			miR-140-3p (miRNAs w/seed ACCACAG),miR-155-5p (miRNAs w/seed UAAUGCU),miR-17-3p (and other miRNAs w/seed CUGCAGU),miR-18a-5p (and other miRNAs w/seed AAGGUGC),miR-19b-3p (and other miRNAs w/seed GUGCAAA),miR-21-5p (and other miRNAs w/seed AGCUUAU),miR-224-5p (miRNAs w/seed AAGUCAC),miR-26a-5p (and other miRNAs w/seed UCAAGUA),miR-30a-3p (and other miRNAs w/seed UUUCAGU),miR-30c-5p (and other miRN…	11
Organismal Injury and Abnormalities	idiopathic pulmonary fibrosis	1.31E-13			miR-140-3p (miRNAs w/seed ACCACAG),miR-155-5p (miRNAs w/seed UAAUGCU),miR-17-3p (and other miRNAs w/seed CUGCAGU),miR-18a-5p (and other miRNAs w/seed AAGGUGC),miR-19b-3p (and other miRNAs w/seed GUGCAAA),miR-21-5p (and other miRNAs w/seed AGCUUAU),miR-224-5p (miRNAs w/seed AAGUCAC),miR-26a-5p (and other miRNAs w/seed UCAAGUA),miR-30a-3p (and other miRNAs w/seed UUUCAGU),miR-30c-5p (and other miRN…	11
Cancer	Polycystic Kidney Disease	3.25E-13			miR-100-5p (and other miRNAs w/seed ACCCGUA),miR-126-5p (and other miRNAs w/seed AUUAUUA),miR-147 (and other miRNAs w/seed UGUGCGG),miR-148b-3p (and other miRNAs w/seed CAGUGCA),miR-196a-5p (and other miRNAs w/seed AGGUAGU),miR-199a-5p (and other miRNAs w/seed CCAGUGU),miR-21-5p (and other miRNAs w/seed AGCUUAU),miR-291a-3p (and other miRNAs w/seed AAGUGCU),miR-30c-5p (and other miRNAs w/seed GUA…	13
Developmental Disorder	Polycystic Kidney Disease	3.25E-13			miR-100-5p (and other miRNAs w/seed ACCCGUA),miR-126-5p (and other miRNAs w/seed AUUAUUA),miR-147 (and other miRNAs w/seed UGUGCGG),miR-148b-3p (and other miRNAs w/seed CAGUGCA),miR-196a-5p (and other miRNAs w/seed AGGUAGU),miR-199a-5p (and other miRNAs w/seed CCAGUGU),miR-21-5p (and other miRNAs w/seed AGCUUAU),miR-291a-3p (and other miRNAs w/seed AAGUGCU),miR-30c-5p (and other miRNAs w/seed GUA…	13
Hereditary Disorder	Polycystic Kidney Disease	3.25E-13			miR-100-5p (and other miRNAs w/seed ACCCGUA),miR-126-5p (and other miRNAs w/seed AUUAUUA),miR-147 (and other miRNAs w/seed UGUGCGG),miR-148b-3p (and other miRNAs w/seed CAGUGCA),miR-196a-5p (and other miRNAs w/seed AGGUAGU),miR-199a-5p (and other miRNAs w/seed CCAGUGU),miR-21-5p (and other miRNAs w/seed AGCUUAU),miR-291a-3p (and other miRNAs w/seed AAGUGCU),miR-30c-5p (and other miRNAs w/seed GUA…	13
Renal and Urological Disease	Polycystic Kidney Disease	3.25E-13			miR-100-5p (and other miRNAs w/seed ACCCGUA),miR-126-5p (and other miRNAs w/seed AUUAUUA),miR-147 (and other miRNAs w/seed UGUGCGG),miR-148b-3p (and other miRNAs w/seed CAGUGCA),miR-196a-5p (and other miRNAs w/seed AGGUAGU),miR-199a-5p (and other miRNAs w/seed CCAGUGU),miR-21-5p (and other miRNAs w/seed AGCUUAU),miR-291a-3p (and other miRNAs w/seed AAGUGCU),miR-30c-5p (and other miRNAs w/seed GUA…	13
Cancer	metastatic melanoma cancer	3.54E-13			miR-148b-3p (and other miRNAs w/seed CAGUGCA),miR-155-5p (miRNAs w/seed UAAUGCU),miR-183-5p (miRNAs w/seed AUGGCAC),miR-196a-5p (and other miRNAs w/seed AGGUAGU),miR-200b-3p (and other miRNAs w/seed AAUACUG),miR-205-5p (and other miRNAs w/seed CCUUCAU),miR-27a-3p (and other miRNAs w/seed UCACAGU),miR-34a-5p (and other miRNAs w/seed GGCAGUG),miR-96-5p (and other miRNAs w/seed UUGGCAC)	9
Cancer	squamous-cell carcinoma	3.61E-13			miR-100-5p (and other miRNAs w/seed ACCCGUA),miR-101-3p (and other miRNAs w/seed ACAGUAC),miR-10a-5p (and other miRNAs w/seed ACCCUGU),miR-126-5p (and other miRNAs w/seed AUUAUUA),miR-141-3p (and other miRNAs w/seed AACACUG),miR-16-5p (and other miRNAs w/seed AGCAGCA),miR-182-5p (and other miRNAs w/seed UUGGCAA),miR-183-5p (miRNAs w/seed AUGGCAC),miR-18a-5p (and other miRNAs w/seed AAGGUGC),miR-1…	19
Cancer	liposarcoma	7.56E-13			miR-16-5p (and other miRNAs w/seed AGCAGCA),miR-193a-3p (and other miRNAs w/seed ACUGGCC),miR-193a-5p (and other miRNAs w/seed GGGUCUU),miR-199a-5p (and other miRNAs w/seed CCAGUGU),miR-21-5p (and other miRNAs w/seed AGCUUAU),miR-223-3p (miRNAs w/seed GUCAGUU),miR-26a-5p (and other miRNAs w/seed UCAAGUA),miR-34a-5p (and other miRNAs w/seed GGCAGUG)	8
Gastrointestinal Disease	diabetes mellitus	3.08E-12			miR-100-5p (and other miRNAs w/seed ACCCGUA),miR-103-3p (and other miRNAs w/seed GCAGCAU),miR-126-5p (and other miRNAs w/seed AUUAUUA),miR-129-1-3p (and other miRNAs w/seed AGCCCUU),miR-141-3p (and other miRNAs w/seed AACACUG),miR-148b-3p (and other miRNAs w/seed CAGUGCA),miR-16-5p (and other miRNAs w/seed AGCAGCA),miR-17-3p (and other miRNAs w/seed CUGCAGU),miR-183-5p (miRNAs w/seed AUGGCAC),miR…	22
Endocrine System Disorders	diabetes mellitus	3.08E-12			miR-100-5p (and other miRNAs w/seed ACCCGUA),miR-103-3p (and other miRNAs w/seed GCAGCAU),miR-126-5p (and other miRNAs w/seed AUUAUUA),miR-129-1-3p (and other miRNAs w/seed AGCCCUU),miR-141-3p (and other miRNAs w/seed AACACUG),miR-148b-3p (and other miRNAs w/seed CAGUGCA),miR-16-5p (and other miRNAs w/seed AGCAGCA),miR-17-3p (and other miRNAs w/seed CUGCAGU),miR-183-5p (miRNAs w/seed AUGGCAC),miR…	22
Metabolic Disease	diabetes mellitus	3.08E-12			miR-100-5p (and other miRNAs w/seed ACCCGUA),miR-103-3p (and other miRNAs w/seed GCAGCAU),miR-126-5p (and other miRNAs w/seed AUUAUUA),miR-129-1-3p (and other miRNAs w/seed AGCCCUU),miR-141-3p (and other miRNAs w/seed AACACUG),miR-148b-3p (and other miRNAs w/seed CAGUGCA),miR-16-5p (and other miRNAs w/seed AGCAGCA),miR-17-3p (and other miRNAs w/seed CUGCAGU),miR-183-5p (miRNAs w/seed AUGGCAC),miR…	22
Inflammatory Response	lupus nephritis	4.85E-12			miR-100-5p (and other miRNAs w/seed ACCCGUA),miR-16-5p (and other miRNAs w/seed AGCAGCA),miR-200b-3p (and other miRNAs w/seed AAUACUG),miR-223-3p (miRNAs w/seed GUCAGUU),miR-296-5p (miRNAs w/seed GGGCCCC),miR-30c-5p (and other miRNAs w/seed GUAAACA),miR-346 (and other miRNAs w/seed GUCUGCC),miR-423-3p (miRNAs w/seed GCUCGGU),miR-433-3p (and other miRNAs w/seed UCAUGAU),miR-615-3p (miRNAs w/seed C…	10
Inflammatory Disease	lupus nephritis	4.85E-12			miR-100-5p (and other miRNAs w/seed ACCCGUA),miR-16-5p (and other miRNAs w/seed AGCAGCA),miR-200b-3p (and other miRNAs w/seed AAUACUG),miR-223-3p (miRNAs w/seed GUCAGUU),miR-296-5p (miRNAs w/seed GGGCCCC),miR-30c-5p (and other miRNAs w/seed GUAAACA),miR-346 (and other miRNAs w/seed GUCUGCC),miR-423-3p (miRNAs w/seed GCUCGGU),miR-433-3p (and other miRNAs w/seed UCAUGAU),miR-615-3p (miRNAs w/seed C…	10
Renal and Urological Disease	lupus nephritis	4.85E-12			miR-100-5p (and other miRNAs w/seed ACCCGUA),miR-16-5p (and other miRNAs w/seed AGCAGCA),miR-200b-3p (and other miRNAs w/seed AAUACUG),miR-223-3p (miRNAs w/seed GUCAGUU),miR-296-5p (miRNAs w/seed GGGCCCC),miR-30c-5p (and other miRNAs w/seed GUAAACA),miR-346 (and other miRNAs w/seed GUCUGCC),miR-423-3p (miRNAs w/seed GCUCGGU),miR-433-3p (and other miRNAs w/seed UCAUGAU),miR-615-3p (miRNAs w/seed C…	10
Hereditary Disorder	LMNA-related congenital muscular dystrophy	4.06E-11			miR-100-5p (and other miRNAs w/seed ACCCGUA),miR-148b-3p (and other miRNAs w/seed CAGUGCA),miR-19b-3p (and other miRNAs w/seed GUGCAAA),miR-28-3p (and other miRNAs w/seed ACUAGAU),miR-374b-5p (and other miRNAs w/seed UAUAAUA),miR-532-3p (miRNAs w/seed CUCCCAC)	6
Skeletal and Muscular Disorders	LMNA-related congenital muscular dystrophy	4.06E-11			miR-100-5p (and other miRNAs w/seed ACCCGUA),miR-148b-3p (and other miRNAs w/seed CAGUGCA),miR-19b-3p (and other miRNAs w/seed GUGCAAA),miR-28-3p (and other miRNAs w/seed ACUAGAU),miR-374b-5p (and other miRNAs w/seed UAUAAUA),miR-532-3p (miRNAs w/seed CUCCCAC)	6
Reproductive System Disease	endometrial cancer	1.14E-10			miR-103-3p (and other miRNAs w/seed GCAGCAU),miR-10a-5p (and other miRNAs w/seed ACCCUGU),miR-141-3p (and other miRNAs w/seed AACACUG),miR-148b-3p (and other miRNAs w/seed CAGUGCA),miR-155-5p (miRNAs w/seed UAAUGCU),miR-16-5p (and other miRNAs w/seed AGCAGCA),miR-182-5p (and other miRNAs w/seed UUGGCAA),miR-183-5p (miRNAs w/seed AUGGCAC),miR-191-5p (and other miRNAs w/seed AACGGAA),miR-200b-3p (a…	15
Cancer	endometrial cancer	1.14E-10			miR-103-3p (and other miRNAs w/seed GCAGCAU),miR-10a-5p (and other miRNAs w/seed ACCCUGU),miR-141-3p (and other miRNAs w/seed AACACUG),miR-148b-3p (and other miRNAs w/seed CAGUGCA),miR-155-5p (miRNAs w/seed UAAUGCU),miR-16-5p (and other miRNAs w/seed AGCAGCA),miR-182-5p (and other miRNAs w/seed UUGGCAA),miR-183-5p (miRNAs w/seed AUGGCAC),miR-191-5p (and other miRNAs w/seed AACGGAA),miR-200b-3p (a…	15
Cancer	hepatocellular carcinoma	5.46E-10			miR-100-5p (and other miRNAs w/seed ACCCGUA),miR-103-3p (and other miRNAs w/seed GCAGCAU),miR-148b-3p (and other miRNAs w/seed CAGUGCA),miR-155-5p (miRNAs w/seed UAAUGCU),miR-16-5p (and other miRNAs w/seed AGCAGCA),miR-183-5p (miRNAs w/seed AUGGCAC),miR-193a-3p (and other miRNAs w/seed ACUGGCC),miR-199a-5p (and other miRNAs w/seed CCAGUGU),miR-21-5p (and other miRNAs w/seed AGCUUAU),miR-221-3p (a…	15
Gastrointestinal Disease	hepatocellular carcinoma	5.46E-10			miR-100-5p (and other miRNAs w/seed ACCCGUA),miR-103-3p (and other miRNAs w/seed GCAGCAU),miR-148b-3p (and other miRNAs w/seed CAGUGCA),miR-155-5p (miRNAs w/seed UAAUGCU),miR-16-5p (and other miRNAs w/seed AGCAGCA),miR-183-5p (miRNAs w/seed AUGGCAC),miR-193a-3p (and other miRNAs w/seed ACUGGCC),miR-199a-5p (and other miRNAs w/seed CCAGUGU),miR-21-5p (and other miRNAs w/seed AGCUUAU),miR-221-3p (a…	15
Hepatic System Disease	hepatocellular carcinoma	5.46E-10			miR-100-5p (and other miRNAs w/seed ACCCGUA),miR-103-3p (and other miRNAs w/seed GCAGCAU),miR-148b-3p (and other miRNAs w/seed CAGUGCA),miR-155-5p (miRNAs w/seed UAAUGCU),miR-16-5p (and other miRNAs w/seed AGCAGCA),miR-183-5p (miRNAs w/seed AUGGCAC),miR-193a-3p (and other miRNAs w/seed ACUGGCC),miR-199a-5p (and other miRNAs w/seed CCAGUGU),miR-21-5p (and other miRNAs w/seed AGCUUAU),miR-221-3p (a…	15
Gastrointestinal Disease	non-insulin-dependent diabetes mellitus	5.76E-10			miR-103-3p (and other miRNAs w/seed GCAGCAU),miR-129-1-3p (and other miRNAs w/seed AGCCCUU),miR-148b-3p (and other miRNAs w/seed CAGUGCA),miR-16-5p (and other miRNAs w/seed AGCAGCA),miR-183-5p (miRNAs w/seed AUGGCAC),miR-19b-3p (and other miRNAs w/seed GUGCAAA),miR-221-3p (and other miRNAs w/seed GCUACAU),miR-223-3p (miRNAs w/seed GUCAGUU),miR-27a-3p (and other miRNAs w/seed UCACAGU),miR-34a-5p (…	13
Endocrine System Disorders	non-insulin-dependent diabetes mellitus	5.76E-10			miR-103-3p (and other miRNAs w/seed GCAGCAU),miR-129-1-3p (and other miRNAs w/seed AGCCCUU),miR-148b-3p (and other miRNAs w/seed CAGUGCA),miR-16-5p (and other miRNAs w/seed AGCAGCA),miR-183-5p (miRNAs w/seed AUGGCAC),miR-19b-3p (and other miRNAs w/seed GUGCAAA),miR-221-3p (and other miRNAs w/seed GCUACAU),miR-223-3p (miRNAs w/seed GUCAGUU),miR-27a-3p (and other miRNAs w/seed UCACAGU),miR-34a-5p (…	13
Metabolic Disease	non-insulin-dependent diabetes mellitus	5.76E-10			miR-103-3p (and other miRNAs w/seed GCAGCAU),miR-129-1-3p (and other miRNAs w/seed AGCCCUU),miR-148b-3p (and other miRNAs w/seed CAGUGCA),miR-16-5p (and other miRNAs w/seed AGCAGCA),miR-183-5p (miRNAs w/seed AUGGCAC),miR-19b-3p (and other miRNAs w/seed GUGCAAA),miR-221-3p (and other miRNAs w/seed GCUACAU),miR-223-3p (miRNAs w/seed GUCAGUU),miR-27a-3p (and other miRNAs w/seed UCACAGU),miR-34a-5p (…	13
Cancer	gastric cancer	6.93E-10			miR-103-3p (and other miRNAs w/seed GCAGCAU),miR-148b-3p (and other miRNAs w/seed CAGUGCA),miR-16-5p (and other miRNAs w/seed AGCAGCA),miR-183-5p (miRNAs w/seed AUGGCAC),miR-18a-5p (and other miRNAs w/seed AAGGUGC),miR-191-5p (and other miRNAs w/seed AACGGAA),miR-19b-3p (and other miRNAs w/seed GUGCAAA),miR-21-5p (and other miRNAs w/seed AGCUUAU),miR-214-3p (and other miRNAs w/seed CAGCAGG),miR-2…	12
Gastrointestinal Disease	gastric cancer	6.93E-10			miR-103-3p (and other miRNAs w/seed GCAGCAU),miR-148b-3p (and other miRNAs w/seed CAGUGCA),miR-16-5p (and other miRNAs w/seed AGCAGCA),miR-183-5p (miRNAs w/seed AUGGCAC),miR-18a-5p (and other miRNAs w/seed AAGGUGC),miR-191-5p (and other miRNAs w/seed AACGGAA),miR-19b-3p (and other miRNAs w/seed GUGCAAA),miR-21-5p (and other miRNAs w/seed AGCUUAU),miR-214-3p (and other miRNAs w/seed CAGCAGG),miR-2…	12
Cancer	lymphomagenesis	1.87E-09			miR-101-3p (and other miRNAs w/seed ACAGUAC),miR-10a-5p (and other miRNAs w/seed ACCCUGU),miR-140-3p (miRNAs w/seed ACCACAG),miR-148b-3p (and other miRNAs w/seed CAGUGCA),miR-155-5p (miRNAs w/seed UAAUGCU),miR-16-5p (and other miRNAs w/seed AGCAGCA),miR-186-5p (miRNAs w/seed AAAGAAU),miR-18a-5p (and other miRNAs w/seed AAGGUGC),miR-19b-3p (and other miRNAs w/seed GUGCAAA),miR-21-5p (and other miR…	15
Hematological Disease	lymphomagenesis	1.87E-09			miR-101-3p (and other miRNAs w/seed ACAGUAC),miR-10a-5p (and other miRNAs w/seed ACCCUGU),miR-140-3p (miRNAs w/seed ACCACAG),miR-148b-3p (and other miRNAs w/seed CAGUGCA),miR-155-5p (miRNAs w/seed UAAUGCU),miR-16-5p (and other miRNAs w/seed AGCAGCA),miR-186-5p (miRNAs w/seed AAAGAAU),miR-18a-5p (and other miRNAs w/seed AAGGUGC),miR-19b-3p (and other miRNAs w/seed GUGCAAA),miR-21-5p (and other miR…	15
Endocrine System Disorders	insulin resistance	2.13E-09			miR-103-3p (and other miRNAs w/seed GCAGCAU),miR-129-1-3p (and other miRNAs w/seed AGCCCUU),miR-141-3p (and other miRNAs w/seed AACACUG),miR-148b-3p (and other miRNAs w/seed CAGUGCA),miR-16-5p (and other miRNAs w/seed AGCAGCA),miR-183-5p (miRNAs w/seed AUGGCAC),miR-19b-3p (and other miRNAs w/seed GUGCAAA),miR-21-5p (and other miRNAs w/seed AGCUUAU),miR-221-3p (and other miRNAs w/seed GCUACAU),miR…	15
Metabolic Disease	insulin resistance	2.13E-09			miR-103-3p (and other miRNAs w/seed GCAGCAU),miR-129-1-3p (and other miRNAs w/seed AGCCCUU),miR-141-3p (and other miRNAs w/seed AACACUG),miR-148b-3p (and other miRNAs w/seed CAGUGCA),miR-16-5p (and other miRNAs w/seed AGCAGCA),miR-183-5p (miRNAs w/seed AUGGCAC),miR-19b-3p (and other miRNAs w/seed GUGCAAA),miR-21-5p (and other miRNAs w/seed AGCUUAU),miR-221-3p (and other miRNAs w/seed GCUACAU),miR…	15
Hereditary Disorder	Muscular Dystrophy	5.61E-09			miR-100-5p (and other miRNAs w/seed ACCCGUA),miR-103-3p (and other miRNAs w/seed GCAGCAU),miR-148b-3p (and other miRNAs w/seed CAGUGCA),miR-155-5p (miRNAs w/seed UAAUGCU),miR-19b-3p (and other miRNAs w/seed GUGCAAA),miR-28-3p (and other miRNAs w/seed ACUAGAU),miR-30a-3p (and other miRNAs w/seed UUUCAGU),miR-374b-5p (and other miRNAs w/seed UAUAAUA),miR-532-3p (miRNAs w/seed CUCCCAC)	9
Skeletal and Muscular Disorders	Muscular Dystrophy	5.61E-09			miR-100-5p (and other miRNAs w/seed ACCCGUA),miR-103-3p (and other miRNAs w/seed GCAGCAU),miR-148b-3p (and other miRNAs w/seed CAGUGCA),miR-155-5p (miRNAs w/seed UAAUGCU),miR-19b-3p (and other miRNAs w/seed GUGCAAA),miR-28-3p (and other miRNAs w/seed ACUAGAU),miR-30a-3p (and other miRNAs w/seed UUUCAGU),miR-374b-5p (and other miRNAs w/seed UAUAAUA),miR-532-3p (miRNAs w/seed CUCCCAC)	9
Cancer	urinary tract tumor	9.29E-09			miR-101-3p (and other miRNAs w/seed ACAGUAC),miR-126-5p (and other miRNAs w/seed AUUAUUA),miR-141-3p (and other miRNAs w/seed AACACUG),miR-155-5p (miRNAs w/seed UAAUGCU),miR-193a-3p (and other miRNAs w/seed ACUGGCC),miR-199a-5p (and other miRNAs w/seed CCAGUGU),miR-200b-3p (and other miRNAs w/seed AAUACUG),miR-204-5p (and other miRNAs w/seed UCCCUUU),miR-21-5p (and other miRNAs w/seed AGCUUAU),mi…	14
Renal and Urological Disease	urinary tract tumor	9.29E-09			miR-101-3p (and other miRNAs w/seed ACAGUAC),miR-126-5p (and other miRNAs w/seed AUUAUUA),miR-141-3p (and other miRNAs w/seed AACACUG),miR-155-5p (miRNAs w/seed UAAUGCU),miR-193a-3p (and other miRNAs w/seed ACUGGCC),miR-199a-5p (and other miRNAs w/seed CCAGUGU),miR-200b-3p (and other miRNAs w/seed AAUACUG),miR-204-5p (and other miRNAs w/seed UCCCUUU),miR-21-5p (and other miRNAs w/seed AGCUUAU),mi…	14
Cancer	lymphohematopoietic cancer	9.43E-09			miR-100-5p (and other miRNAs w/seed ACCCGUA),miR-101-3p (and other miRNAs w/seed ACAGUAC),miR-10a-5p (and other miRNAs w/seed ACCCUGU),miR-140-3p (miRNAs w/seed ACCACAG),miR-148b-3p (and other miRNAs w/seed CAGUGCA),miR-155-5p (miRNAs w/seed UAAUGCU),miR-16-5p (and other miRNAs w/seed AGCAGCA),miR-186-5p (miRNAs w/seed AAAGAAU),miR-18a-5p (and other miRNAs w/seed AAGGUGC),miR-196a-5p (and other m…	20
Inflammatory Response	inflammation of organ	1.27E-08			miR-100-5p (and other miRNAs w/seed ACCCGUA),miR-140-3p (miRNAs w/seed ACCACAG),miR-155-5p (miRNAs w/seed UAAUGCU),miR-16-5p (and other miRNAs w/seed AGCAGCA),miR-17-3p (and other miRNAs w/seed CUGCAGU),miR-18a-5p (and other miRNAs w/seed AAGGUGC),miR-199a-5p (and other miRNAs w/seed CCAGUGU),miR-19b-3p (and other miRNAs w/seed GUGCAAA),miR-200b-3p (and other miRNAs w/seed AAUACUG),miR-21-5p (and…	22
Organismal Development	growth of Murine cytomegalovirus	2.98E-08		1.993	miR-103-3p (and other miRNAs w/seed GCAGCAU),miR-148b-3p (and other miRNAs w/seed CAGUGCA),miR-214-3p (and other miRNAs w/seed CAGCAGG),miR-30c-5p (and other miRNAs w/seed GUAAACA)	4
Cellular Development	maturation of chondrocyte cell lines	2.98E-08	Decreased	-2.000	miR-204-5p (and other miRNAs w/seed UCCCUUU),miR-205-5p (and other miRNAs w/seed CCUUCAU),miR-30c-5p (and other miRNAs w/seed GUAAACA),miR-34a-5p (and other miRNAs w/seed GGCAGUG)	4
Cancer	hematological neoplasia	3.44E-08			miR-101-3p (and other miRNAs w/seed ACAGUAC),miR-10a-5p (and other miRNAs w/seed ACCCUGU),miR-140-3p (miRNAs w/seed ACCACAG),miR-148b-3p (and other miRNAs w/seed CAGUGCA),miR-155-5p (miRNAs w/seed UAAUGCU),miR-16-5p (and other miRNAs w/seed AGCAGCA),miR-186-5p (miRNAs w/seed AAAGAAU),miR-18a-5p (and other miRNAs w/seed AAGGUGC),miR-196a-5p (and other miRNAs w/seed AGGUAGU),miR-19b-3p (and other m…	19
Hematological Disease	hematological neoplasia	3.44E-08			miR-101-3p (and other miRNAs w/seed ACAGUAC),miR-10a-5p (and other miRNAs w/seed ACCCUGU),miR-140-3p (miRNAs w/seed ACCACAG),miR-148b-3p (and other miRNAs w/seed CAGUGCA),miR-155-5p (miRNAs w/seed UAAUGCU),miR-16-5p (and other miRNAs w/seed AGCAGCA),miR-186-5p (miRNAs w/seed AAAGAAU),miR-18a-5p (and other miRNAs w/seed AAGGUGC),miR-196a-5p (and other miRNAs w/seed AGGUAGU),miR-19b-3p (and other m…	19
Cancer	lung squamous cell carcinoma	4.70E-08			miR-141-3p (and other miRNAs w/seed AACACUG),miR-16-5p (and other miRNAs w/seed AGCAGCA),miR-182-5p (and other miRNAs w/seed UUGGCAA),miR-183-5p (miRNAs w/seed AUGGCAC),miR-200b-3p (and other miRNAs w/seed AAUACUG),miR-224-5p (miRNAs w/seed AAGUCAC)	6
Respiratory Disease	lung squamous cell carcinoma	4.70E-08			miR-141-3p (and other miRNAs w/seed AACACUG),miR-16-5p (and other miRNAs w/seed AGCAGCA),miR-182-5p (and other miRNAs w/seed UUGGCAA),miR-183-5p (miRNAs w/seed AUGGCAC),miR-200b-3p (and other miRNAs w/seed AAUACUG),miR-224-5p (miRNAs w/seed AAGUCAC)	6
Organismal Injury and Abnormalities	Fibrosis	8.04E-08			miR-140-3p (miRNAs w/seed ACCACAG),miR-141-3p (and other miRNAs w/seed AACACUG),miR-155-5p (miRNAs w/seed UAAUGCU),miR-16-5p (and other miRNAs w/seed AGCAGCA),miR-17-3p (and other miRNAs w/seed CUGCAGU),miR-18a-5p (and other miRNAs w/seed AAGGUGC),miR-199a-5p (and other miRNAs w/seed CCAGUGU),miR-19b-3p (and other miRNAs w/seed GUGCAAA),miR-21-5p (and other miRNAs w/seed AGCUUAU),miR-224-5p (miRN…	14
Cancer	papillary thyroid cancer	1.04E-07			miR-17-3p (and other miRNAs w/seed CUGCAGU),miR-21-5p (and other miRNAs w/seed AGCUUAU),miR-221-3p (and other miRNAs w/seed GCUACAU),miR-223-3p (miRNAs w/seed GUCAGUU),miR-224-5p (miRNAs w/seed AAGUCAC),miR-30c-5p (and other miRNAs w/seed GUAAACA),miR-34a-5p (and other miRNAs w/seed GGCAGUG)	7
Endocrine System Disorders	papillary thyroid cancer	1.04E-07			miR-17-3p (and other miRNAs w/seed CUGCAGU),miR-21-5p (and other miRNAs w/seed AGCUUAU),miR-221-3p (and other miRNAs w/seed GCUACAU),miR-223-3p (miRNAs w/seed GUCAGUU),miR-224-5p (miRNAs w/seed AAGUCAC),miR-30c-5p (and other miRNAs w/seed GUAAACA),miR-34a-5p (and other miRNAs w/seed GGCAGUG)	7
Gastrointestinal Disease	chronic hepatitis B	1.20E-07			miR-100-5p (and other miRNAs w/seed ACCCGUA),miR-16-5p (and other miRNAs w/seed AGCAGCA),miR-199a-5p (and other miRNAs w/seed CCAGUGU),miR-221-3p (and other miRNAs w/seed GCUACAU),miR-27a-3p (and other miRNAs w/seed UCACAGU)	5
Hepatic System Disease	chronic hepatitis B	1.20E-07			miR-100-5p (and other miRNAs w/seed ACCCGUA),miR-16-5p (and other miRNAs w/seed AGCAGCA),miR-199a-5p (and other miRNAs w/seed CCAGUGU),miR-221-3p (and other miRNAs w/seed GCUACAU),miR-27a-3p (and other miRNAs w/seed UCACAGU)	5
Inflammatory Response	chronic hepatitis B	1.20E-07			miR-100-5p (and other miRNAs w/seed ACCCGUA),miR-16-5p (and other miRNAs w/seed AGCAGCA),miR-199a-5p (and other miRNAs w/seed CCAGUGU),miR-221-3p (and other miRNAs w/seed GCUACAU),miR-27a-3p (and other miRNAs w/seed UCACAGU)	5
Inflammatory Disease	chronic hepatitis B	1.20E-07			miR-100-5p (and other miRNAs w/seed ACCCGUA),miR-16-5p (and other miRNAs w/seed AGCAGCA),miR-199a-5p (and other miRNAs w/seed CCAGUGU),miR-221-3p (and other miRNAs w/seed GCUACAU),miR-27a-3p (and other miRNAs w/seed UCACAGU)	5
Digestive System Development and Function	chronic hepatitis B	1.20E-07			miR-100-5p (and other miRNAs w/seed ACCCGUA),miR-16-5p (and other miRNAs w/seed AGCAGCA),miR-199a-5p (and other miRNAs w/seed CCAGUGU),miR-221-3p (and other miRNAs w/seed GCUACAU),miR-27a-3p (and other miRNAs w/seed UCACAGU)	5
Hepatic System Development and Function	chronic hepatitis B	1.20E-07			miR-100-5p (and other miRNAs w/seed ACCCGUA),miR-16-5p (and other miRNAs w/seed AGCAGCA),miR-199a-5p (and other miRNAs w/seed CCAGUGU),miR-221-3p (and other miRNAs w/seed GCUACAU),miR-27a-3p (and other miRNAs w/seed UCACAGU)	5
Infectious Disease	chronic hepatitis B	1.20E-07			miR-100-5p (and other miRNAs w/seed ACCCGUA),miR-16-5p (and other miRNAs w/seed AGCAGCA),miR-199a-5p (and other miRNAs w/seed CCAGUGU),miR-221-3p (and other miRNAs w/seed GCUACAU),miR-27a-3p (and other miRNAs w/seed UCACAGU)	5
Organ Development	chronic hepatitis B	1.20E-07			miR-100-5p (and other miRNAs w/seed ACCCGUA),miR-16-5p (and other miRNAs w/seed AGCAGCA),miR-199a-5p (and other miRNAs w/seed CCAGUGU),miR-221-3p (and other miRNAs w/seed GCUACAU),miR-27a-3p (and other miRNAs w/seed UCACAGU)	5
Cancer	bladder tumor	1.59E-07			miR-101-3p (and other miRNAs w/seed ACAGUAC),miR-126-5p (and other miRNAs w/seed AUUAUUA),miR-193a-3p (and other miRNAs w/seed ACUGGCC),miR-204-5p (and other miRNAs w/seed UCCCUUU),miR-21-5p (and other miRNAs w/seed AGCUUAU),miR-26a-5p (and other miRNAs w/seed UCAAGUA),miR-291a-3p (and other miRNAs w/seed AAGUGCU),miR-503-5p (miRNAs w/seed AGCAGCG)	8
Renal and Urological Disease	bladder tumor	1.59E-07			miR-101-3p (and other miRNAs w/seed ACAGUAC),miR-126-5p (and other miRNAs w/seed AUUAUUA),miR-193a-3p (and other miRNAs w/seed ACUGGCC),miR-204-5p (and other miRNAs w/seed UCCCUUU),miR-21-5p (and other miRNAs w/seed AGCUUAU),miR-26a-5p (and other miRNAs w/seed UCAAGUA),miR-291a-3p (and other miRNAs w/seed AAGUGCU),miR-503-5p (miRNAs w/seed AGCAGCG)	8
Cellular Development	proliferation of tumor cell lines	2.34E-07		-0.731	miR-100-5p (and other miRNAs w/seed ACCCGUA),miR-101-3p (and other miRNAs w/seed ACAGUAC),miR-10a-5p (and other miRNAs w/seed ACCCUGU),miR-141-3p (and other miRNAs w/seed AACACUG),miR-148b-3p (and other miRNAs w/seed CAGUGCA),miR-155-5p (miRNAs w/seed UAAUGCU),miR-16-5p (and other miRNAs w/seed AGCAGCA),miR-17-3p (and other miRNAs w/seed CUGCAGU),miR-182-5p (and other miRNAs w/seed UUGGCAA),miR-1…	23
Cellular Growth and Proliferation	proliferation of tumor cell lines	2.34E-07		-0.731	miR-100-5p (and other miRNAs w/seed ACCCGUA),miR-101-3p (and other miRNAs w/seed ACAGUAC),miR-10a-5p (and other miRNAs w/seed ACCCUGU),miR-141-3p (and other miRNAs w/seed AACACUG),miR-148b-3p (and other miRNAs w/seed CAGUGCA),miR-155-5p (miRNAs w/seed UAAUGCU),miR-16-5p (and other miRNAs w/seed AGCAGCA),miR-17-3p (and other miRNAs w/seed CUGCAGU),miR-182-5p (and other miRNAs w/seed UUGGCAA),miR-1…	23
Cancer	Cancer	2.61E-07		0.440	let-7a-3p (and other miRNAs w/seed UAUACAA),miR-100-5p (and other miRNAs w/seed ACCCGUA),miR-101-3p (and other miRNAs w/seed ACAGUAC),miR-103-3p (and other miRNAs w/seed GCAGCAU),miR-10a-5p (and other miRNAs w/seed ACCCUGU),miR-126-5p (and other miRNAs w/seed AUUAUUA),miR-129-1-3p (and other miRNAs w/seed AGCCCUU),miR-140-3p (miRNAs w/seed ACCACAG),miR-141-3p (and other miRNAs w/seed AACACUG),miR…	55
Cancer	melanoma	6.49E-07			miR-100-5p (and other miRNAs w/seed ACCCGUA),miR-10a-5p (and other miRNAs w/seed ACCCUGU),miR-148b-3p (and other miRNAs w/seed CAGUGCA),miR-155-5p (miRNAs w/seed UAAUGCU),miR-183-5p (miRNAs w/seed AUGGCAC),miR-196a-5p (and other miRNAs w/seed AGGUAGU),miR-200b-3p (and other miRNAs w/seed AAUACUG),miR-205-5p (and other miRNAs w/seed CCUUCAU),miR-221-3p (and other miRNAs w/seed GCUACAU),miR-27a-3p …	13
Gastrointestinal Disease	nonalcoholic fatty liver disease	1.10E-06			miR-103-3p (and other miRNAs w/seed GCAGCAU),miR-141-3p (and other miRNAs w/seed AACACUG),miR-21-5p (and other miRNAs w/seed AGCUUAU),miR-221-3p (and other miRNAs w/seed GCUACAU),miR-34a-5p (and other miRNAs w/seed GGCAGUG)	5
Endocrine System Disorders	nonalcoholic fatty liver disease	1.10E-06			miR-103-3p (and other miRNAs w/seed GCAGCAU),miR-141-3p (and other miRNAs w/seed AACACUG),miR-21-5p (and other miRNAs w/seed AGCUUAU),miR-221-3p (and other miRNAs w/seed GCUACAU),miR-34a-5p (and other miRNAs w/seed GGCAGUG)	5
Hepatic System Disease	nonalcoholic fatty liver disease	1.10E-06			miR-103-3p (and other miRNAs w/seed GCAGCAU),miR-141-3p (and other miRNAs w/seed AACACUG),miR-21-5p (and other miRNAs w/seed AGCUUAU),miR-221-3p (and other miRNAs w/seed GCUACAU),miR-34a-5p (and other miRNAs w/seed GGCAGUG)	5
Metabolic Disease	nonalcoholic fatty liver disease	1.10E-06			miR-103-3p (and other miRNAs w/seed GCAGCAU),miR-141-3p (and other miRNAs w/seed AACACUG),miR-21-5p (and other miRNAs w/seed AGCUUAU),miR-221-3p (and other miRNAs w/seed GCUACAU),miR-34a-5p (and other miRNAs w/seed GGCAGUG)	5
Cardiovascular Disease	late-onset preeclampsia	1.24E-06			miR-16-5p (and other miRNAs w/seed AGCAGCA),miR-221-3p (and other miRNAs w/seed GCUACAU),miR-26a-5p (and other miRNAs w/seed UCAAGUA)	3
Cancer	myelodysplastic syndrome with 5q- syndrome	1.66E-06			miR-100-5p (and other miRNAs w/seed ACCCGUA),miR-10a-5p (and other miRNAs w/seed ACCCUGU),miR-148b-3p (and other miRNAs w/seed CAGUGCA),miR-34a-5p (and other miRNAs w/seed GGCAGUG)	4
Hematological Disease	myelodysplastic syndrome with 5q- syndrome	1.66E-06			miR-100-5p (and other miRNAs w/seed ACCCGUA),miR-10a-5p (and other miRNAs w/seed ACCCUGU),miR-148b-3p (and other miRNAs w/seed CAGUGCA),miR-34a-5p (and other miRNAs w/seed GGCAGUG)	4
Hereditary Disorder	myelodysplastic syndrome with 5q- syndrome	1.66E-06			miR-100-5p (and other miRNAs w/seed ACCCGUA),miR-10a-5p (and other miRNAs w/seed ACCCUGU),miR-148b-3p (and other miRNAs w/seed CAGUGCA),miR-34a-5p (and other miRNAs w/seed GGCAGUG)	4
Cancer	epithelial neoplasia	1.94E-06			let-7a-3p (and other miRNAs w/seed UAUACAA),miR-100-5p (and other miRNAs w/seed ACCCGUA),miR-101-3p (and other miRNAs w/seed ACAGUAC),miR-103-3p (and other miRNAs w/seed GCAGCAU),miR-10a-5p (and other miRNAs w/seed ACCCUGU),miR-126-5p (and other miRNAs w/seed AUUAUUA),miR-129-1-3p (and other miRNAs w/seed AGCCCUU),miR-141-3p (and other miRNAs w/seed AACACUG),miR-148b-3p (and other miRNAs w/seed C…	49
Cancer	malignant mesothelioma	2.01E-06			let-7a-3p (and other miRNAs w/seed UAUACAA),miR-195-3p (and other miRNAs w/seed CAAUAUU),miR-483-3p (miRNAs w/seed CACUCCU),miR-615-3p (miRNAs w/seed CCGAGCC)	4
Cancer	recurrent cancer	3.93E-06			miR-100-5p (and other miRNAs w/seed ACCCGUA),miR-141-3p (and other miRNAs w/seed AACACUG),miR-191-5p (and other miRNAs w/seed AACGGAA),miR-200b-3p (and other miRNAs w/seed AAUACUG)	4
Dermatological Diseases and Conditions	psoriasis	4.02E-06			miR-103-3p (and other miRNAs w/seed GCAGCAU),miR-141-3p (and other miRNAs w/seed AACACUG),miR-148b-3p (and other miRNAs w/seed CAGUGCA),miR-155-5p (miRNAs w/seed UAAUGCU),miR-16-5p (and other miRNAs w/seed AGCAGCA),miR-183-5p (miRNAs w/seed AUGGCAC),miR-193a-3p (and other miRNAs w/seed ACUGGCC),miR-205-5p (and other miRNAs w/seed CCUUCAU),miR-21-5p (and other miRNAs w/seed AGCUUAU),miR-221-3p (an…	13
Cancer	solid tumor	4.24E-06			miR-100-5p (and other miRNAs w/seed ACCCGUA),miR-101-3p (and other miRNAs w/seed ACAGUAC),miR-103-3p (and other miRNAs w/seed GCAGCAU),miR-10a-5p (and other miRNAs w/seed ACCCUGU),miR-126-5p (and other miRNAs w/seed AUUAUUA),miR-129-1-3p (and other miRNAs w/seed AGCCCUU),miR-141-3p (and other miRNAs w/seed AACACUG),miR-148b-3p (and other miRNAs w/seed CAGUGCA),miR-155-5p (miRNAs w/seed UAAUGCU),m…	48
Organismal Development	growth of human herpesvirus 1	5.15E-06			miR-103-3p (and other miRNAs w/seed GCAGCAU),miR-214-3p (and other miRNAs w/seed CAGCAGG),miR-30c-5p (and other miRNAs w/seed GUAAACA)	3
Infectious Disease	growth of human herpesvirus 1	5.15E-06			miR-103-3p (and other miRNAs w/seed GCAGCAU),miR-214-3p (and other miRNAs w/seed CAGCAGG),miR-30c-5p (and other miRNAs w/seed GUAAACA)	3
Reproductive System Disease	genital tumor	6.59E-06			miR-100-5p (and other miRNAs w/seed ACCCGUA),miR-103-3p (and other miRNAs w/seed GCAGCAU),miR-10a-5p (and other miRNAs w/seed ACCCUGU),miR-141-3p (and other miRNAs w/seed AACACUG),miR-155-5p (miRNAs w/seed UAAUGCU),miR-16-5p (and other miRNAs w/seed AGCAGCA),miR-182-5p (and other miRNAs w/seed UUGGCAA),miR-183-5p (miRNAs w/seed AUGGCAC),miR-191-5p (and other miRNAs w/seed AACGGAA),miR-19b-3p (and…	19
Cancer	genital tumor	6.59E-06			miR-100-5p (and other miRNAs w/seed ACCCGUA),miR-103-3p (and other miRNAs w/seed GCAGCAU),miR-10a-5p (and other miRNAs w/seed ACCCUGU),miR-141-3p (and other miRNAs w/seed AACACUG),miR-155-5p (miRNAs w/seed UAAUGCU),miR-16-5p (and other miRNAs w/seed AGCAGCA),miR-182-5p (and other miRNAs w/seed UUGGCAA),miR-183-5p (miRNAs w/seed AUGGCAC),miR-191-5p (and other miRNAs w/seed AACGGAA),miR-19b-3p (and…	19
Cancer	carcinoma	9.54E-06			miR-100-5p (and other miRNAs w/seed ACCCGUA),miR-101-3p (and other miRNAs w/seed ACAGUAC),miR-103-3p (and other miRNAs w/seed GCAGCAU),miR-10a-5p (and other miRNAs w/seed ACCCUGU),miR-126-5p (and other miRNAs w/seed AUUAUUA),miR-129-1-3p (and other miRNAs w/seed AGCCCUU),miR-141-3p (and other miRNAs w/seed AACACUG),miR-148b-3p (and other miRNAs w/seed CAGUGCA),miR-155-5p (miRNAs w/seed UAAUGCU),m…	47
Reproductive System Disease	corticotrophic adenoma	1.01E-05			miR-141-3p (and other miRNAs w/seed AACACUG),miR-16-5p (and other miRNAs w/seed AGCAGCA),miR-21-5p (and other miRNAs w/seed AGCUUAU)	3
Cancer	corticotrophic adenoma	1.01E-05			miR-141-3p (and other miRNAs w/seed AACACUG),miR-16-5p (and other miRNAs w/seed AGCAGCA),miR-21-5p (and other miRNAs w/seed AGCUUAU)	3
Endocrine System Disorders	corticotrophic adenoma	1.01E-05			miR-141-3p (and other miRNAs w/seed AACACUG),miR-16-5p (and other miRNAs w/seed AGCAGCA),miR-21-5p (and other miRNAs w/seed AGCUUAU)	3
Neurological Disease	corticotrophic adenoma	1.01E-05			miR-141-3p (and other miRNAs w/seed AACACUG),miR-16-5p (and other miRNAs w/seed AGCAGCA),miR-21-5p (and other miRNAs w/seed AGCUUAU)	3
Cellular Movement	migration of tumor cell lines	1.18E-05	Decreased	-2.904	miR-10a-5p (and other miRNAs w/seed ACCCUGU),miR-141-3p (and other miRNAs w/seed AACACUG),miR-16-5p (and other miRNAs w/seed AGCAGCA),miR-193a-3p (and other miRNAs w/seed ACUGGCC),miR-200b-3p (and other miRNAs w/seed AAUACUG),miR-21-5p (and other miRNAs w/seed AGCUUAU),miR-221-3p (and other miRNAs w/seed GCUACAU),miR-224-5p (miRNAs w/seed AAGUCAC),miR-26a-5p (and other miRNAs w/seed UCAAGUA),miR-…	12
Reproductive System Disease	recurrent ovarian cancer	1.60E-05			miR-141-3p (and other miRNAs w/seed AACACUG),miR-200b-3p (and other miRNAs w/seed AAUACUG)	2
Cancer	recurrent ovarian cancer	1.60E-05			miR-141-3p (and other miRNAs w/seed AACACUG),miR-200b-3p (and other miRNAs w/seed AAUACUG)	2
Endocrine System Disorders	recurrent ovarian cancer	1.60E-05			miR-141-3p (and other miRNAs w/seed AACACUG),miR-200b-3p (and other miRNAs w/seed AAUACUG)	2
Cellular Development	proliferation of thyroid tumor cell lines	1.78E-05			miR-17-3p (and other miRNAs w/seed CUGCAGU),miR-18a-5p (and other miRNAs w/seed AAGGUGC),miR-19b-3p (and other miRNAs w/seed GUGCAAA),miR-346 (and other miRNAs w/seed GUCUGCC)	4
Cellular Growth and Proliferation	proliferation of thyroid tumor cell lines	1.78E-05			miR-17-3p (and other miRNAs w/seed CUGCAGU),miR-18a-5p (and other miRNAs w/seed AAGGUGC),miR-19b-3p (and other miRNAs w/seed GUGCAAA),miR-346 (and other miRNAs w/seed GUCUGCC)	4
Cancer	nasopharyngeal cancer	2.17E-05			miR-16-5p (and other miRNAs w/seed AGCAGCA),miR-200b-3p (and other miRNAs w/seed AAUACUG),miR-26a-5p (and other miRNAs w/seed UCAAGUA),miR-27a-3p (and other miRNAs w/seed UCACAGU)	4
Reproductive System Disease	pituitary ACTH hypersecretion	2.74E-05			miR-141-3p (and other miRNAs w/seed AACACUG),miR-16-5p (and other miRNAs w/seed AGCAGCA),miR-21-5p (and other miRNAs w/seed AGCUUAU)	3
Endocrine System Disorders	pituitary ACTH hypersecretion	2.74E-05			miR-141-3p (and other miRNAs w/seed AACACUG),miR-16-5p (and other miRNAs w/seed AGCAGCA),miR-21-5p (and other miRNAs w/seed AGCUUAU)	3
Metabolic Disease	pituitary ACTH hypersecretion	2.74E-05			miR-141-3p (and other miRNAs w/seed AACACUG),miR-16-5p (and other miRNAs w/seed AGCAGCA),miR-21-5p (and other miRNAs w/seed AGCUUAU)	3
Neurological Disease	Alzheimer's disease	2.95E-05			miR-100-5p (and other miRNAs w/seed ACCCGUA),miR-101-3p (and other miRNAs w/seed ACAGUAC),miR-103-3p (and other miRNAs w/seed GCAGCAU),miR-148b-3p (and other miRNAs w/seed CAGUGCA),miR-16-5p (and other miRNAs w/seed AGCAGCA),miR-19b-3p (and other miRNAs w/seed GUGCAAA),miR-200b-3p (and other miRNAs w/seed AAUACUG),miR-26a-5p (and other miRNAs w/seed UCAAGUA),miR-27a-3p (and other miRNAs w/seed UC…	11
Psychological Disorders	Alzheimer's disease	2.95E-05			miR-100-5p (and other miRNAs w/seed ACCCGUA),miR-101-3p (and other miRNAs w/seed ACAGUAC),miR-103-3p (and other miRNAs w/seed GCAGCAU),miR-148b-3p (and other miRNAs w/seed CAGUGCA),miR-16-5p (and other miRNAs w/seed AGCAGCA),miR-19b-3p (and other miRNAs w/seed GUGCAAA),miR-200b-3p (and other miRNAs w/seed AAUACUG),miR-26a-5p (and other miRNAs w/seed UCAAGUA),miR-27a-3p (and other miRNAs w/seed UC…	11
Cellular Movement	cell movement of tumor cell lines	3.14E-05	Decreased	-3.541	miR-10a-5p (and other miRNAs w/seed ACCCUGU),miR-141-3p (and other miRNAs w/seed AACACUG),miR-155-5p (miRNAs w/seed UAAUGCU),miR-16-5p (and other miRNAs w/seed AGCAGCA),miR-193a-3p (and other miRNAs w/seed ACUGGCC),miR-200b-3p (and other miRNAs w/seed AAUACUG),miR-21-5p (and other miRNAs w/seed AGCUUAU),miR-221-3p (and other miRNAs w/seed GCUACAU),miR-224-5p (miRNAs w/seed AAGUCAC),miR-26a-5p (an…	13
Cancer	pancreatic adenocarcinoma	4.09E-05			miR-155-5p (miRNAs w/seed UAAUGCU),miR-196a-5p (and other miRNAs w/seed AGGUAGU),miR-21-5p (and other miRNAs w/seed AGCUUAU),miR-27a-3p (and other miRNAs w/seed UCACAGU)	4
Gastrointestinal Disease	pancreatic adenocarcinoma	4.09E-05			miR-155-5p (miRNAs w/seed UAAUGCU),miR-196a-5p (and other miRNAs w/seed AGGUAGU),miR-21-5p (and other miRNAs w/seed AGCUUAU),miR-27a-3p (and other miRNAs w/seed UCACAGU)	4
Endocrine System Disorders	pancreatic adenocarcinoma	4.09E-05			miR-155-5p (miRNAs w/seed UAAUGCU),miR-196a-5p (and other miRNAs w/seed AGGUAGU),miR-21-5p (and other miRNAs w/seed AGCUUAU),miR-27a-3p (and other miRNAs w/seed UCACAGU)	4
Cell Cycle	arrest in sub-G1 phase	7.87E-05			miR-16-5p (and other miRNAs w/seed AGCAGCA),miR-27a-3p (and other miRNAs w/seed UCACAGU),miR-34a-5p (and other miRNAs w/seed GGCAGUG)	3
Cancer	adrenal cortex tumor	9.09E-05			miR-100-5p (and other miRNAs w/seed ACCCGUA),miR-214-3p (and other miRNAs w/seed CAGCAGG),miR-503-5p (miRNAs w/seed AGCAGCG)	3
Cellular Development	differentiation of adipose mesenchymal stem cells	9.53E-05			miR-196a-5p (and other miRNAs w/seed AGGUAGU),miR-21-5p (and other miRNAs w/seed AGCUUAU)	2
Hematopoiesis	differentiation of adipose mesenchymal stem cells	9.53E-05			miR-196a-5p (and other miRNAs w/seed AGGUAGU),miR-21-5p (and other miRNAs w/seed AGCUUAU)	2
Reproductive System Disease	recurrent prostate cancer	9.53E-05			miR-100-5p (and other miRNAs w/seed ACCCGUA),miR-191-5p (and other miRNAs w/seed AACGGAA)	2
Cancer	recurrent prostate cancer	9.53E-05			miR-100-5p (and other miRNAs w/seed ACCCGUA),miR-191-5p (and other miRNAs w/seed AACGGAA)	2
Cancer	metastasis	1.10E-04			miR-148b-3p (and other miRNAs w/seed CAGUGCA),miR-155-5p (miRNAs w/seed UAAUGCU),miR-182-5p (and other miRNAs w/seed UUGGCAA),miR-183-5p (miRNAs w/seed AUGGCAC),miR-196a-5p (and other miRNAs w/seed AGGUAGU),miR-200b-3p (and other miRNAs w/seed AAUACUG),miR-205-5p (and other miRNAs w/seed CCUUCAU),miR-21-5p (and other miRNAs w/seed AGCUUAU),miR-27a-3p (and other miRNAs w/seed UCACAGU),miR-34a-5p (…	11
Cancer	brain cancer	1.11E-04			miR-10a-5p (and other miRNAs w/seed ACCCUGU),miR-141-3p (and other miRNAs w/seed AACACUG),miR-16-5p (and other miRNAs w/seed AGCAGCA),miR-19b-3p (and other miRNAs w/seed GUGCAAA),miR-21-5p (and other miRNAs w/seed AGCUUAU),miR-221-3p (and other miRNAs w/seed GCUACAU),miR-26a-5p (and other miRNAs w/seed UCAAGUA),miR-30c-5p (and other miRNAs w/seed GUAAACA)	8
Neurological Disease	brain cancer	1.11E-04			miR-10a-5p (and other miRNAs w/seed ACCCUGU),miR-141-3p (and other miRNAs w/seed AACACUG),miR-16-5p (and other miRNAs w/seed AGCAGCA),miR-19b-3p (and other miRNAs w/seed GUGCAAA),miR-21-5p (and other miRNAs w/seed AGCUUAU),miR-221-3p (and other miRNAs w/seed GCUACAU),miR-26a-5p (and other miRNAs w/seed UCAAGUA),miR-30c-5p (and other miRNAs w/seed GUAAACA)	8
Reproductive System Disease	endometriosis	1.29E-04			miR-100-5p (and other miRNAs w/seed ACCCGUA),miR-141-3p (and other miRNAs w/seed AACACUG),miR-16-5p (and other miRNAs w/seed AGCAGCA),miR-196a-5p (and other miRNAs w/seed AGGUAGU),miR-200b-3p (and other miRNAs w/seed AAUACUG),miR-223-3p (miRNAs w/seed GUCAGUU),miR-30a-3p (and other miRNAs w/seed UUUCAGU),miR-34a-5p (and other miRNAs w/seed GGCAGUG),miR-9-3p (and other miRNAs w/seed UAAAGCU)	9
Cell Death and Survival	apoptosis of glioblastoma cells	1.58E-04			miR-21-5p (and other miRNAs w/seed AGCUUAU),miR-221-3p (and other miRNAs w/seed GCUACAU)	2
Tumor Morphology	apoptosis of glioblastoma cells	1.58E-04			miR-21-5p (and other miRNAs w/seed AGCUUAU),miR-221-3p (and other miRNAs w/seed GCUACAU)	2
Cell Cycle	arrest in cell cycle progression of pancreatic cancer cell lines	1.58E-04			miR-21-5p (and other miRNAs w/seed AGCUUAU),miR-34a-5p (and other miRNAs w/seed GGCAGUG)	2
Cell Cycle	arrest in cell cycle progression of tumor cell lines	1.83E-04			miR-100-5p (and other miRNAs w/seed ACCCGUA),miR-193a-3p (and other miRNAs w/seed ACUGGCC),miR-205-5p (and other miRNAs w/seed CCUUCAU),miR-21-5p (and other miRNAs w/seed AGCUUAU),miR-34a-5p (and other miRNAs w/seed GGCAGUG)	5
Gastrointestinal Disease	cirrhosis of liver	2.11E-04			miR-100-5p (and other miRNAs w/seed ACCCGUA),miR-16-5p (and other miRNAs w/seed AGCAGCA),miR-199a-5p (and other miRNAs w/seed CCAGUGU),miR-221-3p (and other miRNAs w/seed GCUACAU),miR-27a-3p (and other miRNAs w/seed UCACAGU)	5
Hepatic System Disease	cirrhosis of liver	2.11E-04			miR-100-5p (and other miRNAs w/seed ACCCGUA),miR-16-5p (and other miRNAs w/seed AGCAGCA),miR-199a-5p (and other miRNAs w/seed CCAGUGU),miR-221-3p (and other miRNAs w/seed GCUACAU),miR-27a-3p (and other miRNAs w/seed UCACAGU)	5
Organismal Injury and Abnormalities	cirrhosis of liver	2.11E-04			miR-100-5p (and other miRNAs w/seed ACCCGUA),miR-16-5p (and other miRNAs w/seed AGCAGCA),miR-199a-5p (and other miRNAs w/seed CCAGUGU),miR-221-3p (and other miRNAs w/seed GCUACAU),miR-27a-3p (and other miRNAs w/seed UCACAGU)	5
Cellular Development	granulopoiesis of granulocytes	2.37E-04			miR-196a-5p (and other miRNAs w/seed AGGUAGU),miR-21-5p (and other miRNAs w/seed AGCUUAU)	2
Hematopoiesis	granulopoiesis of granulocytes	2.37E-04			miR-196a-5p (and other miRNAs w/seed AGGUAGU),miR-21-5p (and other miRNAs w/seed AGCUUAU)	2
Hematological System Development and Function	granulopoiesis of granulocytes	2.37E-04			miR-196a-5p (and other miRNAs w/seed AGGUAGU),miR-21-5p (and other miRNAs w/seed AGCUUAU)	2
Lymphoid Tissue Structure and Development	granulopoiesis of granulocytes	2.37E-04			miR-196a-5p (and other miRNAs w/seed AGGUAGU),miR-21-5p (and other miRNAs w/seed AGCUUAU)	2
Cancer	primary central nervous system lymphoma	2.37E-04			miR-19b-3p (and other miRNAs w/seed GUGCAAA),miR-21-5p (and other miRNAs w/seed AGCUUAU)	2
Hematological Disease	primary central nervous system lymphoma	2.37E-04			miR-19b-3p (and other miRNAs w/seed GUGCAAA),miR-21-5p (and other miRNAs w/seed AGCUUAU)	2
Cancer	esophageal carcinoma	2.87E-04			miR-100-5p (and other miRNAs w/seed ACCCGUA),miR-196a-5p (and other miRNAs w/seed AGGUAGU),miR-204-5p (and other miRNAs w/seed UCCCUUU),miR-21-5p (and other miRNAs w/seed AGCUUAU)	4
Gastrointestinal Disease	esophageal carcinoma	2.87E-04			miR-100-5p (and other miRNAs w/seed ACCCGUA),miR-196a-5p (and other miRNAs w/seed AGGUAGU),miR-204-5p (and other miRNAs w/seed UCCCUUU),miR-21-5p (and other miRNAs w/seed AGCUUAU)	4
Cellular Development	epithelial-mesenchymal transition of pancreatic cancer cell lines	3.31E-04			miR-141-3p (and other miRNAs w/seed AACACUG),miR-200b-3p (and other miRNAs w/seed AAUACUG)	2
Cellular Development	proliferation of cholangiocarcinoma cell lines	3.31E-04			miR-200b-3p (and other miRNAs w/seed AAUACUG),miR-21-5p (and other miRNAs w/seed AGCUUAU)	2
Cellular Growth and Proliferation	proliferation of cholangiocarcinoma cell lines	3.31E-04			miR-200b-3p (and other miRNAs w/seed AAUACUG),miR-21-5p (and other miRNAs w/seed AGCUUAU)	2
Cellular Development	proliferation of carcinoma cell lines	3.37E-04		-1.546	miR-155-5p (miRNAs w/seed UAAUGCU),miR-17-3p (and other miRNAs w/seed CUGCAGU),miR-183-5p (miRNAs w/seed AUGGCAC),miR-18a-5p (and other miRNAs w/seed AAGGUGC),miR-19b-3p (and other miRNAs w/seed GUGCAAA),miR-21-5p (and other miRNAs w/seed AGCUUAU),miR-346 (and other miRNAs w/seed GUCUGCC)	7
Cellular Growth and Proliferation	proliferation of carcinoma cell lines	3.37E-04		-1.546	miR-155-5p (miRNAs w/seed UAAUGCU),miR-17-3p (and other miRNAs w/seed CUGCAGU),miR-183-5p (miRNAs w/seed AUGGCAC),miR-18a-5p (and other miRNAs w/seed AAGGUGC),miR-19b-3p (and other miRNAs w/seed GUGCAAA),miR-21-5p (and other miRNAs w/seed AGCUUAU),miR-346 (and other miRNAs w/seed GUCUGCC)	7
Cancer	renal-cell carcinoma	3.63E-04			miR-141-3p (and other miRNAs w/seed AACACUG),miR-155-5p (miRNAs w/seed UAAUGCU),miR-16-5p (and other miRNAs w/seed AGCAGCA),miR-199a-5p (and other miRNAs w/seed CCAGUGU),miR-200b-3p (and other miRNAs w/seed AAUACUG),miR-204-5p (and other miRNAs w/seed UCCCUUU),miR-221-3p (and other miRNAs w/seed GCUACAU),miR-483-3p (miRNAs w/seed CACUCCU),miR-592 (and other miRNAs w/seed UGUGUCA)	9
Renal and Urological Disease	renal-cell carcinoma	3.63E-04			miR-141-3p (and other miRNAs w/seed AACACUG),miR-155-5p (miRNAs w/seed UAAUGCU),miR-16-5p (and other miRNAs w/seed AGCAGCA),miR-199a-5p (and other miRNAs w/seed CCAGUGU),miR-200b-3p (and other miRNAs w/seed AAUACUG),miR-204-5p (and other miRNAs w/seed UCCCUUU),miR-221-3p (and other miRNAs w/seed GCUACAU),miR-483-3p (miRNAs w/seed CACUCCU),miR-592 (and other miRNAs w/seed UGUGUCA)	9
Hereditary Disorder	Miyoshi myopathy	3.72E-04			miR-103-3p (and other miRNAs w/seed GCAGCAU),miR-155-5p (miRNAs w/seed UAAUGCU),miR-30a-3p (and other miRNAs w/seed UUUCAGU)	3
Skeletal and Muscular Disorders	Miyoshi myopathy	3.72E-04			miR-103-3p (and other miRNAs w/seed GCAGCAU),miR-155-5p (miRNAs w/seed UAAUGCU),miR-30a-3p (and other miRNAs w/seed UUUCAGU)	3
Cancer	clear-cell adenocarcinoma	4.18E-04			miR-141-3p (and other miRNAs w/seed AACACUG),miR-155-5p (miRNAs w/seed UAAUGCU),miR-199a-5p (and other miRNAs w/seed CCAGUGU),miR-200b-3p (and other miRNAs w/seed AAUACUG),miR-204-5p (and other miRNAs w/seed UCCCUUU),miR-483-3p (miRNAs w/seed CACUCCU),miR-592 (and other miRNAs w/seed UGUGUCA)	7
Renal and Urological Disease	clear-cell adenocarcinoma	4.18E-04			miR-141-3p (and other miRNAs w/seed AACACUG),miR-155-5p (miRNAs w/seed UAAUGCU),miR-199a-5p (and other miRNAs w/seed CCAGUGU),miR-200b-3p (and other miRNAs w/seed AAUACUG),miR-204-5p (and other miRNAs w/seed UCCCUUU),miR-483-3p (miRNAs w/seed CACUCCU),miR-592 (and other miRNAs w/seed UGUGUCA)	7
Cancer	parathyroid carcinoma	4.40E-04			miR-221-3p (and other miRNAs w/seed GCUACAU),miR-503-5p (miRNAs w/seed AGCAGCG)	2
Endocrine System Disorders	parathyroid carcinoma	4.40E-04			miR-221-3p (and other miRNAs w/seed GCUACAU),miR-503-5p (miRNAs w/seed AGCAGCG)	2
Cell Cycle	arrest in G1 phase of tumor cell lines	4.61E-04			miR-16-5p (and other miRNAs w/seed AGCAGCA),miR-21-5p (and other miRNAs w/seed AGCUUAU),miR-26a-5p (and other miRNAs w/seed UCAAGUA),miR-34a-5p (and other miRNAs w/seed GGCAGUG),miR-503-5p (miRNAs w/seed AGCAGCG)	5
Cancer	esophageal squamous cell cancer	4.76E-04			miR-100-5p (and other miRNAs w/seed ACCCGUA),miR-204-5p (and other miRNAs w/seed UCCCUUU),miR-21-5p (and other miRNAs w/seed AGCUUAU)	3
Gastrointestinal Disease	esophageal squamous cell cancer	4.76E-04			miR-100-5p (and other miRNAs w/seed ACCCGUA),miR-204-5p (and other miRNAs w/seed UCCCUUU),miR-21-5p (and other miRNAs w/seed AGCUUAU)	3
Hereditary Disorder	limb girdle muscular dystrophy type 2B	5.14E-04			miR-103-3p (and other miRNAs w/seed GCAGCAU),miR-155-5p (miRNAs w/seed UAAUGCU),miR-30a-3p (and other miRNAs w/seed UUUCAGU)	3
Skeletal and Muscular Disorders	limb girdle muscular dystrophy type 2B	5.14E-04			miR-103-3p (and other miRNAs w/seed GCAGCAU),miR-155-5p (miRNAs w/seed UAAUGCU),miR-30a-3p (and other miRNAs w/seed UUUCAGU)	3
Endocrine System Disorders	hyperglycemia	5.61E-04			miR-103-3p (and other miRNAs w/seed GCAGCAU),miR-141-3p (and other miRNAs w/seed AACACUG),miR-21-5p (and other miRNAs w/seed AGCUUAU),miR-221-3p (and other miRNAs w/seed GCUACAU),miR-34a-5p (and other miRNAs w/seed GGCAGUG)	5
Metabolic Disease	hyperglycemia	5.61E-04			miR-103-3p (and other miRNAs w/seed GCAGCAU),miR-141-3p (and other miRNAs w/seed AACACUG),miR-21-5p (and other miRNAs w/seed AGCUUAU),miR-221-3p (and other miRNAs w/seed GCUACAU),miR-34a-5p (and other miRNAs w/seed GGCAGUG)	5
Cancer	anaplastic astrocytoma	5.64E-04			miR-10a-5p (and other miRNAs w/seed ACCCUGU),miR-26a-5p (and other miRNAs w/seed UCAAGUA)	2
Neurological Disease	anaplastic astrocytoma	5.64E-04			miR-10a-5p (and other miRNAs w/seed ACCCUGU),miR-26a-5p (and other miRNAs w/seed UCAAGUA)	2
Cellular Development	proliferation of lymphoma cell lines	6.25E-04		0.537	miR-101-3p (and other miRNAs w/seed ACAGUAC),miR-155-5p (miRNAs w/seed UAAUGCU),miR-16-5p (and other miRNAs w/seed AGCAGCA),miR-19b-3p (and other miRNAs w/seed GUGCAAA),miR-26a-5p (and other miRNAs w/seed UCAAGUA)	5
Cellular Growth and Proliferation	proliferation of lymphoma cell lines	6.25E-04		0.537	miR-101-3p (and other miRNAs w/seed ACAGUAC),miR-155-5p (miRNAs w/seed UAAUGCU),miR-16-5p (and other miRNAs w/seed AGCAGCA),miR-19b-3p (and other miRNAs w/seed GUGCAAA),miR-26a-5p (and other miRNAs w/seed UCAAGUA)	5
Developmental Disorder	nemaline myopathy	6.86E-04			miR-103-3p (and other miRNAs w/seed GCAGCAU),miR-155-5p (miRNAs w/seed UAAUGCU),miR-30a-3p (and other miRNAs w/seed UUUCAGU)	3
Hereditary Disorder	nemaline myopathy	6.86E-04			miR-103-3p (and other miRNAs w/seed GCAGCAU),miR-155-5p (miRNAs w/seed UAAUGCU),miR-30a-3p (and other miRNAs w/seed UUUCAGU)	3
Skeletal and Muscular Disorders	nemaline myopathy	6.86E-04			miR-103-3p (and other miRNAs w/seed GCAGCAU),miR-155-5p (miRNAs w/seed UAAUGCU),miR-30a-3p (and other miRNAs w/seed UUUCAGU)	3
Cell Cycle	arrest in cell cycle progression of hepatoma cell lines	7.03E-04			miR-100-5p (and other miRNAs w/seed ACCCGUA),miR-193a-3p (and other miRNAs w/seed ACUGGCC)	2
Cellular Growth and Proliferation	contact growth inhibition of leukemia cell lines	7.03E-04			miR-16-5p (and other miRNAs w/seed AGCAGCA),miR-21-5p (and other miRNAs w/seed AGCUUAU)	2
Cell Cycle	contact growth inhibition of leukemia cell lines	7.03E-04			miR-16-5p (and other miRNAs w/seed AGCAGCA),miR-21-5p (and other miRNAs w/seed AGCUUAU)	2
Cell-To-Cell Signaling and Interaction	contact growth inhibition of leukemia cell lines	7.03E-04			miR-16-5p (and other miRNAs w/seed AGCAGCA),miR-21-5p (and other miRNAs w/seed AGCUUAU)	2
Cellular Development	differentiation of granulocyte progenitors	7.03E-04			miR-196a-5p (and other miRNAs w/seed AGGUAGU),miR-21-5p (and other miRNAs w/seed AGCUUAU)	2
Hematopoiesis	differentiation of granulocyte progenitors	7.03E-04			miR-196a-5p (and other miRNAs w/seed AGGUAGU),miR-21-5p (and other miRNAs w/seed AGCUUAU)	2
Hematological System Development and Function	differentiation of granulocyte progenitors	7.03E-04			miR-196a-5p (and other miRNAs w/seed AGGUAGU),miR-21-5p (and other miRNAs w/seed AGCUUAU)	2
Cancer	spindle cell carcinoma	7.03E-04			miR-141-3p (and other miRNAs w/seed AACACUG),miR-200b-3p (and other miRNAs w/seed AAUACUG)	2
Cellular Movement	invasion of tumor cell lines	7.26E-04		-1.332	miR-10a-5p (and other miRNAs w/seed ACCCUGU),miR-141-3p (and other miRNAs w/seed AACACUG),miR-193a-3p (and other miRNAs w/seed ACUGGCC),miR-200b-3p (and other miRNAs w/seed AAUACUG),miR-21-5p (and other miRNAs w/seed AGCUUAU),miR-221-3p (and other miRNAs w/seed GCUACAU),miR-224-5p (miRNAs w/seed AAGUCAC),miR-26a-5p (and other miRNAs w/seed UCAAGUA),miR-34a-5p (and other miRNAs w/seed GGCAGUG)	9
Cancer	cutaneous large-cell Ki-1 lymphoma	8.57E-04			miR-101-3p (and other miRNAs w/seed ACAGUAC),miR-155-5p (miRNAs w/seed UAAUGCU)	2
Hematological Disease	cutaneous large-cell Ki-1 lymphoma	8.57E-04			miR-101-3p (and other miRNAs w/seed ACAGUAC),miR-155-5p (miRNAs w/seed UAAUGCU)	2
Dermatological Diseases and Conditions	cutaneous large-cell Ki-1 lymphoma	8.57E-04			miR-101-3p (and other miRNAs w/seed ACAGUAC),miR-155-5p (miRNAs w/seed UAAUGCU)	2
Inflammatory Disease	Multiple Sclerosis	8.69E-04			miR-155-5p (miRNAs w/seed UAAUGCU),miR-18a-5p (and other miRNAs w/seed AAGGUGC),miR-19b-3p (and other miRNAs w/seed GUGCAAA),miR-34a-5p (and other miRNAs w/seed GGCAGUG),miR-96-5p (and other miRNAs w/seed UUGGCAC)	5
Skeletal and Muscular Disorders	Multiple Sclerosis	8.69E-04			miR-155-5p (miRNAs w/seed UAAUGCU),miR-18a-5p (and other miRNAs w/seed AAGGUGC),miR-19b-3p (and other miRNAs w/seed GUGCAAA),miR-34a-5p (and other miRNAs w/seed GGCAGUG),miR-96-5p (and other miRNAs w/seed UUGGCAC)	5
Neurological Disease	Multiple Sclerosis	8.69E-04			miR-155-5p (miRNAs w/seed UAAUGCU),miR-18a-5p (and other miRNAs w/seed AAGGUGC),miR-19b-3p (and other miRNAs w/seed GUGCAAA),miR-34a-5p (and other miRNAs w/seed GGCAGUG),miR-96-5p (and other miRNAs w/seed UUGGCAC)	5
Reproductive System Disease	prostate cancer	1.36E-03			miR-100-5p (and other miRNAs w/seed ACCCGUA),miR-141-3p (and other miRNAs w/seed AACACUG),miR-16-5p (and other miRNAs w/seed AGCAGCA),miR-191-5p (and other miRNAs w/seed AACGGAA),miR-200b-3p (and other miRNAs w/seed AAUACUG),miR-21-5p (and other miRNAs w/seed AGCUUAU),miR-221-3p (and other miRNAs w/seed GCUACAU),miR-26a-5p (and other miRNAs w/seed UCAAGUA),miR-30c-5p (and other miRNAs w/seed GUAA…	10
Cancer	prostate cancer	1.36E-03			miR-100-5p (and other miRNAs w/seed ACCCGUA),miR-141-3p (and other miRNAs w/seed AACACUG),miR-16-5p (and other miRNAs w/seed AGCAGCA),miR-191-5p (and other miRNAs w/seed AACGGAA),miR-200b-3p (and other miRNAs w/seed AAUACUG),miR-21-5p (and other miRNAs w/seed AGCUUAU),miR-221-3p (and other miRNAs w/seed GCUACAU),miR-26a-5p (and other miRNAs w/seed UCAAGUA),miR-30c-5p (and other miRNAs w/seed GUAA…	10
Cellular Development	proliferation of pancreatic cancer cell lines	1.39E-03		-0.784	miR-21-5p (and other miRNAs w/seed AGCUUAU),miR-221-3p (and other miRNAs w/seed GCUACAU),miR-27a-3p (and other miRNAs w/seed UCACAGU),miR-34a-5p (and other miRNAs w/seed GGCAGUG)	4
Cellular Growth and Proliferation	proliferation of pancreatic cancer cell lines	1.39E-03		-0.784	miR-21-5p (and other miRNAs w/seed AGCUUAU),miR-221-3p (and other miRNAs w/seed GCUACAU),miR-27a-3p (and other miRNAs w/seed UCACAGU),miR-34a-5p (and other miRNAs w/seed GGCAGUG)	4
Cancer	B-cell non-Hodgkin's disease	1.41E-03			miR-155-5p (miRNAs w/seed UAAUGCU),miR-16-5p (and other miRNAs w/seed AGCAGCA),miR-18a-5p (and other miRNAs w/seed AAGGUGC),miR-19b-3p (and other miRNAs w/seed GUGCAAA),miR-21-5p (and other miRNAs w/seed AGCUUAU)	5
Hematological Disease	B-cell non-Hodgkin's disease	1.41E-03			miR-155-5p (miRNAs w/seed UAAUGCU),miR-16-5p (and other miRNAs w/seed AGCAGCA),miR-18a-5p (and other miRNAs w/seed AAGGUGC),miR-19b-3p (and other miRNAs w/seed GUGCAAA),miR-21-5p (and other miRNAs w/seed AGCUUAU)	5
Cellular Development	epithelial-mesenchymal transition of tumor cell lines	1.48E-03			miR-141-3p (and other miRNAs w/seed AACACUG),miR-155-5p (miRNAs w/seed UAAUGCU),miR-200b-3p (and other miRNAs w/seed AAUACUG)	3
Cell Cycle	arrest in sub-G1 phase of tumor cell lines	1.62E-03			miR-16-5p (and other miRNAs w/seed AGCAGCA),miR-34a-5p (and other miRNAs w/seed GGCAGUG)	2
Cancer	tumorigenesis of hepatoma cell lines	1.62E-03			miR-21-5p (and other miRNAs w/seed AGCUUAU),miR-483-3p (miRNAs w/seed CACUCCU)	2
Hepatic System Disease	tumorigenesis of hepatoma cell lines	1.62E-03			miR-21-5p (and other miRNAs w/seed AGCUUAU),miR-483-3p (miRNAs w/seed CACUCCU)	2
Cellular Development	tumorigenesis of hepatoma cell lines	1.62E-03			miR-21-5p (and other miRNAs w/seed AGCUUAU),miR-483-3p (miRNAs w/seed CACUCCU)	2
Cellular Growth and Proliferation	tumorigenesis of hepatoma cell lines	1.62E-03			miR-21-5p (and other miRNAs w/seed AGCUUAU),miR-483-3p (miRNAs w/seed CACUCCU)	2
Cancer	glioma cancer	1.76E-03			miR-10a-5p (and other miRNAs w/seed ACCCUGU),miR-21-5p (and other miRNAs w/seed AGCUUAU),miR-221-3p (and other miRNAs w/seed GCUACAU),miR-26a-5p (and other miRNAs w/seed UCAAGUA)	4
Neurological Disease	glioma cancer	1.76E-03			miR-10a-5p (and other miRNAs w/seed ACCCUGU),miR-21-5p (and other miRNAs w/seed AGCUUAU),miR-221-3p (and other miRNAs w/seed GCUACAU),miR-26a-5p (and other miRNAs w/seed UCAAGUA)	4
Cellular Movement	invasion of brain cancer cell lines	1.81E-03			miR-21-5p (and other miRNAs w/seed AGCUUAU),miR-26a-5p (and other miRNAs w/seed UCAAGUA),miR-34a-5p (and other miRNAs w/seed GGCAGUG)	3
Cancer	non-small cell lung cancer	2.01E-03			miR-16-5p (and other miRNAs w/seed AGCAGCA),miR-191-5p (and other miRNAs w/seed AACGGAA),miR-196a-5p (and other miRNAs w/seed AGGUAGU),miR-21-5p (and other miRNAs w/seed AGCUUAU),miR-223-3p (miRNAs w/seed GUCAGUU),miR-34a-5p (and other miRNAs w/seed GGCAGUG)	6
Respiratory Disease	non-small cell lung cancer	2.01E-03			miR-16-5p (and other miRNAs w/seed AGCAGCA),miR-191-5p (and other miRNAs w/seed AACGGAA),miR-196a-5p (and other miRNAs w/seed AGGUAGU),miR-21-5p (and other miRNAs w/seed AGCUUAU),miR-223-3p (miRNAs w/seed GUCAGUU),miR-34a-5p (and other miRNAs w/seed GGCAGUG)	6
Cell Cycle	arrest in cell cycle progression of prostate cancer cell lines	2.09E-03			miR-205-5p (and other miRNAs w/seed CCUUCAU),miR-34a-5p (and other miRNAs w/seed GGCAGUG)	2
Cellular Development	arrest in growth of breast cancer cell lines	2.09E-03			miR-19b-3p (and other miRNAs w/seed GUGCAAA),miR-27a-3p (and other miRNAs w/seed UCACAGU)	2
Cellular Growth and Proliferation	arrest in growth of breast cancer cell lines	2.09E-03			miR-19b-3p (and other miRNAs w/seed GUGCAAA),miR-27a-3p (and other miRNAs w/seed UCACAGU)	2
Cancer	adrenal cortex carcinoma	2.34E-03			miR-214-3p (and other miRNAs w/seed CAGCAGG),miR-503-5p (miRNAs w/seed AGCAGCG)	2
Cellular Development	differentiation of myeloid dendritic cells	2.34E-03			miR-21-5p (and other miRNAs w/seed AGCUUAU),miR-34a-5p (and other miRNAs w/seed GGCAGUG)	2
Hematopoiesis	differentiation of myeloid dendritic cells	2.34E-03			miR-21-5p (and other miRNAs w/seed AGCUUAU),miR-34a-5p (and other miRNAs w/seed GGCAGUG)	2
Hematological System Development and Function	differentiation of myeloid dendritic cells	2.34E-03			miR-21-5p (and other miRNAs w/seed AGCUUAU),miR-34a-5p (and other miRNAs w/seed GGCAGUG)	2
Cellular Movement	invasion of cells	2.49E-03		-1.449	miR-10a-5p (and other miRNAs w/seed ACCCUGU),miR-141-3p (and other miRNAs w/seed AACACUG),miR-193a-3p (and other miRNAs w/seed ACUGGCC),miR-196a-5p (and other miRNAs w/seed AGGUAGU),miR-200b-3p (and other miRNAs w/seed AAUACUG),miR-21-5p (and other miRNAs w/seed AGCUUAU),miR-221-3p (and other miRNAs w/seed GCUACAU),miR-224-5p (miRNAs w/seed AAGUCAC),miR-26a-5p (and other miRNAs w/seed UCAAGUA),mi…	10
Cellular Movement	invasion of melanoma cell lines	2.70E-03			miR-141-3p (and other miRNAs w/seed AACACUG),miR-200b-3p (and other miRNAs w/seed AAUACUG),miR-21-5p (and other miRNAs w/seed AGCUUAU)	3
Cellular Development	differentiation of embryonic cell lines	2.82E-03			miR-204-5p (and other miRNAs w/seed UCCCUUU),miR-30c-5p (and other miRNAs w/seed GUAAACA),miR-34a-5p (and other miRNAs w/seed GGCAGUG)	3
Embryonic Development	differentiation of embryonic cell lines	2.82E-03			miR-204-5p (and other miRNAs w/seed UCCCUUU),miR-30c-5p (and other miRNAs w/seed GUAAACA),miR-34a-5p (and other miRNAs w/seed GGCAGUG)	3
Inflammatory Disease	inclusion body myositis	2.89E-03			miR-103-3p (and other miRNAs w/seed GCAGCAU),miR-155-5p (miRNAs w/seed UAAUGCU)	2
Cellular Development	myelopoiesis of hematopoietic progenitor cells	2.89E-03			miR-196a-5p (and other miRNAs w/seed AGGUAGU),miR-21-5p (and other miRNAs w/seed AGCUUAU)	2
Hematopoiesis	myelopoiesis of hematopoietic progenitor cells	2.89E-03			miR-196a-5p (and other miRNAs w/seed AGGUAGU),miR-21-5p (and other miRNAs w/seed AGCUUAU)	2
Hematological System Development and Function	myelopoiesis of hematopoietic progenitor cells	2.89E-03			miR-196a-5p (and other miRNAs w/seed AGGUAGU),miR-21-5p (and other miRNAs w/seed AGCUUAU)	2
Cancer	astrocytoma	2.98E-03			miR-10a-5p (and other miRNAs w/seed ACCCUGU),miR-21-5p (and other miRNAs w/seed AGCUUAU),miR-221-3p (and other miRNAs w/seed GCUACAU),miR-26a-5p (and other miRNAs w/seed UCAAGUA)	4
Neurological Disease	astrocytoma	2.98E-03			miR-10a-5p (and other miRNAs w/seed ACCCUGU),miR-21-5p (and other miRNAs w/seed AGCUUAU),miR-221-3p (and other miRNAs w/seed GCUACAU),miR-26a-5p (and other miRNAs w/seed UCAAGUA)	4
Cellular Growth and Proliferation	contact growth inhibition of tumor cell lines	3.05E-03			miR-16-5p (and other miRNAs w/seed AGCAGCA),miR-21-5p (and other miRNAs w/seed AGCUUAU),miR-34a-5p (and other miRNAs w/seed GGCAGUG)	3
Cell Cycle	contact growth inhibition of tumor cell lines	3.05E-03			miR-16-5p (and other miRNAs w/seed AGCAGCA),miR-21-5p (and other miRNAs w/seed AGCUUAU),miR-34a-5p (and other miRNAs w/seed GGCAGUG)	3
Cell-To-Cell Signaling and Interaction	contact growth inhibition of tumor cell lines	3.05E-03			miR-16-5p (and other miRNAs w/seed AGCAGCA),miR-21-5p (and other miRNAs w/seed AGCUUAU),miR-34a-5p (and other miRNAs w/seed GGCAGUG)	3
Connective Tissue Disorders	systemic lupus erythematosus	3.28E-03			miR-141-3p (and other miRNAs w/seed AACACUG),miR-196a-5p (and other miRNAs w/seed AGGUAGU),miR-21-5p (and other miRNAs w/seed AGCUUAU),miR-299a-3p (and other miRNAs w/seed AUGUGGG)	4
Inflammatory Disease	systemic lupus erythematosus	3.28E-03			miR-141-3p (and other miRNAs w/seed AACACUG),miR-196a-5p (and other miRNAs w/seed AGGUAGU),miR-21-5p (and other miRNAs w/seed AGCUUAU),miR-299a-3p (and other miRNAs w/seed AUGUGGG)	4
Skeletal and Muscular Disorders	systemic lupus erythematosus	3.28E-03			miR-141-3p (and other miRNAs w/seed AACACUG),miR-196a-5p (and other miRNAs w/seed AGGUAGU),miR-21-5p (and other miRNAs w/seed AGCUUAU),miR-299a-3p (and other miRNAs w/seed AUGUGGG)	4
Immunological Disease	systemic lupus erythematosus	3.28E-03			miR-141-3p (and other miRNAs w/seed AACACUG),miR-196a-5p (and other miRNAs w/seed AGGUAGU),miR-21-5p (and other miRNAs w/seed AGCUUAU),miR-299a-3p (and other miRNAs w/seed AUGUGGG)	4
Cancer	non-Hodgkin's disease	3.37E-03			miR-101-3p (and other miRNAs w/seed ACAGUAC),miR-155-5p (miRNAs w/seed UAAUGCU),miR-16-5p (and other miRNAs w/seed AGCAGCA),miR-18a-5p (and other miRNAs w/seed AAGGUGC),miR-19b-3p (and other miRNAs w/seed GUGCAAA),miR-21-5p (and other miRNAs w/seed AGCUUAU)	6
Hematological Disease	non-Hodgkin's disease	3.37E-03			miR-101-3p (and other miRNAs w/seed ACAGUAC),miR-155-5p (miRNAs w/seed UAAUGCU),miR-16-5p (and other miRNAs w/seed AGCAGCA),miR-18a-5p (and other miRNAs w/seed AAGGUGC),miR-19b-3p (and other miRNAs w/seed GUGCAAA),miR-21-5p (and other miRNAs w/seed AGCUUAU)	6
Cell Cycle	arrest in cell cycle progression	3.47E-03			miR-100-5p (and other miRNAs w/seed ACCCGUA),miR-193a-3p (and other miRNAs w/seed ACUGGCC),miR-205-5p (and other miRNAs w/seed CCUUCAU),miR-21-5p (and other miRNAs w/seed AGCUUAU),miR-26a-5p (and other miRNAs w/seed UCAAGUA),miR-34a-5p (and other miRNAs w/seed GGCAGUG)	6
Cell Death and Survival	apoptosis of colorectal carcinoma cells	4.02E-03			miR-16-5p (and other miRNAs w/seed AGCAGCA)	1
Tumor Morphology	apoptosis of colorectal carcinoma cells	4.02E-03			miR-16-5p (and other miRNAs w/seed AGCAGCA)	1
Cell Cycle	arrest in sub-G1 phase of brain cancer cell lines	4.02E-03			miR-34a-5p (and other miRNAs w/seed GGCAGUG)	1
Behavior	auditory fear memory retrieval	4.02E-03			miR-182-5p (and other miRNAs w/seed UUGGCAA)	1
Nervous System Development and Function	auditory fear memory retrieval	4.02E-03			miR-182-5p (and other miRNAs w/seed UUGGCAA)	1
Cell Morphology	autophagy of lymphoma cell lines	4.02E-03			miR-9-3p (and other miRNAs w/seed UAAAGCU)	1
Cellular Function and Maintenance	autophagy of lymphoma cell lines	4.02E-03			miR-9-3p (and other miRNAs w/seed UAAAGCU)	1
Cancer	cell viability of squamous carcinoma cells	4.02E-03			miR-193a-5p (and other miRNAs w/seed GGGUCUU)	1
Cell Death and Survival	cell viability of squamous carcinoma cells	4.02E-03			miR-193a-5p (and other miRNAs w/seed GGGUCUU)	1
Tumor Morphology	cell viability of squamous carcinoma cells	4.02E-03			miR-193a-5p (and other miRNAs w/seed GGGUCUU)	1
Cancer	chemosensitivity of squamous cell carcinoma cell lines	4.02E-03			miR-193a-5p (and other miRNAs w/seed GGGUCUU)	1
Cellular Development	delay in initiation of replicative senescence of lung cell lines	4.02E-03			miR-34a-5p (and other miRNAs w/seed GGCAGUG)	1
Cell Cycle	delay in initiation of replicative senescence of lung cell lines	4.02E-03			miR-34a-5p (and other miRNAs w/seed GGCAGUG)	1
Respiratory System Development and Function	delay in initiation of replicative senescence of lung cell lines	4.02E-03			miR-34a-5p (and other miRNAs w/seed GGCAGUG)	1
Cancer	detachment of tumor cells	4.02E-03			miR-196a-5p (and other miRNAs w/seed AGGUAGU)	1
Cell-To-Cell Signaling and Interaction	detachment of tumor cells	4.02E-03			miR-196a-5p (and other miRNAs w/seed AGGUAGU)	1
Tissue Development	detachment of tumor cells	4.02E-03			miR-196a-5p (and other miRNAs w/seed AGGUAGU)	1
Immunological Disease	pre-B-cell lymphoproliferative disorders	4.02E-03			miR-155-5p (miRNAs w/seed UAAUGCU)	1
Cell-To-Cell Signaling and Interaction	response of endothelial cell lines	4.02E-03			miR-199a-5p (and other miRNAs w/seed CCAGUGU)	1
Cell Morphology	size of astrocytes	4.02E-03			miR-21-5p (and other miRNAs w/seed AGCUUAU)	1
Cancer	neoplasia of cells	4.16E-03		0.737	miR-148b-3p (and other miRNAs w/seed CAGUGCA),miR-182-5p (and other miRNAs w/seed UUGGCAA),miR-196a-5p (and other miRNAs w/seed AGGUAGU),miR-21-5p (and other miRNAs w/seed AGCUUAU),miR-221-3p (and other miRNAs w/seed GCUACAU),miR-483-3p (miRNAs w/seed CACUCCU)	6
Cancer	bone marrow cancer	4.34E-03			miR-100-5p (and other miRNAs w/seed ACCCGUA),miR-10a-5p (and other miRNAs w/seed ACCCUGU),miR-148b-3p (and other miRNAs w/seed CAGUGCA),miR-155-5p (miRNAs w/seed UAAUGCU),miR-16-5p (and other miRNAs w/seed AGCAGCA),miR-221-3p (and other miRNAs w/seed GCUACAU),miR-34a-5p (and other miRNAs w/seed GGCAGUG)	7
Hematological Disease	bone marrow cancer	4.34E-03			miR-100-5p (and other miRNAs w/seed ACCCGUA),miR-10a-5p (and other miRNAs w/seed ACCCUGU),miR-148b-3p (and other miRNAs w/seed CAGUGCA),miR-155-5p (miRNAs w/seed UAAUGCU),miR-16-5p (and other miRNAs w/seed AGCAGCA),miR-221-3p (and other miRNAs w/seed GCUACAU),miR-34a-5p (and other miRNAs w/seed GGCAGUG)	7
Cell Cycle	interphase of tumor cell lines	4.55E-03			miR-155-5p (miRNAs w/seed UAAUGCU),miR-16-5p (and other miRNAs w/seed AGCAGCA),miR-21-5p (and other miRNAs w/seed AGCUUAU),miR-26a-5p (and other miRNAs w/seed UCAAGUA),miR-34a-5p (and other miRNAs w/seed GGCAGUG),miR-503-5p (miRNAs w/seed AGCAGCG)	6
Cellular Development	proliferation of hepatoma cell lines	5.30E-03		0.870	miR-100-5p (and other miRNAs w/seed ACCCGUA),miR-16-5p (and other miRNAs w/seed AGCAGCA),miR-193a-3p (and other miRNAs w/seed ACUGGCC),miR-224-5p (miRNAs w/seed AAGUCAC)	4
Cellular Growth and Proliferation	proliferation of hepatoma cell lines	5.30E-03		0.870	miR-100-5p (and other miRNAs w/seed ACCCGUA),miR-16-5p (and other miRNAs w/seed AGCAGCA),miR-193a-3p (and other miRNAs w/seed ACUGGCC),miR-224-5p (miRNAs w/seed AAGUCAC)	4
Cellular Movement	migration of ovarian cancer cell lines	6.04E-03			miR-141-3p (and other miRNAs w/seed AACACUG),miR-200b-3p (and other miRNAs w/seed AAUACUG)	2
Cellular Movement	migration of brain cancer cell lines	6.25E-03			miR-221-3p (and other miRNAs w/seed GCUACAU),miR-26a-5p (and other miRNAs w/seed UCAAGUA),miR-34a-5p (and other miRNAs w/seed GGCAGUG)	3
Cell Death and Survival	apoptosis of pancreatic cancer cell lines	6.44E-03			miR-21-5p (and other miRNAs w/seed AGCUUAU),miR-221-3p (and other miRNAs w/seed GCUACAU),miR-34a-5p (and other miRNAs w/seed GGCAGUG)	3
Cancer	large-cell lymphoma	6.44E-03			miR-101-3p (and other miRNAs w/seed ACAGUAC),miR-155-5p (miRNAs w/seed UAAUGCU),miR-16-5p (and other miRNAs w/seed AGCAGCA)	3
Hematological Disease	large-cell lymphoma	6.44E-03			miR-101-3p (and other miRNAs w/seed ACAGUAC),miR-155-5p (miRNAs w/seed UAAUGCU),miR-16-5p (and other miRNAs w/seed AGCAGCA)	3
Cancer	diffuse B-cell lymphoma	6.82E-03			miR-155-5p (miRNAs w/seed UAAUGCU),miR-16-5p (and other miRNAs w/seed AGCAGCA),miR-21-5p (and other miRNAs w/seed AGCUUAU)	3
Hematological Disease	diffuse B-cell lymphoma	6.82E-03			miR-155-5p (miRNAs w/seed UAAUGCU),miR-16-5p (and other miRNAs w/seed AGCAGCA),miR-21-5p (and other miRNAs w/seed AGCUUAU)	3
Developmental Disorder	facioscapulohumeral muscular dystrophy	6.88E-03			miR-103-3p (and other miRNAs w/seed GCAGCAU),miR-155-5p (miRNAs w/seed UAAUGCU)	2
Hereditary Disorder	facioscapulohumeral muscular dystrophy	6.88E-03			miR-103-3p (and other miRNAs w/seed GCAGCAU),miR-155-5p (miRNAs w/seed UAAUGCU)	2
Skeletal and Muscular Disorders	facioscapulohumeral muscular dystrophy	6.88E-03			miR-103-3p (and other miRNAs w/seed GCAGCAU),miR-155-5p (miRNAs w/seed UAAUGCU)	2
Cell Cycle	arrest in G1 phase of colon cancer cell lines	7.32E-03			miR-16-5p (and other miRNAs w/seed AGCAGCA),miR-503-5p (miRNAs w/seed AGCAGCG)	2
Connective Tissue Disorders	polymyositis	7.32E-03			miR-155-5p (miRNAs w/seed UAAUGCU),miR-30a-3p (and other miRNAs w/seed UUUCAGU)	2
Inflammatory Disease	polymyositis	7.32E-03			miR-155-5p (miRNAs w/seed UAAUGCU),miR-30a-3p (and other miRNAs w/seed UUUCAGU)	2
Skeletal and Muscular Disorders	polymyositis	7.32E-03			miR-155-5p (miRNAs w/seed UAAUGCU),miR-30a-3p (and other miRNAs w/seed UUUCAGU)	2
Developmental Disorder	muscular hypertrophy	7.48E-03			miR-16-5p (and other miRNAs w/seed AGCAGCA),miR-21-5p (and other miRNAs w/seed AGCUUAU),miR-214-3p (and other miRNAs w/seed CAGCAGG),miR-26a-5p (and other miRNAs w/seed UCAAGUA)	4
Skeletal and Muscular Disorders	muscular hypertrophy	7.48E-03			miR-16-5p (and other miRNAs w/seed AGCAGCA),miR-21-5p (and other miRNAs w/seed AGCUUAU),miR-214-3p (and other miRNAs w/seed CAGCAGG),miR-26a-5p (and other miRNAs w/seed UCAAGUA)	4
Cancer	ALK-negative anaplastic large cell lymphoma	8.03E-03			miR-155-5p (miRNAs w/seed UAAUGCU)	1
Hematological Disease	ALK-negative anaplastic large cell lymphoma	8.03E-03			miR-155-5p (miRNAs w/seed UAAUGCU)	1
Dermatological Diseases and Conditions	ALK-negative anaplastic large cell lymphoma	8.03E-03			miR-155-5p (miRNAs w/seed UAAUGCU)	1
Cell Cycle	S phase of lymphoblastoid cell lines	8.03E-03			miR-155-5p (miRNAs w/seed UAAUGCU)	1
Inflammatory Response	accumulation of pre-B lymphocytes	8.03E-03			miR-155-5p (miRNAs w/seed UAAUGCU)	1
Hematopoiesis	accumulation of pre-B lymphocytes	8.03E-03			miR-155-5p (miRNAs w/seed UAAUGCU)	1
Hematological System Development and Function	accumulation of pre-B lymphocytes	8.03E-03			miR-155-5p (miRNAs w/seed UAAUGCU)	1
Tissue Development	accumulation of pre-B lymphocytes	8.03E-03			miR-155-5p (miRNAs w/seed UAAUGCU)	1
Humoral Immune Response	accumulation of pre-B lymphocytes	8.03E-03			miR-155-5p (miRNAs w/seed UAAUGCU)	1
Immune Cell Trafficking	accumulation of pre-B lymphocytes	8.03E-03			miR-155-5p (miRNAs w/seed UAAUGCU)	1
Cell-To-Cell Signaling and Interaction	activation of pulmonary fibroblasts	8.03E-03			miR-21-5p (and other miRNAs w/seed AGCUUAU)	1
Connective Tissue Development and Function	activation of pulmonary fibroblasts	8.03E-03			miR-21-5p (and other miRNAs w/seed AGCUUAU)	1
Cell Death and Survival	apoptosis of B cell acute lymphoblastic leukemia cells	8.03E-03			miR-16-5p (and other miRNAs w/seed AGCAGCA)	1
Tumor Morphology	apoptosis of B cell acute lymphoblastic leukemia cells	8.03E-03			miR-16-5p (and other miRNAs w/seed AGCAGCA)	1
Cell Cycle	arrest in G2/M phase of pancreatic cancer cell lines	8.03E-03			miR-34a-5p (and other miRNAs w/seed GGCAGUG)	1
Cell Cycle	arrest in sub-G1 phase of carcinoma cell lines	8.03E-03			miR-16-5p (and other miRNAs w/seed AGCAGCA)	1
Cell Cycle	arrest in sub-G1 phase of epithelial cell lines	8.03E-03			miR-27a-3p (and other miRNAs w/seed UCACAGU)	1
Cell Cycle	arrest in sub-G1 phase of lung cancer cell lines	8.03E-03			miR-16-5p (and other miRNAs w/seed AGCAGCA)	1
Cancer	cell viability of colorectal carcinoma cells	8.03E-03			miR-16-5p (and other miRNAs w/seed AGCAGCA)	1
Cell Death and Survival	cell viability of colorectal carcinoma cells	8.03E-03			miR-16-5p (and other miRNAs w/seed AGCAGCA)	1
Tumor Morphology	cell viability of colorectal carcinoma cells	8.03E-03			miR-16-5p (and other miRNAs w/seed AGCAGCA)	1
Cancer	chemosensitivity of cancer cells	8.03E-03			miR-196a-5p (and other miRNAs w/seed AGGUAGU)	1
Cancer	chromophobe renal cancer	8.03E-03			miR-221-3p (and other miRNAs w/seed GCUACAU)	1
Renal and Urological Disease	chromophobe renal cancer	8.03E-03			miR-221-3p (and other miRNAs w/seed GCUACAU)	1
Cellular Growth and Proliferation	contact growth inhibition of brain cancer cell lines	8.03E-03			miR-34a-5p (and other miRNAs w/seed GGCAGUG)	1
Cell Cycle	contact growth inhibition of brain cancer cell lines	8.03E-03			miR-34a-5p (and other miRNAs w/seed GGCAGUG)	1
Cell-To-Cell Signaling and Interaction	contact growth inhibition of brain cancer cell lines	8.03E-03			miR-34a-5p (and other miRNAs w/seed GGCAGUG)	1
Cancer	differentiation of acute myeloid leukemia blast cells	8.03E-03			miR-34a-5p (and other miRNAs w/seed GGCAGUG)	1
Cellular Development	differentiation of acute myeloid leukemia blast cells	8.03E-03			miR-34a-5p (and other miRNAs w/seed GGCAGUG)	1
Tumor Morphology	differentiation of acute myeloid leukemia blast cells	8.03E-03			miR-34a-5p (and other miRNAs w/seed GGCAGUG)	1
Cancer	differentiation of colorectal carcinoma cells	8.03E-03			miR-200b-3p (and other miRNAs w/seed AAUACUG)	1
Cellular Development	differentiation of colorectal carcinoma cells	8.03E-03			miR-200b-3p (and other miRNAs w/seed AAUACUG)	1
Tumor Morphology	differentiation of colorectal carcinoma cells	8.03E-03			miR-200b-3p (and other miRNAs w/seed AAUACUG)	1
Connective Tissue Disorders	diffuse cutaneous systemic sclerosis	8.03E-03			miR-196a-5p (and other miRNAs w/seed AGGUAGU)	1
Inflammatory Disease	diffuse cutaneous systemic sclerosis	8.03E-03			miR-196a-5p (and other miRNAs w/seed AGGUAGU)	1
Skeletal and Muscular Disorders	diffuse cutaneous systemic sclerosis	8.03E-03			miR-196a-5p (and other miRNAs w/seed AGGUAGU)	1
Cardiovascular Disease	diffuse cutaneous systemic sclerosis	8.03E-03			miR-196a-5p (and other miRNAs w/seed AGGUAGU)	1
Dermatological Diseases and Conditions	diffuse cutaneous systemic sclerosis	8.03E-03			miR-196a-5p (and other miRNAs w/seed AGGUAGU)	1
Cancer	invasion of colorectal carcinoma cells	8.03E-03			miR-21-5p (and other miRNAs w/seed AGCUUAU)	1
Cellular Movement	invasion of colorectal carcinoma cells	8.03E-03			miR-21-5p (and other miRNAs w/seed AGCUUAU)	1
Tumor Morphology	invasion of colorectal carcinoma cells	8.03E-03			miR-21-5p (and other miRNAs w/seed AGCUUAU)	1
Connective Tissue Disorders	limited cutaneous systemic sclerosis	8.03E-03			miR-196a-5p (and other miRNAs w/seed AGGUAGU)	1
Inflammatory Disease	limited cutaneous systemic sclerosis	8.03E-03			miR-196a-5p (and other miRNAs w/seed AGGUAGU)	1
Skeletal and Muscular Disorders	limited cutaneous systemic sclerosis	8.03E-03			miR-196a-5p (and other miRNAs w/seed AGGUAGU)	1
Cardiovascular Disease	limited cutaneous systemic sclerosis	8.03E-03			miR-196a-5p (and other miRNAs w/seed AGGUAGU)	1
Dermatological Diseases and Conditions	limited cutaneous systemic sclerosis	8.03E-03			miR-196a-5p (and other miRNAs w/seed AGGUAGU)	1
Hereditary Disorder	nonsyndromic autosomal dominant 50 deafness	8.03E-03			miR-96-5p (and other miRNAs w/seed UUGGCAC)	1
Neurological Disease	nonsyndromic autosomal dominant 50 deafness	8.03E-03			miR-96-5p (and other miRNAs w/seed UUGGCAC)	1
Auditory Disease	nonsyndromic autosomal dominant 50 deafness	8.03E-03			miR-96-5p (and other miRNAs w/seed UUGGCAC)	1
Cancer	tumorigenesis of liver cancer cells	8.03E-03			miR-221-3p (and other miRNAs w/seed GCUACAU)	1
Cancer	breast cancer	8.29E-03			miR-10a-5p (and other miRNAs w/seed ACCCUGU),miR-155-5p (miRNAs w/seed UAAUGCU),miR-191-5p (and other miRNAs w/seed AACGGAA),miR-196a-5p (and other miRNAs w/seed AGGUAGU),miR-200b-3p (and other miRNAs w/seed AAUACUG),miR-21-5p (and other miRNAs w/seed AGCUUAU),miR-221-3p (and other miRNAs w/seed GCUACAU),miR-30c-5p (and other miRNAs w/seed GUAAACA),miR-361-3p (miRNAs w/seed CCCCCAG),miR-374b-5p (…	12
Cellular Development	proliferation of breast cancer cell lines	8.30E-03		1.016	miR-101-3p (and other miRNAs w/seed ACAGUAC),miR-155-5p (miRNAs w/seed UAAUGCU),miR-19b-3p (and other miRNAs w/seed GUGCAAA),miR-21-5p (and other miRNAs w/seed AGCUUAU),miR-26a-5p (and other miRNAs w/seed UCAAGUA),miR-27a-3p (and other miRNAs w/seed UCACAGU)	6
Cellular Growth and Proliferation	proliferation of breast cancer cell lines	8.30E-03		1.016	miR-101-3p (and other miRNAs w/seed ACAGUAC),miR-155-5p (miRNAs w/seed UAAUGCU),miR-19b-3p (and other miRNAs w/seed GUGCAAA),miR-21-5p (and other miRNAs w/seed AGCUUAU),miR-26a-5p (and other miRNAs w/seed UCAAGUA),miR-27a-3p (and other miRNAs w/seed UCACAGU)	6
Cell Cycle	arrest in interphase of carcinoma cell lines	8.72E-03			miR-16-5p (and other miRNAs w/seed AGCAGCA),miR-26a-5p (and other miRNAs w/seed UCAAGUA)	2
Cell Cycle	G1 phase	9.12E-03			miR-16-5p (and other miRNAs w/seed AGCAGCA),miR-21-5p (and other miRNAs w/seed AGCUUAU),miR-26a-5p (and other miRNAs w/seed UCAAGUA),miR-291a-3p (and other miRNAs w/seed AAGUGCU),miR-34a-5p (and other miRNAs w/seed GGCAGUG),miR-503-5p (miRNAs w/seed AGCAGCG)	6
Inflammatory Disease	dermatomyositis	9.20E-03			miR-155-5p (miRNAs w/seed UAAUGCU),miR-30a-3p (and other miRNAs w/seed UUUCAGU)	2
Skeletal and Muscular Disorders	dermatomyositis	9.20E-03			miR-155-5p (miRNAs w/seed UAAUGCU),miR-30a-3p (and other miRNAs w/seed UUUCAGU)	2
Dermatological Diseases and Conditions	dermatomyositis	9.20E-03			miR-155-5p (miRNAs w/seed UAAUGCU),miR-30a-3p (and other miRNAs w/seed UUUCAGU)	2
Cellular Growth and Proliferation	proliferation of cells	9.37E-03		-1.355	miR-100-5p (and other miRNAs w/seed ACCCGUA),miR-101-3p (and other miRNAs w/seed ACAGUAC),miR-10a-5p (and other miRNAs w/seed ACCCUGU),miR-141-3p (and other miRNAs w/seed AACACUG),miR-148b-3p (and other miRNAs w/seed CAGUGCA),miR-155-5p (miRNAs w/seed UAAUGCU),miR-16-5p (and other miRNAs w/seed AGCAGCA),miR-17-3p (and other miRNAs w/seed CUGCAGU),miR-182-5p (and other miRNAs w/seed UUGGCAA),miR-1…	27
Hereditary Disorder	limb girdle muscular dystrophy type 2a	9.71E-03			miR-103-3p (and other miRNAs w/seed GCAGCAU),miR-30a-3p (and other miRNAs w/seed UUUCAGU)	2
Skeletal and Muscular Disorders	limb girdle muscular dystrophy type 2a	9.71E-03			miR-103-3p (and other miRNAs w/seed GCAGCAU),miR-30a-3p (and other miRNAs w/seed UUUCAGU)	2
Cell Cycle	arrest in interphase	1.08E-02			miR-16-5p (and other miRNAs w/seed AGCAGCA),miR-21-5p (and other miRNAs w/seed AGCUUAU),miR-26a-5p (and other miRNAs w/seed UCAAGUA),miR-27a-3p (and other miRNAs w/seed UCACAGU),miR-34a-5p (and other miRNAs w/seed GGCAGUG),miR-503-5p (miRNAs w/seed AGCAGCG)	6
Organismal Injury and Abnormalities	Cardiac Fibrosis	1.12E-02			miR-16-5p (and other miRNAs w/seed AGCAGCA),miR-21-5p (and other miRNAs w/seed AGCUUAU),miR-30c-5p (and other miRNAs w/seed GUAAACA)	3
Cardiovascular Disease	Cardiac Fibrosis	1.12E-02			miR-16-5p (and other miRNAs w/seed AGCAGCA),miR-21-5p (and other miRNAs w/seed AGCUUAU),miR-30c-5p (and other miRNAs w/seed GUAAACA)	3
Cellular Growth and Proliferation	arrest in growth of cells	1.15E-02			miR-19b-3p (and other miRNAs w/seed GUGCAAA),miR-221-3p (and other miRNAs w/seed GCUACAU),miR-27a-3p (and other miRNAs w/seed UCACAGU),miR-346 (and other miRNAs w/seed GUCUGCC)	4
Cellular Development	arrest in growth of tumor cell lines	1.20E-02			miR-19b-3p (and other miRNAs w/seed GUGCAAA),miR-27a-3p (and other miRNAs w/seed UCACAGU),miR-346 (and other miRNAs w/seed GUCUGCC)	3
Cellular Growth and Proliferation	arrest in growth of tumor cell lines	1.20E-02			miR-19b-3p (and other miRNAs w/seed GUGCAAA),miR-27a-3p (and other miRNAs w/seed UCACAGU),miR-346 (and other miRNAs w/seed GUCUGCC)	3
Cell-To-Cell Signaling and Interaction	cell-cell adhesion of squamous cell carcinoma cell lines	1.20E-02			miR-16-5p (and other miRNAs w/seed AGCAGCA)	1
Tissue Development	cell-cell adhesion of squamous cell carcinoma cell lines	1.20E-02			miR-16-5p (and other miRNAs w/seed AGCAGCA)	1
Cellular Growth and Proliferation	clonogenicity of prostate cancer cell lines	1.20E-02			miR-221-3p (and other miRNAs w/seed GCUACAU)	1
Cancer	differentiation of pancreatic cancer cells	1.20E-02			miR-200b-3p (and other miRNAs w/seed AAUACUG)	1
Cellular Development	differentiation of pancreatic cancer cells	1.20E-02			miR-200b-3p (and other miRNAs w/seed AAUACUG)	1
Tumor Morphology	differentiation of pancreatic cancer cells	1.20E-02			miR-200b-3p (and other miRNAs w/seed AAUACUG)	1
Cellular Compromise	disarray of muscle cells	1.20E-02			miR-16-5p (and other miRNAs w/seed AGCAGCA)	1
Cell Morphology	elongation of breast cancer cell lines	1.20E-02			miR-200b-3p (and other miRNAs w/seed AAUACUG)	1
Cellular Development	epithelial-mesenchymal transition of endometrial cancer cell lines	1.20E-02			miR-200b-3p (and other miRNAs w/seed AAUACUG)	1
Cellular Development	maturation of fibroblast cell lines	1.20E-02			miR-30c-5p (and other miRNAs w/seed GUAAACA)	1
Cancer	pilocytic astrocytoma	1.20E-02			miR-26a-5p (and other miRNAs w/seed UCAAGUA)	1
Neurological Disease	pilocytic astrocytoma	1.20E-02			miR-26a-5p (and other miRNAs w/seed UCAAGUA)	1
Cell Death and Survival	cell viability of pancreatic cancer cell lines	1.24E-02			miR-21-5p (and other miRNAs w/seed AGCUUAU),miR-34a-5p (and other miRNAs w/seed GGCAGUG)	2
Hereditary Disorder	Schizophrenia	1.27E-02			miR-103-3p (and other miRNAs w/seed GCAGCAU),miR-16-5p (and other miRNAs w/seed AGCAGCA),miR-188-3p (miRNAs w/seed UCCCACA),miR-26a-5p (and other miRNAs w/seed UCAAGUA),miR-30c-5p (and other miRNAs w/seed GUAAACA),miR-34a-5p (and other miRNAs w/seed GGCAGUG),miR-9-3p (and other miRNAs w/seed UAAAGCU)	7
Neurological Disease	Schizophrenia	1.27E-02			miR-103-3p (and other miRNAs w/seed GCAGCAU),miR-16-5p (and other miRNAs w/seed AGCAGCA),miR-188-3p (miRNAs w/seed UCCCACA),miR-26a-5p (and other miRNAs w/seed UCAAGUA),miR-30c-5p (and other miRNAs w/seed GUAAACA),miR-34a-5p (and other miRNAs w/seed GGCAGUG),miR-9-3p (and other miRNAs w/seed UAAAGCU)	7
Psychological Disorders	Schizophrenia	1.27E-02			miR-103-3p (and other miRNAs w/seed GCAGCAU),miR-16-5p (and other miRNAs w/seed AGCAGCA),miR-188-3p (miRNAs w/seed UCCCACA),miR-26a-5p (and other miRNAs w/seed UCAAGUA),miR-30c-5p (and other miRNAs w/seed GUAAACA),miR-34a-5p (and other miRNAs w/seed GGCAGUG),miR-9-3p (and other miRNAs w/seed UAAAGCU)	7
Cancer	glioblastoma cancer	1.28E-02			miR-21-5p (and other miRNAs w/seed AGCUUAU),miR-221-3p (and other miRNAs w/seed GCUACAU),miR-26a-5p (and other miRNAs w/seed UCAAGUA)	3
Neurological Disease	glioblastoma cancer	1.28E-02			miR-21-5p (and other miRNAs w/seed AGCUUAU),miR-221-3p (and other miRNAs w/seed GCUACAU),miR-26a-5p (and other miRNAs w/seed UCAAGUA)	3
Cell Cycle	interphase	1.33E-02			miR-155-5p (miRNAs w/seed UAAUGCU),miR-16-5p (and other miRNAs w/seed AGCAGCA),miR-21-5p (and other miRNAs w/seed AGCUUAU),miR-26a-5p (and other miRNAs w/seed UCAAGUA),miR-27a-3p (and other miRNAs w/seed UCACAGU),miR-291a-3p (and other miRNAs w/seed AAGUGCU),miR-34a-5p (and other miRNAs w/seed GGCAGUG),miR-503-5p (miRNAs w/seed AGCAGCG)	8
Developmental Disorder	hypertrophy of cardiomyocytes	1.34E-02			miR-16-5p (and other miRNAs w/seed AGCAGCA),miR-21-5p (and other miRNAs w/seed AGCUUAU),miR-214-3p (and other miRNAs w/seed CAGCAGG)	3
Skeletal and Muscular Disorders	hypertrophy of cardiomyocytes	1.34E-02			miR-16-5p (and other miRNAs w/seed AGCAGCA),miR-21-5p (and other miRNAs w/seed AGCUUAU),miR-214-3p (and other miRNAs w/seed CAGCAGG)	3
Cardiovascular Disease	hypertrophy of cardiomyocytes	1.34E-02			miR-16-5p (and other miRNAs w/seed AGCAGCA),miR-21-5p (and other miRNAs w/seed AGCUUAU),miR-214-3p (and other miRNAs w/seed CAGCAGG)	3
Developmental Disorder	Down's syndrome	1.35E-02			miR-100-5p (and other miRNAs w/seed ACCCGUA),miR-155-5p (miRNAs w/seed UAAUGCU)	2
Hereditary Disorder	Down's syndrome	1.35E-02			miR-100-5p (and other miRNAs w/seed ACCCGUA),miR-155-5p (miRNAs w/seed UAAUGCU)	2
Cancer	neoplasia of tumor cell lines	1.46E-02		1.969	miR-148b-3p (and other miRNAs w/seed CAGUGCA),miR-182-5p (and other miRNAs w/seed UUGGCAA),miR-21-5p (and other miRNAs w/seed AGCUUAU),miR-483-3p (miRNAs w/seed CACUCCU)	4
Cellular Development	neoplasia of tumor cell lines	1.46E-02		1.969	miR-148b-3p (and other miRNAs w/seed CAGUGCA),miR-182-5p (and other miRNAs w/seed UUGGCAA),miR-21-5p (and other miRNAs w/seed AGCUUAU),miR-483-3p (miRNAs w/seed CACUCCU)	4
Cellular Growth and Proliferation	neoplasia of tumor cell lines	1.46E-02		1.969	miR-148b-3p (and other miRNAs w/seed CAGUGCA),miR-182-5p (and other miRNAs w/seed UUGGCAA),miR-21-5p (and other miRNAs w/seed AGCUUAU),miR-483-3p (miRNAs w/seed CACUCCU)	4
Cell Cycle	arrest in interphase of lung cancer cell lines	1.47E-02			miR-16-5p (and other miRNAs w/seed AGCAGCA),miR-34a-5p (and other miRNAs w/seed GGCAGUG)	2
Cancer	differentiation of cancer cells	1.47E-02			miR-200b-3p (and other miRNAs w/seed AAUACUG),miR-34a-5p (and other miRNAs w/seed GGCAGUG)	2
Cellular Development	differentiation of cancer cells	1.47E-02			miR-200b-3p (and other miRNAs w/seed AAUACUG),miR-34a-5p (and other miRNAs w/seed GGCAGUG)	2
Tumor Morphology	differentiation of cancer cells	1.47E-02			miR-200b-3p (and other miRNAs w/seed AAUACUG),miR-34a-5p (and other miRNAs w/seed GGCAGUG)	2
Cellular Development	proliferation of stomach cancer cell lines	1.47E-02			miR-148b-3p (and other miRNAs w/seed CAGUGCA),miR-221-3p (and other miRNAs w/seed GCUACAU)	2
Cellular Growth and Proliferation	proliferation of stomach cancer cell lines	1.47E-02			miR-148b-3p (and other miRNAs w/seed CAGUGCA),miR-221-3p (and other miRNAs w/seed GCUACAU)	2
Cell-To-Cell Signaling and Interaction	adhesion of macrophage cancer cell lines	1.60E-02			miR-103-3p (and other miRNAs w/seed GCAGCAU)	1
Tissue Development	adhesion of macrophage cancer cell lines	1.60E-02			miR-103-3p (and other miRNAs w/seed GCAGCAU)	1
Cellular Movement	dissemination of breast cancer cell lines	1.60E-02			miR-155-5p (miRNAs w/seed UAAUGCU)	1
Cancer	non small cell lung adenocarcinoma	1.60E-02			miR-34a-5p (and other miRNAs w/seed GGCAGUG)	1
Respiratory Disease	non small cell lung adenocarcinoma	1.60E-02			miR-34a-5p (and other miRNAs w/seed GGCAGUG)	1
Cancer	tumorigenesis of stomach cancer cell lines	1.60E-02			miR-148b-3p (and other miRNAs w/seed CAGUGCA)	1
Cellular Development	tumorigenesis of stomach cancer cell lines	1.60E-02			miR-148b-3p (and other miRNAs w/seed CAGUGCA)	1
Cellular Growth and Proliferation	tumorigenesis of stomach cancer cell lines	1.60E-02			miR-148b-3p (and other miRNAs w/seed CAGUGCA)	1
Cardiovascular System Development and Function	vasoconstriction of aorta	1.60E-02			miR-199a-5p (and other miRNAs w/seed CCAGUGU)	1
Cancer	tumorigenesis of cells	1.64E-02		0.948	miR-148b-3p (and other miRNAs w/seed CAGUGCA),miR-21-5p (and other miRNAs w/seed AGCUUAU),miR-221-3p (and other miRNAs w/seed GCUACAU),miR-483-3p (miRNAs w/seed CACUCCU)	4
Developmental Disorder	Duchenne muscular dystrophy	1.66E-02			miR-155-5p (miRNAs w/seed UAAUGCU),miR-30a-3p (and other miRNAs w/seed UUUCAGU)	2
Hereditary Disorder	Duchenne muscular dystrophy	1.66E-02			miR-155-5p (miRNAs w/seed UAAUGCU),miR-30a-3p (and other miRNAs w/seed UUUCAGU)	2
Skeletal and Muscular Disorders	Duchenne muscular dystrophy	1.66E-02			miR-155-5p (miRNAs w/seed UAAUGCU),miR-30a-3p (and other miRNAs w/seed UUUCAGU)	2
Cell Cycle	senescence of tumor cell lines	1.79E-02			miR-21-5p (and other miRNAs w/seed AGCUUAU),miR-34a-5p (and other miRNAs w/seed GGCAGUG)	2
Cellular Movement	migration of hepatoma cell lines	1.86E-02			miR-193a-3p (and other miRNAs w/seed ACUGGCC),miR-224-5p (miRNAs w/seed AAGUCAC)	2
Cancer	acute biphenotypic leukemia	2.00E-02			miR-196a-5p (and other miRNAs w/seed AGGUAGU)	1
Hematological Disease	acute biphenotypic leukemia	2.00E-02			miR-196a-5p (and other miRNAs w/seed AGGUAGU)	1
Cell Cycle	arrest in G1 phase of pancreatic cancer cell lines	2.00E-02			miR-34a-5p (and other miRNAs w/seed GGCAGUG)	1
Cellular Development	arrest in development of double-negative T lymphocyte	2.00E-02			miR-34a-5p (and other miRNAs w/seed GGCAGUG)	1
Organismal Development	arrest in development of double-negative T lymphocyte	2.00E-02			miR-34a-5p (and other miRNAs w/seed GGCAGUG)	1
Organ Development	arrest in development of double-negative T lymphocyte	2.00E-02			miR-34a-5p (and other miRNAs w/seed GGCAGUG)	1
Hematopoiesis	arrest in development of double-negative T lymphocyte	2.00E-02			miR-34a-5p (and other miRNAs w/seed GGCAGUG)	1
Hematological System Development and Function	arrest in development of double-negative T lymphocyte	2.00E-02			miR-34a-5p (and other miRNAs w/seed GGCAGUG)	1
Lymphoid Tissue Structure and Development	arrest in development of double-negative T lymphocyte	2.00E-02			miR-34a-5p (and other miRNAs w/seed GGCAGUG)	1
Embryonic Development	arrest in development of double-negative T lymphocyte	2.00E-02			miR-34a-5p (and other miRNAs w/seed GGCAGUG)	1
Cellular Function and Maintenance	arrest in development of double-negative T lymphocyte	2.00E-02			miR-34a-5p (and other miRNAs w/seed GGCAGUG)	1
Tissue Development	arrest in development of double-negative T lymphocyte	2.00E-02			miR-34a-5p (and other miRNAs w/seed GGCAGUG)	1
Cell-mediated Immune Response	arrest in development of double-negative T lymphocyte	2.00E-02			miR-34a-5p (and other miRNAs w/seed GGCAGUG)	1
Cancer	differentiation of mammary tumor cells	2.00E-02			miR-200b-3p (and other miRNAs w/seed AAUACUG)	1
Cellular Development	differentiation of mammary tumor cells	2.00E-02			miR-200b-3p (and other miRNAs w/seed AAUACUG)	1
Tumor Morphology	differentiation of mammary tumor cells	2.00E-02			miR-200b-3p (and other miRNAs w/seed AAUACUG)	1
Cellular Response to Therapeutics	radiosensitivity of lung cancer cell lines	2.00E-02			miR-101-3p (and other miRNAs w/seed ACAGUAC)	1
Cancer	squamous cell non small cell lung carcinoma	2.00E-02			miR-34a-5p (and other miRNAs w/seed GGCAGUG)	1
Respiratory Disease	squamous cell non small cell lung carcinoma	2.00E-02			miR-34a-5p (and other miRNAs w/seed GGCAGUG)	1
Cancer	T-cell non-Hodgkin's disease	2.07E-02			miR-101-3p (and other miRNAs w/seed ACAGUAC),miR-155-5p (miRNAs w/seed UAAUGCU),miR-21-5p (and other miRNAs w/seed AGCUUAU)	3
Hematological Disease	T-cell non-Hodgkin's disease	2.07E-02			miR-101-3p (and other miRNAs w/seed ACAGUAC),miR-155-5p (miRNAs w/seed UAAUGCU),miR-21-5p (and other miRNAs w/seed AGCUUAU)	3
Cancer	tumorigenesis of tumor cell lines	2.18E-02			miR-148b-3p (and other miRNAs w/seed CAGUGCA),miR-21-5p (and other miRNAs w/seed AGCUUAU),miR-483-3p (miRNAs w/seed CACUCCU)	3
Cellular Development	tumorigenesis of tumor cell lines	2.18E-02			miR-148b-3p (and other miRNAs w/seed CAGUGCA),miR-21-5p (and other miRNAs w/seed AGCUUAU),miR-483-3p (miRNAs w/seed CACUCCU)	3
Cellular Growth and Proliferation	tumorigenesis of tumor cell lines	2.18E-02			miR-148b-3p (and other miRNAs w/seed CAGUGCA),miR-21-5p (and other miRNAs w/seed AGCUUAU),miR-483-3p (miRNAs w/seed CACUCCU)	3
Cell-To-Cell Signaling and Interaction	activation of brain cancer cell lines	2.39E-02			miR-21-5p (and other miRNAs w/seed AGCUUAU)	1
Cell Death and Survival	killing of brain cancer cell lines	2.39E-02			miR-16-5p (and other miRNAs w/seed AGCAGCA)	1
Tissue Morphology	quantity of pancreatic cancer cell lines	2.39E-02			miR-34a-5p (and other miRNAs w/seed GGCAGUG)	1
Cellular Response to Therapeutics	radiosensitivity of brain cancer cell lines	2.39E-02			miR-101-3p (and other miRNAs w/seed ACAGUAC)	1
Cancer	tumorigenesis of lung cancer cells	2.39E-02			miR-221-3p (and other miRNAs w/seed GCUACAU)	1
Cell Death and Survival	cell death of hepatoma cell lines	2.46E-02			miR-16-5p (and other miRNAs w/seed AGCAGCA),miR-183-5p (miRNAs w/seed AUGGCAC),miR-193a-3p (and other miRNAs w/seed ACUGGCC)	3
Cancer	B-cell leukemia	2.58E-02			miR-155-5p (miRNAs w/seed UAAUGCU),miR-16-5p (and other miRNAs w/seed AGCAGCA),miR-221-3p (and other miRNAs w/seed GCUACAU)	3
Hematological Disease	B-cell leukemia	2.58E-02			miR-155-5p (miRNAs w/seed UAAUGCU),miR-16-5p (and other miRNAs w/seed AGCAGCA),miR-221-3p (and other miRNAs w/seed GCUACAU)	3
Immunological Disease	B-cell leukemia	2.58E-02			miR-155-5p (miRNAs w/seed UAAUGCU),miR-16-5p (and other miRNAs w/seed AGCAGCA),miR-221-3p (and other miRNAs w/seed GCUACAU)	3
Cancer	small cell lung cancer	2.74E-02			miR-18a-5p (and other miRNAs w/seed AAGGUGC),miR-19b-3p (and other miRNAs w/seed GUGCAAA)	2
Respiratory Disease	small cell lung cancer	2.74E-02			miR-18a-5p (and other miRNAs w/seed AAGGUGC),miR-19b-3p (and other miRNAs w/seed GUGCAAA)	2
Cancer	hematologic cancer	2.78E-02			miR-155-5p (miRNAs w/seed UAAUGCU),miR-16-5p (and other miRNAs w/seed AGCAGCA),miR-196a-5p (and other miRNAs w/seed AGGUAGU),miR-19b-3p (and other miRNAs w/seed GUGCAAA),miR-221-3p (and other miRNAs w/seed GCUACAU),miR-34a-5p (and other miRNAs w/seed GGCAGUG),miR-9-3p (and other miRNAs w/seed UAAAGCU)	7
Hematological Disease	hematologic cancer	2.78E-02			miR-155-5p (miRNAs w/seed UAAUGCU),miR-16-5p (and other miRNAs w/seed AGCAGCA),miR-196a-5p (and other miRNAs w/seed AGGUAGU),miR-19b-3p (and other miRNAs w/seed GUGCAAA),miR-221-3p (and other miRNAs w/seed GCUACAU),miR-34a-5p (and other miRNAs w/seed GGCAGUG),miR-9-3p (and other miRNAs w/seed UAAAGCU)	7
Dermatological Diseases and Conditions	androgenic alopecia	2.78E-02			miR-221-3p (and other miRNAs w/seed GCUACAU)	1
Cardiovascular Disease	enlargement of heart	2.78E-02			miR-199a-5p (and other miRNAs w/seed CCAGUGU)	1
Organ Morphology	enlargement of heart	2.78E-02			miR-199a-5p (and other miRNAs w/seed CCAGUGU)	1
Reproductive System Development and Function	ovulation of ovary	2.78E-02			miR-21-5p (and other miRNAs w/seed AGCUUAU)	1
Cellular Development	proliferation of ovarian surface epithelial cells	2.78E-02			miR-34a-5p (and other miRNAs w/seed GGCAGUG)	1
Cellular Growth and Proliferation	proliferation of ovarian surface epithelial cells	2.78E-02			miR-34a-5p (and other miRNAs w/seed GGCAGUG)	1
Reproductive System Development and Function	proliferation of ovarian surface epithelial cells	2.78E-02			miR-34a-5p (and other miRNAs w/seed GGCAGUG)	1
Cell Cycle	senescence of colon cancer cell lines	2.78E-02			miR-34a-5p (and other miRNAs w/seed GGCAGUG)	1
Cell Cycle	senescence of prostate cancer cell lines	2.78E-02			miR-34a-5p (and other miRNAs w/seed GGCAGUG)	1
Cell Cycle	senescence of vascular endothelial cells	2.78E-02			miR-34a-5p (and other miRNAs w/seed GGCAGUG)	1
Cellular Development	differentiation of fibroblast cell lines	3.11E-02			miR-204-5p (and other miRNAs w/seed UCCCUUU),miR-30c-5p (and other miRNAs w/seed GUAAACA),miR-34a-5p (and other miRNAs w/seed GGCAGUG)	3
Connective Tissue Development and Function	differentiation of fibroblast cell lines	3.11E-02			miR-204-5p (and other miRNAs w/seed UCCCUUU),miR-30c-5p (and other miRNAs w/seed GUAAACA),miR-34a-5p (and other miRNAs w/seed GGCAGUG)	3
Cell Death and Survival	antiapoptosis	3.17E-02			miR-204-5p (and other miRNAs w/seed UCCCUUU)	1
Cellular Development	arrest in growth of thyroid tumor cell lines	3.17E-02			miR-346 (and other miRNAs w/seed GUCUGCC)	1
Cellular Growth and Proliferation	arrest in growth of thyroid tumor cell lines	3.17E-02			miR-346 (and other miRNAs w/seed GUCUGCC)	1
Cellular Development	proliferation of brain cancer cell lines	3.45E-02			miR-21-5p (and other miRNAs w/seed AGCUUAU),miR-221-3p (and other miRNAs w/seed GCUACAU),miR-26a-5p (and other miRNAs w/seed UCAAGUA)	3
Cellular Growth and Proliferation	proliferation of brain cancer cell lines	3.45E-02			miR-21-5p (and other miRNAs w/seed AGCUUAU),miR-221-3p (and other miRNAs w/seed GCUACAU),miR-26a-5p (and other miRNAs w/seed UCAAGUA)	3
Cell Death and Survival	cell death of liver cancer cells	3.56E-02			miR-221-3p (and other miRNAs w/seed GCUACAU)	1
Tumor Morphology	cell death of liver cancer cells	3.56E-02			miR-221-3p (and other miRNAs w/seed GCUACAU)	1
Organismal Injury and Abnormalities	reperfusion injury of heart	3.56E-02			miR-21-5p (and other miRNAs w/seed AGCUUAU)	1
Cardiovascular Disease	reperfusion injury of heart	3.56E-02			miR-21-5p (and other miRNAs w/seed AGCUUAU)	1
Cell Death and Survival	apoptosis of lymphoma cell lines	3.65E-02			miR-16-5p (and other miRNAs w/seed AGCAGCA),miR-21-5p (and other miRNAs w/seed AGCUUAU),miR-9-3p (and other miRNAs w/seed UAAAGCU)	3
Cancer	cell viability of cancer cells	3.67E-02			miR-16-5p (and other miRNAs w/seed AGCAGCA),miR-193a-5p (and other miRNAs w/seed GGGUCUU)	2
Cell Death and Survival	cell viability of cancer cells	3.67E-02			miR-16-5p (and other miRNAs w/seed AGCAGCA),miR-193a-5p (and other miRNAs w/seed GGGUCUU)	2
Tumor Morphology	cell viability of cancer cells	3.67E-02			miR-16-5p (and other miRNAs w/seed AGCAGCA),miR-193a-5p (and other miRNAs w/seed GGGUCUU)	2
Cell Death and Survival	cell death of cancer cells	3.70E-02		0.351	miR-16-5p (and other miRNAs w/seed AGCAGCA),miR-193a-5p (and other miRNAs w/seed GGGUCUU),miR-21-5p (and other miRNAs w/seed AGCUUAU),miR-221-3p (and other miRNAs w/seed GCUACAU)	4
Tumor Morphology	cell death of cancer cells	3.70E-02		0.351	miR-16-5p (and other miRNAs w/seed AGCAGCA),miR-193a-5p (and other miRNAs w/seed GGGUCUU),miR-21-5p (and other miRNAs w/seed AGCUUAU),miR-221-3p (and other miRNAs w/seed GCUACAU)	4
Reproductive System Disease	medulloblastoma	3.76E-02			miR-19b-3p (and other miRNAs w/seed GUGCAAA),miR-30c-5p (and other miRNAs w/seed GUAAACA)	2
Cancer	medulloblastoma	3.76E-02			miR-19b-3p (and other miRNAs w/seed GUGCAAA),miR-30c-5p (and other miRNAs w/seed GUAAACA)	2
Neurological Disease	medulloblastoma	3.76E-02			miR-19b-3p (and other miRNAs w/seed GUGCAAA),miR-30c-5p (and other miRNAs w/seed GUAAACA)	2
Cardiovascular Disease	hypertrophic cardiomyopathy	3.94E-02			miR-16-5p (and other miRNAs w/seed AGCAGCA),miR-214-3p (and other miRNAs w/seed CAGCAGG)	2
Cancer	ALK-positive anaplastic large cell lymphoma	3.95E-02			miR-101-3p (and other miRNAs w/seed ACAGUAC)	1
Hematological Disease	ALK-positive anaplastic large cell lymphoma	3.95E-02			miR-101-3p (and other miRNAs w/seed ACAGUAC)	1
Dermatological Diseases and Conditions	ALK-positive anaplastic large cell lymphoma	3.95E-02			miR-101-3p (and other miRNAs w/seed ACAGUAC)	1
Cancer	arrest in cell cycle progression of cancer cells	3.95E-02			miR-26a-5p (and other miRNAs w/seed UCAAGUA)	1
Cell Cycle	arrest in cell cycle progression of cancer cells	3.95E-02			miR-26a-5p (and other miRNAs w/seed UCAAGUA)	1
Cellular Movement	invasion of stomach cancer cell lines	3.95E-02			miR-221-3p (and other miRNAs w/seed GCUACAU)	1
Reproductive System Disease	tumorigenesis of prostate cancer cell lines	3.95E-02			miR-21-5p (and other miRNAs w/seed AGCUUAU)	1
Cancer	tumorigenesis of prostate cancer cell lines	3.95E-02			miR-21-5p (and other miRNAs w/seed AGCUUAU)	1
Cellular Development	tumorigenesis of prostate cancer cell lines	3.95E-02			miR-21-5p (and other miRNAs w/seed AGCUUAU)	1
Cellular Growth and Proliferation	tumorigenesis of prostate cancer cell lines	3.95E-02			miR-21-5p (and other miRNAs w/seed AGCUUAU)	1
Cancer	neoplasia of tumor cells	4.12E-02			miR-196a-5p (and other miRNAs w/seed AGGUAGU),miR-221-3p (and other miRNAs w/seed GCUACAU)	2
Cancer	leukemia	4.19E-02			miR-155-5p (miRNAs w/seed UAAUGCU),miR-16-5p (and other miRNAs w/seed AGCAGCA),miR-196a-5p (and other miRNAs w/seed AGGUAGU),miR-221-3p (and other miRNAs w/seed GCUACAU),miR-34a-5p (and other miRNAs w/seed GGCAGUG)	5
Hematological Disease	leukemia	4.19E-02			miR-155-5p (miRNAs w/seed UAAUGCU),miR-16-5p (and other miRNAs w/seed AGCAGCA),miR-196a-5p (and other miRNAs w/seed AGGUAGU),miR-221-3p (and other miRNAs w/seed GCUACAU),miR-34a-5p (and other miRNAs w/seed GGCAGUG)	5
Reproductive System Disease	germ cell and embryonal neoplasm	4.23E-02			miR-19b-3p (and other miRNAs w/seed GUGCAAA),miR-291a-3p (and other miRNAs w/seed AAGUGCU),miR-30c-5p (and other miRNAs w/seed GUAAACA)	3
Cancer	germ cell and embryonal neoplasm	4.23E-02			miR-19b-3p (and other miRNAs w/seed GUGCAAA),miR-291a-3p (and other miRNAs w/seed AAGUGCU),miR-30c-5p (and other miRNAs w/seed GUAAACA)	3
Organismal Injury and Abnormalities	failure of heart	4.34E-02			miR-16-5p (and other miRNAs w/seed AGCAGCA)	1
Cardiovascular Disease	failure of heart	4.34E-02			miR-16-5p (and other miRNAs w/seed AGCAGCA)	1
Inflammatory Response	hyperactivation of leukocytes	4.34E-02			miR-223-3p (miRNAs w/seed GUCAGUU)	1
Hematological System Development and Function	hyperactivation of leukocytes	4.34E-02			miR-223-3p (miRNAs w/seed GUCAGUU)	1
Cell-To-Cell Signaling and Interaction	hyperactivation of leukocytes	4.34E-02			miR-223-3p (miRNAs w/seed GUCAGUU)	1
Immune Cell Trafficking	hyperactivation of leukocytes	4.34E-02			miR-223-3p (miRNAs w/seed GUCAGUU)	1
Inflammatory Response	immune response of lymphoma cell lines	4.34E-02			miR-9-3p (and other miRNAs w/seed UAAAGCU)	1
Cell-To-Cell Signaling and Interaction	immune response of lymphoma cell lines	4.34E-02			miR-9-3p (and other miRNAs w/seed UAAAGCU)	1
Humoral Immune Response	immune response of lymphoma cell lines	4.34E-02			miR-9-3p (and other miRNAs w/seed UAAAGCU)	1
Cancer	large cell lung carcinoma	4.34E-02			miR-34a-5p (and other miRNAs w/seed GGCAGUG)	1
Respiratory Disease	large cell lung carcinoma	4.34E-02			miR-34a-5p (and other miRNAs w/seed GGCAGUG)	1
Reproductive System Disease	metastasis of mammary tumor cells	4.34E-02			miR-196a-5p (and other miRNAs w/seed AGGUAGU)	1
Cancer	metastasis of mammary tumor cells	4.34E-02			miR-196a-5p (and other miRNAs w/seed AGGUAGU)	1
Cellular Development	metastasis of mammary tumor cells	4.34E-02			miR-196a-5p (and other miRNAs w/seed AGGUAGU)	1
Cellular Growth and Proliferation	metastasis of mammary tumor cells	4.34E-02			miR-196a-5p (and other miRNAs w/seed AGGUAGU)	1
Tumor Morphology	metastasis of mammary tumor cells	4.34E-02			miR-196a-5p (and other miRNAs w/seed AGGUAGU)	1
Cell-To-Cell Signaling and Interaction	response of breast cancer cell lines	4.34E-02			miR-291a-3p (and other miRNAs w/seed AAGUGCU)	1
Cellular Development	development of bone marrow cells	4.50E-02			miR-196a-5p (and other miRNAs w/seed AGGUAGU),miR-21-5p (and other miRNAs w/seed AGCUUAU)	2
Organismal Development	development of bone marrow cells	4.50E-02			miR-196a-5p (and other miRNAs w/seed AGGUAGU),miR-21-5p (and other miRNAs w/seed AGCUUAU)	2
Organ Development	development of bone marrow cells	4.50E-02			miR-196a-5p (and other miRNAs w/seed AGGUAGU),miR-21-5p (and other miRNAs w/seed AGCUUAU)	2
Lymphoid Tissue Structure and Development	development of bone marrow cells	4.50E-02			miR-196a-5p (and other miRNAs w/seed AGGUAGU),miR-21-5p (and other miRNAs w/seed AGCUUAU)	2
Embryonic Development	development of bone marrow cells	4.50E-02			miR-196a-5p (and other miRNAs w/seed AGGUAGU),miR-21-5p (and other miRNAs w/seed AGCUUAU)	2
Tissue Development	development of bone marrow cells	4.50E-02			miR-196a-5p (and other miRNAs w/seed AGGUAGU),miR-21-5p (and other miRNAs w/seed AGCUUAU)	2
Cellular Development	development of hematopoietic progenitor cells	4.50E-02			miR-196a-5p (and other miRNAs w/seed AGGUAGU),miR-21-5p (and other miRNAs w/seed AGCUUAU),miR-34a-5p (and other miRNAs w/seed GGCAGUG)	3
Hematopoiesis	development of hematopoietic progenitor cells	4.50E-02			miR-196a-5p (and other miRNAs w/seed AGGUAGU),miR-21-5p (and other miRNAs w/seed AGCUUAU),miR-34a-5p (and other miRNAs w/seed GGCAGUG)	3
Hematological System Development and Function	development of hematopoietic progenitor cells	4.50E-02			miR-196a-5p (and other miRNAs w/seed AGGUAGU),miR-21-5p (and other miRNAs w/seed AGCUUAU),miR-34a-5p (and other miRNAs w/seed GGCAGUG)	3
tox Functions:
Category	Functions Annotation	p-Value	Molecules	# Molecules
Liver Hyperplasia/Hyperproliferation	liver cancer	1.31E-20	let-7a-3p (and other miRNAs w/seed UAUACAA),miR-100-5p (and other miRNAs w/seed ACCCGUA),miR-103-3p (and other miRNAs w/seed GCAGCAU),miR-10a-5p (and other miRNAs w/seed ACCCUGU),miR-126-5p (and other miRNAs w/seed AUUAUUA),miR-148b-3p (and other miRNAs w/seed CAGUGCA),miR-155-5p (miRNAs w/seed UAAUGCU),miR-16-5p (and other miRNAs w/seed AGCAGCA),miR-183-5p (miRNAs w/seed AUGGCAC),miR-186-5p (miR…	27
Renal Inflammation	lupus nephritis	4.85E-12	miR-100-5p (and other miRNAs w/seed ACCCGUA),miR-16-5p (and other miRNAs w/seed AGCAGCA),miR-200b-3p (and other miRNAs w/seed AAUACUG),miR-223-3p (miRNAs w/seed GUCAGUU),miR-296-5p (miRNAs w/seed GGGCCCC),miR-30c-5p (and other miRNAs w/seed GUAAACA),miR-346 (and other miRNAs w/seed GUCUGCC),miR-423-3p (miRNAs w/seed GCUCGGU),miR-433-3p (and other miRNAs w/seed UCAUGAU),miR-615-3p (miRNAs w/seed C…	10
Renal Nephritis	lupus nephritis	4.85E-12	miR-100-5p (and other miRNAs w/seed ACCCGUA),miR-16-5p (and other miRNAs w/seed AGCAGCA),miR-200b-3p (and other miRNAs w/seed AAUACUG),miR-223-3p (miRNAs w/seed GUCAGUU),miR-296-5p (miRNAs w/seed GGGCCCC),miR-30c-5p (and other miRNAs w/seed GUAAACA),miR-346 (and other miRNAs w/seed GUCUGCC),miR-423-3p (miRNAs w/seed GCUCGGU),miR-433-3p (and other miRNAs w/seed UCAUGAU),miR-615-3p (miRNAs w/seed C…	10
Liver Hyperplasia/Hyperproliferation	hepatocellular carcinoma	5.46E-10	miR-100-5p (and other miRNAs w/seed ACCCGUA),miR-103-3p (and other miRNAs w/seed GCAGCAU),miR-148b-3p (and other miRNAs w/seed CAGUGCA),miR-155-5p (miRNAs w/seed UAAUGCU),miR-16-5p (and other miRNAs w/seed AGCAGCA),miR-183-5p (miRNAs w/seed AUGGCAC),miR-193a-3p (and other miRNAs w/seed ACUGGCC),miR-199a-5p (and other miRNAs w/seed CCAGUGU),miR-21-5p (and other miRNAs w/seed AGCUUAU),miR-221-3p (a…	15
Hepatocellular Carcinoma	hepatocellular carcinoma	5.46E-10	miR-100-5p (and other miRNAs w/seed ACCCGUA),miR-103-3p (and other miRNAs w/seed GCAGCAU),miR-148b-3p (and other miRNAs w/seed CAGUGCA),miR-155-5p (miRNAs w/seed UAAUGCU),miR-16-5p (and other miRNAs w/seed AGCAGCA),miR-183-5p (miRNAs w/seed AUGGCAC),miR-193a-3p (and other miRNAs w/seed ACUGGCC),miR-199a-5p (and other miRNAs w/seed CCAGUGU),miR-21-5p (and other miRNAs w/seed AGCUUAU),miR-221-3p (a…	15
Liver Inflammation/Hepatitis	chronic hepatitis B	1.20E-07	miR-100-5p (and other miRNAs w/seed ACCCGUA),miR-16-5p (and other miRNAs w/seed AGCAGCA),miR-199a-5p (and other miRNAs w/seed CCAGUGU),miR-221-3p (and other miRNAs w/seed GCUACAU),miR-27a-3p (and other miRNAs w/seed UCACAGU)	5
Liver Steatosis	nonalcoholic fatty liver disease	1.10E-06	miR-103-3p (and other miRNAs w/seed GCAGCAU),miR-141-3p (and other miRNAs w/seed AACACUG),miR-21-5p (and other miRNAs w/seed AGCUUAU),miR-221-3p (and other miRNAs w/seed GCUACAU),miR-34a-5p (and other miRNAs w/seed GGCAGUG)	5
Liver Cirrhosis	cirrhosis of liver	2.11E-04	miR-100-5p (and other miRNAs w/seed ACCCGUA),miR-16-5p (and other miRNAs w/seed AGCAGCA),miR-199a-5p (and other miRNAs w/seed CCAGUGU),miR-221-3p (and other miRNAs w/seed GCUACAU),miR-27a-3p (and other miRNAs w/seed UCACAGU)	5
Cardiac Fibrosis	Cardiac Fibrosis	1.12E-02	miR-16-5p (and other miRNAs w/seed AGCAGCA),miR-21-5p (and other miRNAs w/seed AGCUUAU),miR-30c-5p (and other miRNAs w/seed GUAAACA)	3
Cardiac Hypertrophy	hypertrophy of cardiomyocytes	1.34E-02	miR-16-5p (and other miRNAs w/seed AGCAGCA),miR-21-5p (and other miRNAs w/seed AGCUUAU),miR-214-3p (and other miRNAs w/seed CAGCAGG)	3
Cardiac Enlargement	enlargement of heart	2.78E-02	miR-199a-5p (and other miRNAs w/seed CCAGUGU)	1
Cardiac Damage	reperfusion injury of heart	3.56E-02	miR-21-5p (and other miRNAs w/seed AGCUUAU)	1
Decreased Levels of Albumin	decreased excretion of albumin	4.34E-02	miR-21-5p (and other miRNAs w/seed AGCUUAU)	1
Heart Failure	heart failure	7.67E-02	miR-16-5p (and other miRNAs w/seed AGCAGCA),miR-199a-5p (and other miRNAs w/seed CCAGUGU),miR-21-5p (and other miRNAs w/seed AGCUUAU)	3
Renal Necrosis/Cell Death	apoptosis of renal tubular epithelial cells	7.75E-02	miR-21-5p (and other miRNAs w/seed AGCUUAU)	1
Cardiac Fibrosis	interstitial fibrosis of heart	9.23E-02	miR-199a-5p (and other miRNAs w/seed CCAGUGU)	1
Cardiac Dilation	dilation of heart	9.60E-02	miR-16-5p (and other miRNAs w/seed AGCAGCA)	1
Cardiac Necrosis/Cell Death	apoptosis of ventricular myocytes	9.96E-02	miR-21-5p (and other miRNAs w/seed AGCUUAU)	1
Pulmonary Hypertension	pulmonary hypertensive arterial disease	1.14E-01	miR-204-5p (and other miRNAs w/seed UCCCUUU)	1
Cardiac Necrosis/Cell Death	apoptosis of heart cells	1.76E-01	miR-16-5p (and other miRNAs w/seed AGCAGCA),miR-21-5p (and other miRNAs w/seed AGCUUAU)	2
Cardiac Hypertrophy	hypertrophy of heart	2.55E-01	miR-16-5p (and other miRNAs w/seed AGCAGCA),miR-199a-5p (and other miRNAs w/seed CCAGUGU)	2
Cardiac Proliferation	proliferation of cardiomyocytes	2.55E-01	miR-16-5p (and other miRNAs w/seed AGCAGCA)	1
Renal Necrosis/Cell Death	cell death of kidney cells	4.76E-01	miR-21-5p (and other miRNAs w/seed AGCUUAU),miR-34a-5p (and other miRNAs w/seed GGCAGUG)	2
Renal Necrosis/Cell Death	apoptosis of kidney cell lines	1.00E00	miR-34a-5p (and other miRNAs w/seed GGCAGUG)	1
Upstream Regulators
null
Molecules:
Symbol	Entrez Gene Name	Entrez Gene/miRBase (mature)	p-value	False Discovery Rate (q-value)	Fold Change	Networks	Location	Type(s)	Biomarker Application(s)	Drug(s)	Entrez Gene ID for Human	Entrez Gene ID for Mouse	Entrez Gene ID for Rat
25-hydroxy-vitamin D3	--	--				5,8	unknown	chemical - endogenous mammalian	efficacy
AGO2	argonaute RISC catalytic component 2	--				3,4	Cytoplasm	translation regulator			27161	239528	59117
AHCYL1	adenosylhomocysteinase-like 1	--				4	Cytoplasm	enzyme	unspecified application		10768	229709	362013
AKR1C1/AKR1C2	aldo-keto reductase family 1, member C2	--				2	Cytoplasm	enzyme			1645|1646	77337	291283
Akt	--	--				1	Cytoplasm	group	diagnosis,disease progression,efficacy,prognosis,response to therapy,safety
API5	apoptosis inhibitor 5	--				5	Cytoplasm	other			8539	11800	362170
AURKB	aurora kinase B	--				7	Nucleus	kinase	diagnosis	AZD-1152, tozasertib, GSK1070916	9212	20877	114592
BCL2L11	BCL2-like 11 (apoptosis facilitator)	--				3	Cytoplasm	other	efficacy		10018	12125	64547
BMI1	BMI1 polycomb ring finger oncogene	--				7	Nucleus	transcription regulator	diagnosis,efficacy,prognosis,response to therapy		648
BRCA1	breast cancer 1, early onset	--				8	Nucleus	transcription regulator	diagnosis,disease progression,efficacy,prognosis,response to therapy		672	12189	497672
c-Src	--	--				6	Cytoplasm	group
C1orf56	chromosome 1 open reading frame 56	--				1	unknown	other			54964	229588	295265
CASP10	caspase 10, apoptosis-related cysteine peptidase	--				5	Cytoplasm	peptidase			843
CCND1	cyclin D1	--				8	Nucleus	other	diagnosis,efficacy,prognosis,response to therapy,unspecified application	arsenic trioxide	595	12443	58919
CDC25C	cell division cycle 25C	--				8	Nucleus	phosphatase	efficacy		995	12532	307511
CDKN2AIP	CDKN2A interacting protein	--				3	Nucleus	transcription regulator			55602	70925	306455
CDX2	caudal type homeobox 2	--				6	Nucleus	transcription regulator	prognosis		1045	12591	66019
CENPF	centromere protein F, 350/400kDa	--				8	Nucleus	other			1063	108000	257649
Cg	--	--				1	unknown	complex	diagnosis,prognosis
CLOCK	clock circadian regulator	--				6	Nucleus	transcription regulator			9575	12753	60447
DDIT4	DNA-damage-inducible transcript 4	--				5	Cytoplasm	other			54541	74747	140942
DDX20	DEAD (Asp-Glu-Ala-Asp) box polypeptide 20	--				3,4,7	Nucleus	transcription regulator			11218	53975	84473
DICER1	dicer 1, ribonuclease type III	--				3	Cytoplasm	enzyme			23405	192119	299284
DIRAS3	DIRAS family, GTP-binding RAS-like 3	--				5	Plasma Membrane	enzyme	diagnosis		9077
DKK1	dickkopf 1 homolog (Xenopus laevis)	--				2,7	Extracellular Space	growth factor	diagnosis,efficacy,prognosis,unspecified application		22943	13380	293897
DLX5	distal-less homeobox 5	--				6	Nucleus	transcription regulator			1749	13395	25431
DMTF1	cyclin D binding myb-like transcription factor 1	--				8	Nucleus	transcription regulator			9988	23857
DROSHA	drosha, ribonuclease type III	--				5	Nucleus	enzyme			29102	14000
E2F2	E2F transcription factor 2	--				7	Nucleus	transcription regulator			1870	242705
E2F6	E2F transcription factor 6	--				7	Nucleus	transcription regulator			1876	50496	313978
ELMO2	engulfment and cell motility 2	--				2	Cytoplasm	other			63916	140579	362271
EPHB6	EPH receptor B6	--				5	Plasma Membrane	kinase			2051	13848	312275
ERP29	endoplasmic reticulum protein 29	--				8	Cytoplasm	transporter			10961	67397	117030
FAM213A	family with sequence similarity 213, member A	--				8	Extracellular Space	other			84293	70564	361118
FHOD1	formin homology 2 domain containing 1	--				8	Nucleus	other			29109	234686	291964
GPSM2	G-protein signaling modulator 2	--				8	Nucleus	other			29899	76123	362021
GRM7	glutamate receptor, metabotropic 7	--				4	Plasma Membrane	G-protein coupled receptor		fasoracetam	2917	108073	81672
H3F3A/H3F3B	H3 histone, family 3A	--				7	unknown	other	diagnosis		3020|3021	15078|15081
HDAC5	histone deacetylase 5	--				7	Nucleus	transcription regulator		tributyrin, belinostat, pyroxamide, vorinostat, romidepsin	10014	15184	84580
Histone h3	--	--				7	Nucleus	group	prognosis
HMGA2	high mobility group AT-hook 2	--				3,7	Nucleus	enzyme	prognosis		8091	15364	84017
HNRNPK	heterogeneous nuclear ribonucleoprotein K	--				6	Nucleus	other	prognosis		3190	15387	117282
HOXB8	homeobox B8	--				4	Nucleus	transcription regulator			3218	15416	24457
HOXD8	homeobox D8	--				4	Nucleus	transcription regulator			3234	15437
HRAS	v-Ha-ras Harvey rat sarcoma viral oncogene homolog	--				8	Plasma Membrane	enzyme	prognosis,safety		3265	15461	293621
HSPA14	heat shock 70kDa protein 14	--				8	Cytoplasm	peptidase			51182	50497	307133
IDH2	isocitrate dehydrogenase 2 (NADP+), mitochondrial	--				5	Cytoplasm	enzyme			3418	269951	361596
IL10	interleukin 10	--				2	Extracellular Space	cytokine	diagnosis,disease progression,efficacy,prognosis,safety,unspecified application		3586	16153	25325
IL18	interleukin 18 (interferon-gamma-inducing factor)	--				2	Extracellular Space	cytokine	efficacy,unspecified application		3606	16173	29197
Insulin	--	--				1	Extracellular Space	group
KLF4	Kruppel-like factor 4 (gut)	--				3	Nucleus	transcription regulator			9314	16600	114505
KLHL12	kelch-like family member 12	--				8	Cytoplasm	other	unspecified application		59349	240756	266772
KLHL20	kelch-like family member 20	--				2	Plasma Membrane	enzyme			27252	226541	304920
KLK2	kallikrein-related peptidase 2	--				8	Extracellular Space	peptidase	efficacy,prognosis		3817
LATS2	LATS, large tumor suppressor, homolog 2 (Drosophila)	--				8	Nucleus	kinase			26524	50523	305922
let-7	microRNA let-7d	--				7	Cytoplasm	microRNA	diagnosis,unspecified application		406889|406883|406887|406888|407054|406885|406881|406891|406890|406882|406884|406886	387251|723965|723947|387248|387244|723966|387253|387245|387252|387249|387247|387246	100526596|100313991|100313990|100314213|100526574|100314184|100313993|100313989|100313972|100314224|100314018|100313992|100314277
let-7a-2-3p (and other miRNAs w/seed UGUACAG)	--	mmu-let-7a-2-3p	2.57E-02	1.52E-01	-1.151	7	Cytoplasm	mature microRNA
let-7a-3p (and other miRNAs w/seed UAUACAA)	--	mmu-miR-98-3p	2.89E-02	1.65E-01	-1.083	4	Cytoplasm	mature microRNA
let-7g-3p (miRNAs w/seed CUGUACA)	--	mmu-let-7g-3p	3.32E-04	2.33E-02	-1.095	7	Cytoplasm	mature microRNA
LIN28A	lin-28 homolog A (C. elegans)	--				4	Cytoplasm	other			79727	83557	500562
MCM3	minichromosome maintenance complex component 3	--				7	Nucleus	enzyme			4172	17215	316273
MECOM	MDS1 and EVI1 complex locus	--				7	Nucleus	transcription regulator	prognosis		2122	14013
MEF2C	myocyte enhancer factor 2C	--				6	Nucleus	transcription regulator	unspecified application		4208	17260	499497
MGME1	mitochondrial genome maintenance exonuclease 1	--				8	Cytoplasm	enzyme			92667	74528	296200
Mir1964	microRNA 1964	--				13	Cytoplasm	microRNA				100316711
Mir1968	microRNA 1968	--				16	Cytoplasm	microRNA				100316713
Mir3066	microRNA 3066	--				11	Cytoplasm	microRNA				100526470
Mir3091	microRNA 3091	--				7	Cytoplasm	microRNA				100526556
Mir3104	microRNA 3104	--				15	Cytoplasm	microRNA				100526509
Mir3109	microRNA 3109	--				23	Cytoplasm	microRNA				100526560
mir-1	microRNA 206	--				7,18	Cytoplasm	microRNA			406905|406904|406989	387202|100316783|387136|723959	100526624|100314052|100314077
mir-7	microRNA 7-1	--				24	Cytoplasm	microRNA			407045|407044|407043	723883|723902|723884	100314185|100314225|100314148
mir-8	microRNA 200c	--				2,4	Cytoplasm	microRNA	diagnosis,unspecified application		406984|406933|406983|554210|406985	387243|387242|723865|387159|723944	100314215|100314050|100314049|100314194|100314067|100526567
mir-10	microRNA 100	--				3	Cytoplasm	microRNA	unspecified application		407055|406902|406903|406892|406911|406910|406912|407056	387230|387236|723893|387235|723952|387144|723892|387229	100314234|100314156|100314019|100526604|100313996|100314025|100314226|100314236|100314189
mir-15	microRNA 15a	--				8	Cytoplasm	microRNA	diagnosis,unspecified application		406950|406948|406951|406971|406949	387190|723949|387134|387174|387175	100313997|100314150|100314281
mir-17	microRNA 17	--				2,7	Cytoplasm	microRNA	diagnosis,prognosis,unspecified application		406953|574033|574032|407050|406899|406952|406982|406900	100124431|387139|723925|723905|723829|387135|723885|723923	100314222|100314154|100314235|100313998|100314227|100314101|100314201
mir-19	microRNA 19a	--				3	Cytoplasm	microRNA	unspecified application		406979|406980|406981	387195|751527|723891	100314186|100313999|100314151
mir-25	microRNA 25	--				4,21	Cytoplasm	microRNA	diagnosis,unspecified application		407014|407048|407049|693235	751549|723942|100124470|723926	100314016|100314119|100314233|100314004
mir-26	microRNA 26a-1	--				4	Cytoplasm	microRNA	unspecified application		407017|407016|407015	387218|723962|387219	100314229|100314290
mir-27	microRNA 27a	--				5,7	Cytoplasm	microRNA	diagnosis		407019|407018	387221|387220	100314006|100314005
mir-29	microRNA 29a	--				4	Cytoplasm	microRNA	unspecified application		407024|407026|407021|407025	387222|387223|387224|723963	100314230|100314187|100314008|100314007
mir-30	microRNA 30a	--				4	Cytoplasm	microRNA	diagnosis,unspecified application		407029|407030|407033|407034|407031|407032	387226|387228|387227|387225|723836|723964	100314153|100314011|100314010|100314009|100314012|100314231
mir-34	microRNA 34a	--				4	Cytoplasm	microRNA	diagnosis,unspecified application		407041|407040|407042	723932|723848|723849	100314015|100314188|100314014
mir-96	microRNA 96	--				2	Cytoplasm	microRNA	diagnosis		407053	723886	100314017
mir-105	microRNA 105-1	--				8	Cytoplasm	microRNA			406897|406898	100124463	100314287
mir-126	microRNA 126	--				4	Cytoplasm	microRNA			406913	387145	100526582|100314237
mir-135	microRNA 135b	--				3	Cytoplasm	microRNA	unspecified application		406926|442891|406925	387153|723955|723818	100314280|100313987
mir-140	microRNA 140	--				3	Cytoplasm	microRNA			406932	387158	100314276
mir-148	microRNA 148a	--				17	Cytoplasm	microRNA	unspecified application		442892|406943|406940	387170|724064|387166	100313977|100314037
mir-154	microRNA 494	--				3,6	Cytoplasm	microRNA	diagnosis,unspecified application		619555|724025|724026|664616|406946|664612|574413|574452|574454|442914|442897|574434|494330|100126297|100302209|494326|100302157|494331|574410	723862|723878|723935|723940|387172|723933|723912|723833|751524|723863|723917|723839|723857	100314167|100314085|100314283|100314196|100314087|100313969|100314212|100314082|100314084|100314257|100314284|100314106|100314039
mir-181	microRNA 181a-1	--				6	Cytoplasm	microRNA	diagnosis,prognosis,unspecified application		574457|406955|406956|406954|406957|406995	100049549|387176|723903|735252|723890|723819	100314292|100314159|100314262|100314195|100314242|100314040
mir-182	microRNA 182	--				5	Cytoplasm	microRNA			406958	387177	100314172
mir-183	microRNA 183	--				5	Cytoplasm	microRNA			406959	387178	100314041
mir-186	microRNA 186	--				4	Cytoplasm	microRNA			406962	387181	100314043
mir-188	microRNA 532	--				4	Cytoplasm	microRNA			693124|406964|724030	751544|387183	100314265|100314102
mir-196	microRNA 196b	--				4	Cytoplasm	microRNA	unspecified application		442920|406972|406973	387191|723958|723820	100314048|100314164|100314204
mir-199	microRNA 199a-2	--				3	Cytoplasm	microRNA			406977|406978|406976	387194|387239|723821	100314245
mir-202	microRNA 202	--				5	Cytoplasm	microRNA			574448	387198	100314122
mir-204	microRNA 204	--				3	Cytoplasm	microRNA			406993|406987	387200|387207	100314051|100314054
mir-214	microRNA 214	--				6	Cytoplasm	microRNA	prognosis		406996|100422882	387210	100526611|100314055
mir-221	microRNA 221	--				4,5	Cytoplasm	microRNA	unspecified application		407007|407006	723828|723827	100314163|100314059
mir-223	microRNA 223	--				6	Cytoplasm	microRNA	unspecified application		407008	723814	100314060
mir-224	microRNA 224	--				5	Cytoplasm	microRNA			407009	723894	100314075
mir-299	microRNA 299	--				22	Cytoplasm	microRNA	unspecified application		407023	723927|100885824	100526578|100314064
mir-346	microRNA 346	--				2	Cytoplasm	microRNA	unspecified application		442911	723847	100314221
mir-363	microRNA 363	--				1	Cytoplasm	microRNA			574031	723852	100314169
mir-368	microRNA 376c	--				25	Cytoplasm	microRNA			494325|664615|574435|442913	723855|723856|723934	100314200|100314083|100526645|100314256
mir-374	microRNA 374a	--				3	Cytoplasm	microRNA			100500807|442919|100126317	100526513|751546	100314088
mir-379	microRNA 379	--				6	Cytoplasm	microRNA			494329|494328|768212|100302250|693121	723858|723859|723936|100316751|791071	100314107|100314173|100314176|100314168
mir-412	microRNA 412	--				7	Cytoplasm	microRNA			574433	723913	100314076
mir-423	microRNA 423	--				1	Cytoplasm	microRNA	unspecified application		494335	751519	100314264
mir-433	microRNA 433	--				3	Cytoplasm	microRNA	prognosis,unspecified application		574034	723937	100314197
mir-434	microRNA 434	--				6	Cytoplasm	microRNA				723867	100314174
mir-450	microRNA 450a-2	--				6	Cytoplasm	microRNA			554214|574505|100126302	723938|723869|751532	100314069
mir-466	microRNA 466	--				2	Cytoplasm	microRNA				723922|100124443|100526490|100526492|100526486|100124485|100124640|100316670|100316804|100124442|100124668|100124474|100526561|100526497|100526488
mir-467	microRNA 1277	--				2	Cytoplasm	microRNA			100302214|100423038	100316671|100316665|100316667|100316770|735286|735256|100124626|100124446|100526535|100526539|100526524|100526550|100526491|100526495|100526483|100316802|735257|100124486|100316663|735272|100124643|100124624|100124448|100526489|100316769|100526536|100526552|100316749|100316701|100316831|100124465|100124475|100124445|100526485|100316674|100316664|100316702|735255|735258|100124487|100124642|1001246…	100526616|100314094|100314093|100314202
mir-488	microRNA 488	--				2	Cytoplasm	microRNA			574441	735253	100314120
mir-500	microRNA 501	--				5	Cytoplasm	microRNA	unspecified application		574502|574504|574503|100422911	723974|751560	100314112|100314166
mir-506	microRNA 508	--				20	Cytoplasm	microRNA	unspecified application		574512|574518|574510|574458|574459|100313822|100302114|574513|574509|574515|574445|574517|100126337|574516|100422847|574514|100126301|574511|574446	100124449|100124488	100526600
mir-592	microRNA 592	--				10	Cytoplasm	microRNA			693177	735266	100314270
mir-615	microRNA 615	--				1	Cytoplasm	microRNA	unspecified application		693200	751557	100314129
mir-702	microRNA 702	--				9	Cytoplasm	microRNA				735283	100526603
mir-743	microRNA 890	--				7	Cytoplasm	microRNA			100126342|100126306|100126307|100126303	100124478|100124496|100049546|723873|387197	100314135|100526612|100526615|100314171|100314117|100314095
mir-1207	microRNA 1207	--				5	Cytoplasm	microRNA			100302175
mir-1956	microRNA 1956	--				19	Cytoplasm	microRNA				100316706
mir-3075	microRNA 3075	--				12	Cytoplasm	microRNA				100526533
mir-3084	microRNA 3084	--				14	Cytoplasm	microRNA				100526521
mir-3102	microRNA 3102	--				9	Cytoplasm	microRNA				100526508
miR-100-5p (and other miRNAs w/seed ACCCGUA)	--	mmu-miR-100-5p	7.40E-04	2.57E-02	-1.159	8	Cytoplasm	mature microRNA	unspecified application
miR-101-3p (and other miRNAs w/seed ACAGUAC)	--	mmu-miR-101b-3p	1.04E-02	9.43E-02	1.089	1	Cytoplasm	mature microRNA
miR-103-3p (and other miRNAs w/seed GCAGCAU)	--	mmu-miR-107-3p	2.07E-02	1.37E-01	-1.056	1,4	Cytoplasm	mature microRNA
miR-105 (miRNAs w/seed CAAGUGC)	--	mmu-miR-105	3.39E-02	1.81E-01	1.054	8	Cytoplasm	mature microRNA
miR-10a-5p (and other miRNAs w/seed ACCCUGU)	--	mmu-miR-10a-5p	6.55E-03	7.75E-02	-1.078	3	Cytoplasm	mature microRNA
miR-1207-3p (and other miRNAs w/seed CAGCUGG)	--	mmu-miR-763	4.60E-04	2.45E-02	-1.163	5	Cytoplasm	mature microRNA
miR-1207-5p (and other miRNAs w/seed GGCAGGG)	--	mmu-miR-346-3p	1.33E-02	1.08E-01	-1.187	5	Cytoplasm	mature microRNA
miR-126-5p (and other miRNAs w/seed AUUAUUA)	--	mmu-miR-126-5p	3.19E-02	1.74E-01	-1.091	1	Cytoplasm	mature microRNA
miR-129-1-3p (and other miRNAs w/seed AGCCCUU)	--	mmu-miR-129-2-3p	2.22E-02	1.43E-01	-1.148		Cytoplasm	mature microRNA
miR-133a-5p (and other miRNAs w/seed CUGGUAA)	--	mmu-miR-133a-5p	2.81E-02	1.63E-01	1.051	5	Cytoplasm	mature microRNA
miR-135a-1-3p (and other miRNAs w/seed AUAGGGA)	--	mmu-miR-135a-1-3p	5.75E-04	2.57E-02	1.122	3	Cytoplasm	mature microRNA
miR-135a-2-3p (and other miRNAs w/seed GUAGGGA)	--	mmu-miR-135a-2-3p	1.45E-02	1.13E-01	1.095	3	Cytoplasm	mature microRNA
miR-140-3p (miRNAs w/seed ACCACAG)	--	mmu-miR-140-3p	1.49E-04	1.57E-02	-1.161	3	Cytoplasm	mature microRNA
miR-141-3p (and other miRNAs w/seed AACACUG)	--	mmu-miR-200a-3p	1.48E-02	1.14E-01	2.180	2	Cytoplasm	mature microRNA	unspecified application
miR-143-5p (and other miRNAs w/seed GUGCAGU)	--	mmu-miR-1930-3p	3.72E-03	5.89E-02	1.071		Cytoplasm	mature microRNA
miR-147 (and other miRNAs w/seed UGUGCGG)	--	mmu-miR-147-3p	4.13E-02	2.01E-01	1.084		Cytoplasm	mature microRNA
miR-148a-5p (and other miRNAs w/seed AAGUUCU)	--	mmu-miR-148a-5p	1.45E-02	1.13E-01	-1.061	17	Cytoplasm	mature microRNA
miR-148b-3p (and other miRNAs w/seed CAGUGCA)	--	mmu-miR-148a-3p	2.63E-02	1.53E-01	-1.098	1	Cytoplasm	mature microRNA	unspecified application
miR-155-5p (miRNAs w/seed UAAUGCU)	--	mmu-miR-155-5p	7.52E-03	8.29E-02	1.077	1	Cytoplasm	mature microRNA	unspecified application
miR-15a-3p (miRNAs w/seed AGGCCAU)	--	mmu-miR-15a-3p	5.31E-03	7.19E-02	1.065	8	Cytoplasm	mature microRNA
miR-15b-3p (miRNAs w/seed GAAUCAU)	--	mmu-miR-15b-3p	2.98E-05	6.03E-03	1.125	8	Cytoplasm	mature microRNA
miR-16-2-3p (and other miRNAs w/seed CCAAUAU)	--	mmu-miR-16-2-3p	1.65E-02	1.21E-01	-1.062	8	Cytoplasm	mature microRNA
miR-16-5p (and other miRNAs w/seed AGCAGCA)	--	mmu-miR-497-5p	4.86E-02	2.12E-01	-1.100	1	Cytoplasm	mature microRNA	diagnosis,unspecified application
miR-17-3p (and other miRNAs w/seed CUGCAGU)	--	mmu-miR-17-3p	2.80E-04	2.18E-02	-1.135	2	Cytoplasm	mature microRNA
miR-181a-1-3p (and other miRNAs w/seed CCAUCGA)	--	mmu-miR-181c-3p	1.03E-02	9.43E-02	-1.128	6	Cytoplasm	mature microRNA
miR-181b-1-3p (and other miRNAs w/seed UCACUGA)	--	mmu-miR-181b-1-3p	8.39E-04	2.57E-02	-1.119	6	Cytoplasm	mature microRNA
miR-182-5p (and other miRNAs w/seed UUGGCAA)	--	mmu-miR-182-5p	2.42E-02	1.49E-01	1.619	5	Cytoplasm	mature microRNA
miR-183-5p (miRNAs w/seed AUGGCAC)	--	mmu-miR-183-5p	4.23E-02	2.02E-01	1.275	5	Cytoplasm	mature microRNA
miR-186-3p (miRNAs w/seed CCCUAAG)	--	mmu-miR-186-3p	1.49E-03	3.37E-02	-1.078	4	Cytoplasm	mature microRNA
miR-186-5p (miRNAs w/seed AAAGAAU)	--	mmu-miR-186-5p	8.87E-03	8.47E-02	-1.088	4	Cytoplasm	mature microRNA
miR-188-3p (miRNAs w/seed UCCCACA)	--	mmu-miR-188-3p	1.21E-03	3.06E-02	1.065	4	Cytoplasm	mature microRNA
miR-18a-5p (and other miRNAs w/seed AAGGUGC)	--	mmu-miR-18a-5p	3.26E-02	1.76E-01	-1.076	1	Cytoplasm	mature microRNA
miR-18b-3p (miRNAs w/seed ACUGCCC)	--	mmu-miR-18b-3p	3.59E-04	2.33E-02	1.141	2	Cytoplasm	mature microRNA
miR-191-5p (and other miRNAs w/seed AACGGAA)	--	mmu-miR-191-5p	4.31E-02	2.03E-01	1.091	1	Cytoplasm	mature microRNA
miR-193a-3p (and other miRNAs w/seed ACUGGCC)	--	mmu-miR-193-3p	8.83E-03	8.47E-02	1.148	1	Cytoplasm	mature microRNA
miR-193a-5p (and other miRNAs w/seed GGGUCUU)	--	mmu-miR-193-5p	8.07E-06	3.38E-03	1.111	2	Cytoplasm	mature microRNA
miR-193b-5p (miRNAs w/seed GGGGUUU)	--	mmu-miR-193b-5p	7.93E-03	8.47E-02	-1.081	4	Cytoplasm	mature microRNA
miR-195-3p (and other miRNAs w/seed CAAUAUU)	--	mmu-miR-195-3p	2.36E-03	4.42E-02	-1.078	8	Cytoplasm	mature microRNA
miR-1956 (miRNAs w/seed GUCCAGG)	--	mmu-miR-1956	1.79E-02	1.25E-01	-1.052	19	Cytoplasm	mature microRNA
miR-1964-3p (miRNAs w/seed CGACUUC)	--	mmu-miR-1964-3p	1.31E-03	3.15E-02	1.095	13	Cytoplasm	mature microRNA
miR-1964-5p (and other miRNAs w/seed GCUGGAG)	--	mmu-miR-1964-5p	2.11E-02	1.37E-01	-1.077	13	Cytoplasm	mature microRNA
miR-1968-5p (miRNAs w/seed GCAGCUG)	--	mmu-miR-1968-5p	1.71E-02	1.23E-01	1.069	16	Cytoplasm	mature microRNA
miR-196a-2-3p (and other miRNAs w/seed CGGCAAC)	--	mmu-miR-196a-2-3p	2.23E-02	1.43E-01	-1.260	4	Cytoplasm	mature microRNA
miR-196a-5p (and other miRNAs w/seed AGGUAGU)	--	mmu-miR-196a-5p	2.85E-02	1.64E-01	1.078	4	Cytoplasm	mature microRNA	diagnosis,unspecified application
miR-196b-3p (miRNAs w/seed CGACAGC)	--	mmu-miR-196b-3p	3.58E-02	1.87E-01	-1.113	4	Cytoplasm	mature microRNA
miR-1983 (and other miRNAs w/seed UCACCUG)	--	mmu-miR-1983	3.39E-02	1.81E-01	-1.128	7	Cytoplasm	mature microRNA
miR-199a-5p (and other miRNAs w/seed CCAGUGU)	--	mmu-miR-199a-5p	4.91E-02	2.12E-01	1.107	3	Cytoplasm	mature microRNA
miR-19a-5p (miRNAs w/seed AGUUUUG)	--	mmu-miR-19a-5p	5.93E-03	7.23E-02	1.068	3	Cytoplasm	mature microRNA
miR-19b-1-5p (and other miRNAs w/seed GUUUUGC)	--	mmu-miR-19b-1-5p	1.73E-02	1.23E-01	1.061	3	Cytoplasm	mature microRNA
miR-19b-3p (and other miRNAs w/seed GUGCAAA)	--	mmu-miR-19a-3p	1.73E-06	1.75E-03	-1.175	1,3	Cytoplasm	mature microRNA	unspecified application
miR-1b-3p (miRNAs w/seed GGGUACA)	--	mmu-miR-1b-3p	2.08E-02	1.37E-01	1.059	18	Cytoplasm	mature microRNA
miR-200b-3p (and other miRNAs w/seed AAUACUG)	--	mmu-miR-429-3p	4.61E-03	6.86E-02	1.862	2	Cytoplasm	mature microRNA	unspecified application
miR-201-3p (miRNAs w/seed GAACAGU)	--	mmu-miR-201-3p	1.61E-03	3.40E-02	1.105	7	Cytoplasm	mature microRNA
miR-202-3p (and other miRNAs w/seed GAGGUAU)	--	mmu-miR-202-3p	2.26E-03	4.32E-02	1.056	5	Cytoplasm	mature microRNA
miR-204-5p (and other miRNAs w/seed UCCCUUU)	--	mmu-miR-211-5p	5.58E-03	7.19E-02	1.086	3	Cytoplasm	mature microRNA
miR-205-5p (and other miRNAs w/seed CCUUCAU)	--	mmu-miR-205-5p	2.63E-02	1.53E-01	1.069	8	Cytoplasm	mature microRNA	unspecified application
miR-21-5p (and other miRNAs w/seed AGCUUAU)	--	mmu-miR-590-5p	1.61E-03	3.40E-02	1.078	1	Cytoplasm	mature microRNA	unspecified application
miR-214-3p (and other miRNAs w/seed CAGCAGG)	--	mmu-miR-214-3p	9.99E-04	2.73E-02	-1.173	6	Cytoplasm	mature microRNA
miR-221-3p (and other miRNAs w/seed GCUACAU)	--	mmu-miR-1928	2.47E-02	1.49E-01	-1.052	5	Cytoplasm	mature microRNA	unspecified application
miR-222-5p (miRNAs w/seed CAGUAGC)	--	mmu-miR-222-5p	1.24E-03	3.06E-02	-1.116	5	Cytoplasm	mature microRNA
miR-223-3p (miRNAs w/seed GUCAGUU)	--	mmu-miR-223-3p	1.17E-02	9.83E-02	1.127	6	Cytoplasm	mature microRNA	unspecified application
miR-223-5p (miRNAs w/seed GUGUAUU)	--	mmu-miR-223-5p	5.71E-03	7.19E-02	1.117	6	Cytoplasm	mature microRNA
miR-224-5p (miRNAs w/seed AAGUCAC)	--	mmu-miR-224-5p	1.45E-02	1.13E-01	-1.111	5	Cytoplasm	mature microRNA
miR-26a-5p (and other miRNAs w/seed UCAAGUA)	--	mmu-miR-26a-5p	6.61E-04	2.57E-02	1.123	1	Cytoplasm	mature microRNA	unspecified application
miR-27a-3p (and other miRNAs w/seed UCACAGU)	--	mmu-miR-27a-3p	4.01E-02	1.96E-01	-1.083	1,5	Cytoplasm	mature microRNA
miR-27a-5p (miRNAs w/seed GGGCUUA)	--	mmu-miR-27a-5p	1.30E-02	1.06E-01	1.053	5	Cytoplasm	mature microRNA
miR-27b-5p (miRNAs w/seed GAGCUUA)	--	mmu-miR-27b-5p	2.40E-02	1.49E-01	1.051	5	Cytoplasm	mature microRNA
miR-28-3p (and other miRNAs w/seed ACUAGAU)	--	mmu-miR-28-3p	1.38E-02	1.10E-01	1.064		Cytoplasm	mature microRNA
miR-2861 (and other miRNAs w/seed GGGCCUG)	--	mmu-miR-2861	8.87E-03	8.47E-02	-1.098	7	Cytoplasm	mature microRNA
miR-291a-3p (and other miRNAs w/seed AAGUGCU)	--	mmu-miR-291a-3p	2.62E-02	1.53E-01	-1.118	8	Cytoplasm	mature microRNA
miR-292-5p (and other miRNAs w/seed CUCAAAC)	--	mmu-miR-290-5p	1.11E-02	9.57E-02	-1.221	1	Cytoplasm	mature microRNA
miR-296-5p (miRNAs w/seed GGGCCCC)	--	mmu-miR-296-5p	5.24E-03	7.19E-02	1.108	1	Cytoplasm	mature microRNA	unspecified application
miR-297a-5p (and other miRNAs w/seed UGUAUGU)	--	mmu-miR-297b-5p	1.98E-02	1.32E-01	1.056	1	Cytoplasm	mature microRNA
miR-299a-3p (and other miRNAs w/seed AUGUGGG)	--	mmu-miR-299-3p	6.39E-04	2.57E-02	-1.099	22	Cytoplasm	mature microRNA	unspecified application
miR-29b-1-5p (miRNAs w/seed CUGGUUU)	--	mmu-miR-29b-1-5p	4.89E-02	2.12E-01	1.059	4	Cytoplasm	mature microRNA
miR-300-3p (miRNAs w/seed AUGCAAG)	--	mmu-miR-300-3p	1.04E-02	9.43E-02	1.100	3	Cytoplasm	mature microRNA
miR-3066-3p (miRNAs w/seed ACUUAAU)	--	mmu-miR-3066-3p	5.28E-03	7.19E-02	-1.109	11	Cytoplasm	mature microRNA
miR-3066-5p (miRNAs w/seed UGGUUGC)	--	mmu-miR-3066-5p	2.94E-02	1.67E-01	-1.146	11	Cytoplasm	mature microRNA
miR-3075 (and other miRNAs w/seed GUCUGGG)	--	mmu-miR-3075-5p	1.97E-02	1.32E-01	1.062	12	Cytoplasm	mature microRNA
miR-3075-3p (miRNAs w/seed UCCUUGG)	--	mmu-miR-3075-3p	3.94E-02	1.95E-01	1.066	12	Cytoplasm	mature microRNA
miR-3084-3p (and other miRNAs w/seed UCUGCCA)	--	mmu-miR-3084-3p	7.55E-05	1.10E-02	1.200	14	Cytoplasm	mature microRNA
miR-3084-5p (miRNAs w/seed UUGAAGG)	--	mmu-miR-3084-5p	7.49E-04	2.57E-02	1.199	14	Cytoplasm	mature microRNA
miR-3091-5p (miRNAs w/seed AUGGGUC)	--	mmu-miR-3091-5p	7.01E-03	8.06E-02	1.074	7	Cytoplasm	mature microRNA
miR-30a-3p (and other miRNAs w/seed UUUCAGU)	--	mmu-miR-30a-3p	4.73E-02	2.12E-01	1.066	1	Cytoplasm	mature microRNA
miR-30c-5p (and other miRNAs w/seed GUAAACA)	--	mmu-miR-384-5p	2.50E-02	1.50E-01	1.075	1	Cytoplasm	mature microRNA	unspecified application
miR-3102 (and other miRNAs w/seed UCUACUC)	--	mmu-miR-3102-3p.2-3p	2.59E-03	4.71E-02	1.077	9	Cytoplasm	mature microRNA
miR-3104-3p (miRNAs w/seed CGCUCUG)	--	mmu-miR-3104-3p	3.03E-03	5.02E-02	1.142	15	Cytoplasm	mature microRNA
miR-3104-5p (miRNAs w/seed AGGGGGC)	--	mmu-miR-3104-5p	5.69E-03	7.19E-02	1.064	15	Cytoplasm	mature microRNA
miR-3109-5p (miRNAs w/seed AUGGAUG)	--	mmu-miR-3109-5p	4.82E-02	2.12E-01	-1.067	23	Cytoplasm	mature microRNA
miR-324-3p (miRNAs w/seed CACUGCC)	--	mmu-miR-324-3p	2.63E-03	4.71E-02	1.108		Cytoplasm	mature microRNA
miR-346 (and other miRNAs w/seed GUCUGCC)	--	mmu-miR-346-5p	4.50E-02	2.05E-01	1.069	2	Cytoplasm	mature microRNA	unspecified application
miR-34a-3p (and other miRNAs w/seed AUCAGCA)	--	mmu-miR-34a-3p	2.51E-02	1.50E-01	-1.087	4	Cytoplasm	mature microRNA
miR-34a-5p (and other miRNAs w/seed GGCAGUG)	--	mmu-miR-449b	1.14E-03	3.03E-02	1.133	4	Cytoplasm	mature microRNA	unspecified application
miR-3551-5p (and other miRNAs w/seed CUUCACC)	--	--				7	Cytoplasm	mature microRNA
miR-361-3p (miRNAs w/seed CCCCCAG)	--	mmu-miR-361-3p	8.90E-04	2.57E-02	1.114		Cytoplasm	mature microRNA
miR-363-5p (miRNAs w/seed AGGUGGA)	--	mmu-miR-363-5p	4.44E-02	2.05E-01	-1.122	1	Cytoplasm	mature microRNA
miR-374b-5p (and other miRNAs w/seed UAUAAUA)	--	mmu-miR-374-5p	1.79E-02	1.25E-01	-1.086	3	Cytoplasm	mature microRNA
miR-376a-3p (miRNAs w/seed UCGUAGA)	--	mmu-miR-376a-3p	4.98E-02	2.13E-01	1.093	25	Cytoplasm	mature microRNA
miR-377-5p (and other miRNAs w/seed GAGGUUG)	--	mmu-miR-672-5p	1.99E-02	1.32E-01	1.119	1	Cytoplasm	mature microRNA
miR-380-3p (miRNAs w/seed AUGUAGU)	--	mmu-miR-380-3p	4.25E-02	2.02E-01	1.101	6	Cytoplasm	mature microRNA
miR-380-5p (miRNAs w/seed UGGUUGA)	--	mmu-miR-380-5p	2.46E-02	1.49E-01	-1.074	6	Cytoplasm	mature microRNA
miR-410-5p (and other miRNAs w/seed GGUUGUC)	--	mmu-miR-410-5p	3.15E-02	1.73E-01	1.055	3	Cytoplasm	mature microRNA
miR-412-5p (miRNAs w/seed GGUCGAC)	--	mmu-miR-412-5p	4.57E-02	2.07E-01	-1.055	7	Cytoplasm	mature microRNA
miR-421-3p (and other miRNAs w/seed UCAACAG)	--	mmu-miR-421-3p	1.14E-02	9.73E-02	1.118	4	Cytoplasm	mature microRNA
miR-423-3p (miRNAs w/seed GCUCGGU)	--	mmu-miR-423-3p	3.72E-02	1.90E-01	-1.057	1	Cytoplasm	mature microRNA	unspecified application
miR-433-3p (and other miRNAs w/seed UCAUGAU)	--	mmu-miR-433-3p	4.40E-02	2.05E-01	1.092	1,3	Cytoplasm	mature microRNA	unspecified application
miR-433-5p (miRNAs w/seed ACGGUGA)	--	mmu-miR-433-5p	4.59E-02	2.07E-01	-1.180	3	Cytoplasm	mature microRNA
miR-434-3p (miRNAs w/seed UUGAACC)	--	mmu-miR-434-3p	2.36E-02	1.49E-01	1.108	6	Cytoplasm	mature microRNA
miR-434-5p (miRNAs w/seed CUCGACU)	--	mmu-miR-434-5p	3.44E-02	1.82E-01	1.082	6	Cytoplasm	mature microRNA
miR-450a-2-3p (and other miRNAs w/seed UUGGGGA)	--	mmu-miR-450a-2-3p	1.97E-04	1.81E-02	1.078	6	Cytoplasm	mature microRNA
miR-450a-5p (miRNAs w/seed UUUGCGA)	--	mmu-miR-450a-5p	1.23E-03	3.06E-02	1.110	6	Cytoplasm	mature microRNA
miR-466b-5p (and other miRNAs w/seed AUGUGUG)	--	mmu-miR-466e-5p	2.41E-02	1.49E-01	1.096	2	Cytoplasm	mature microRNA
miR-466b-5p (and other miRNAs w/seed GAUGUGU)	--	mmu-miR-466c-5p	4.77E-02	2.12E-01	1.072	2	Cytoplasm	mature microRNA
miR-466c-3p (and other miRNAs w/seed AUACAUG)	--	mmu-miR-466n-3p	5.87E-03	7.23E-02	-1.131	2	Cytoplasm	mature microRNA
miR-466m-3p (and other miRNAs w/seed ACAUACA)	--	mmu-miR-466o-3p	8.13E-04	2.57E-02	-1.139	2	Cytoplasm	mature microRNA
miR-467a-5p (and other miRNAs w/seed AAGUGCC)	--	mmu-miR-290-3p	8.84E-03	8.47E-02	-1.084	2	Cytoplasm	mature microRNA
miR-467b-5p (miRNAs w/seed UAAGUGC)	--	mmu-miR-467b-5p	5.76E-03	7.19E-02	-1.117	2	Cytoplasm	mature microRNA
miR-467c-5p (and other miRNAs w/seed AAGUGCG)	--	mmu-miR-467c-5p	1.18E-02	9.85E-02	-1.058	2	Cytoplasm	mature microRNA
miR-470-5p (miRNAs w/seed UCUUGGA)	--	mmu-miR-470-5p	1.67E-02	1.21E-01	-1.102	7	Cytoplasm	mature microRNA
miR-483-3p (miRNAs w/seed CACUCCU)	--	mmu-miR-483-3p	1.59E-03	3.40E-02	1.159	8	Cytoplasm	mature microRNA
miR-487b-3p (and other miRNAs w/seed AUCGUAC)	--	mmu-miR-487b-3p	8.07E-04	2.57E-02	-1.276	3	Cytoplasm	mature microRNA
miR-488-3p (miRNAs w/seed UGAAAGG)	--	mmu-miR-488-3p	2.39E-04	2.02E-02	1.150	2	Cytoplasm	mature microRNA
miR-501-5p (miRNAs w/seed AUCCUUU)	--	mmu-miR-501-5p	1.06E-02	9.43E-02	1.088	5	Cytoplasm	mature microRNA
miR-5011-3p (and other miRNAs w/seed UGCAUGG)	--	mmu-miR-669h-5p	3.46E-02	1.82E-01	1.056	2	Cytoplasm	mature microRNA
miR-503-5p (miRNAs w/seed AGCAGCG)	--	mmu-miR-503-5p	6.71E-04	2.57E-02	-1.121	8	Cytoplasm	mature microRNA
miR-509-3p (miRNAs w/seed GAUUGAC)	--	mmu-miR-509-3p	1.80E-03	3.70E-02	1.089	20	Cytoplasm	mature microRNA
miR-532-3p (miRNAs w/seed CUCCCAC)	--	mmu-miR-532-3p	4.83E-02	2.12E-01	1.066	4	Cytoplasm	mature microRNA
miR-590-3p (miRNAs w/seed AAUUUUA)	--	mmu-miR-590-3p	3.81E-02	1.93E-01	1.072	4	Cytoplasm	mature microRNA
miR-592 (and other miRNAs w/seed UGUGUCA)	--	mmu-miR-599	8.38E-03	8.47E-02	1.065	10	Cytoplasm	mature microRNA
miR-592-3p (miRNAs w/seed CAUCACG)	--	mmu-miR-592-3p	3.62E-02	1.88E-01	-1.079	10	Cytoplasm	mature microRNA
miR-615-3p (miRNAs w/seed CCGAGCC)	--	mmu-miR-615-3p	4.26E-02	2.02E-01	-1.220	1	Cytoplasm	mature microRNA	unspecified application
miR-669a-5p (and other miRNAs w/seed GUUGUGU)	--	mmu-miR-669l-5p	4.50E-02	2.05E-01	1.085	2	Cytoplasm	mature microRNA
miR-669m-5p (and other miRNAs w/seed GUGUGCA)	--	mmu-miR-466h-5p	9.55E-04	2.69E-02	1.107	2	Cytoplasm	mature microRNA
miR-702-3p (miRNAs w/seed GCCCACC)	--	mmu-miR-702	3.91E-03	6.08E-02	1.101	9	Cytoplasm	mature microRNA
miR-702-5p (and other miRNAs w/seed UGAGUGG)	--	mmu-miR-3102-5p	1.72E-02	1.23E-01	-1.069	9	Cytoplasm	mature microRNA
miR-708-5p (and other miRNAs w/seed AGGAGCU)	--	mmu-miR-28-5p	3.58E-02	1.87E-01	-1.077	1	Cytoplasm	mature microRNA
miR-743b-3p (and other miRNAs w/seed AAAGACA)	--	mmu-miR-743a-3p	3.37E-02	1.81E-01	-1.079	7	Cytoplasm	mature microRNA
miR-7a-2-3p (and other miRNAs w/seed AACAAGU)	--	mmu-miR-7b-3p	6.52E-04	2.57E-02	-1.125	24	Cytoplasm	mature microRNA
miR-9-3p (and other miRNAs w/seed UAAAGCU)	--	mmu-miR-9-3p	4.89E-02	2.12E-01	1.067	7	Cytoplasm	mature microRNA
miR-92a-2-5p (miRNAs w/seed GGUGGGG)	--	mmu-miR-92a-2-5p	1.24E-02	1.03E-01	1.097	21	Cytoplasm	mature microRNA
miR-96-5p (and other miRNAs w/seed UUGGCAC)	--	mmu-miR-96-5p	5.33E-03	7.19E-02	1.742	2	Cytoplasm	mature microRNA
MYBL1	v-myb myeloblastosis viral oncogene homolog (avian)-like 1	--				8	Nucleus	transcription regulator			4603	17864	297783
MYC	v-myc myelocytomatosis viral oncogene homolog (avian)	--				2	Nucleus	transcription regulator	diagnosis,efficacy,prognosis,response to therapy,unspecified application		4609	17869	24577
NEUROD1	neuronal differentiation 1	--				6	Nucleus	transcription regulator			4760	18012	29458
NFIA	nuclear factor I/A	--				6	Nucleus	transcription regulator			4774	18027	25492
NR0B2	nuclear receptor subfamily 0, group B, member 2	--				3,6	Nucleus	ligand-dependent nuclear receptor			8431	23957	117274
PGF	placental growth factor	--				7	Extracellular Space	growth factor	diagnosis,disease progression,efficacy,prognosis	aflibercept	5228	18654	94203
PHB	prohibitin	--				7	Nucleus	transcription regulator	diagnosis		5245	18673
PKD1	polycystic kidney disease 1 (autosomal dominant)	--				2	Plasma Membrane	ion channel			5310	18763	24650
PMP22	peripheral myelin protein 22	--				3,4	Plasma Membrane	other			5376	18858	24660
PNPT1	polyribonucleotide nucleotidyltransferase 1	--				5	Cytoplasm	enzyme			87178	71701	360992
PTPN12	protein tyrosine phosphatase, non-receptor type 12	--				5	Cytoplasm	phosphatase			5782	19248	117255
PTPRD	protein tyrosine phosphatase, receptor type, D	--				2	Plasma Membrane	phosphatase			5789		313278
PTPRM	protein tyrosine phosphatase, receptor type, M	--				5	Plasma Membrane	phosphatase			5797	19274	29616
RARG	retinoic acid receptor, gamma	--				6	Nucleus	ligand-dependent nuclear receptor		etretinate, adapalene, 13-cis-retinoic acid, tazarotene, acitretin, tretinoin, 9-cis-retinoic acid, fenretinide	5916	19411	685072
RECK	reversion-inducing-cysteine-rich protein with kazal motifs	--				8	Plasma Membrane	other	disease progression,prognosis		8434	53614	313488
RHOA	ras homolog family member A	--				5	Cytoplasm	enzyme			387	11848	117273
RPS15	ribosomal protein S15	--				4	Cytoplasm	other			6209	20054	29285
RTL1	retrotransposon-like 1	--				6	unknown	other			388015	353326	314581
RWDD4	RWD domain containing 4	--				8	unknown	other			201965	192174	502084
RYK	receptor-like tyrosine kinase	--				5	Plasma Membrane	kinase			6259	20187	140585
S100A9	S100 calcium binding protein A9	--				6	Cytoplasm	other	diagnosis,unspecified application		6280	20202	94195
Scn3a	sodium channel, voltage-gated, type III, alpha	--				6	Plasma Membrane	ion channel					497770
Smad2/3	--	--				1,3,6	Cytoplasm	group
SPC25	SPC25, NDC80 kinetochore complex component, homolog (S. cerevisiae)	--				8	Cytoplasm	other			57405	66442	295661
SSB	Sjogren syndrome antigen B (autoantigen La)	--				3	Nucleus	enzyme			6741	20823	81783
TAB2	TGF-beta activated kinase 1/MAP3K7 binding protein 2	--				7	Cytoplasm	other			23118	68652	308267
TAGLN	transgelin	--				7	Cytoplasm	other	diagnosis		6876	21345	25123
THEM4	thioesterase superfamily member 4	--				1	Plasma Membrane	enzyme			117145	75778	361992
TMEM8B	transmembrane protein 8B	--				8	Plasma Membrane	other			51754	242409	313490
TNFSF12	tumor necrosis factor (ligand) superfamily, member 12	--				7	Extracellular Space	cytokine	unspecified application		8742	21944	360548
TP53	tumor protein p53	--				5	Nucleus	transcription regulator	diagnosis,disease progression,efficacy,prognosis,response to therapy,unspecified application		7157	22059	24842
tretinoin	--	--				6	unknown	chemical - endogenous mammalian
TRPS1	trichorhinophalangeal syndrome I	--				8	Nucleus	transcription regulator	diagnosis,prognosis		7227	83925	299897
TSH	--	--				1	Plasma Membrane	complex
UCP2	uncoupling protein 2 (mitochondrial, proton carrier)	--				6	Cytoplasm	transporter			7351	22228	54315
Vegf	--	--				1	Extracellular Space	group	diagnosis,disease progression,efficacy,prognosis,response to therapy,safety,unspecified application
WDR37	WD repeat domain 37	--				2	unknown	other			22884	207615	307075
ZEB2	zinc finger E-box binding homeobox 2	--				6,8	Nucleus	transcription regulator			9839	24136	311071
My List:
null
Tox List:
Ingenuity Toxicity Lists	-log(p-value)	Ratio	Molecules
Renal Ischemia-Reperfusion Injury MicroRNA Biomarker Panel (Mouse)	3.36E00	2.5E-01	miR-214-3p (and other miRNAs w/seed CAGCAGG),miR-21-5p (and other miRNAs w/seed AGCUUAU)
Decreases Transmembrane Potential of Mitochondria and Mitochondrial Membrane	4.26E-01	8.62E-03	miR-16-5p (and other miRNAs w/seed AGCAGCA)

## Sheet: D
© 2000-2013 Ingenuity Systems, Inc. All rights reserved.
AnalysisName:filtered topTable.4EA core Reference set: Ingenuity Knowledge Base (Genes Only)
Relationship to include: Direct and Indirect
Includes Endogenous Chemicals
Optional Analyses: My Pathways My List
Filter Summary:
Consider only relationships where
confidence = Experimentally Observed
Cutoff:
Networks:
ID	Top Functions	Score	Focus Molecules	Molecules in Network
1	Cardiovascular Disease, Congenital Heart Anomaly, Developmental Disorder	19	11	25-hydroxy-vitamin D3,Cg,DGCR8,FADS2,Gulo,Insulin,IPO4,let-7a-5p (and other miRNAs w/seed GAGGUAG),LYPLA2,Mir721,mir-7,mir-24,mir-130,mir-290,mir-296,mir-363,mir-541,mir-744,miR-130a-3p (and other miRNAs w/seed AGUGCAA),miR-16-5p (and other miRNAs w/seed AGCAGCA),miR-210-3p (and other miRNAs w/seed UGUGCGU),miR-295-5p (miRNAs w/seed CUCAAAU),miR-296-5p (miRNAs w/seed GGGCCCC),miR-3074 (and other …
2	Cellular Development, Cellular Growth and Proliferation, Developmental Disorder	16	10	BRAF,CCL18,CSNK1D,DKK1,DMTF1,let-7a-3p (and other miRNAs w/seed UAUACAA),mir-23,mir-24,mir-28,mir-144,mir-188,mir-192,mir-221,mir-339,mir-467,miR-144-3p (miRNAs w/seed ACAGUAU),miR-155-5p (miRNAs w/seed UAAUGCU),miR-208a-3p (and other miRNAs w/seed UAAGACG),miR-28-3p (and other miRNAs w/seed ACUAGAU),miR-339-5p (and other miRNAs w/seed CCCUGUC),miR-466h-3p (miRNAs w/seed ACGCACG),miR-467a-5p (and…
3	Cellular Development, Cellular Growth and Proliferation, Cell Cycle	14	9	BCL2,BIRC5,E2F2,E2F3,EPHB6,HOXA5,IGF1,IL23,IL6R,LMNA,MDH2,MDM2,MIF,mir-1,mir-15,mir-130,mir-134,mir-154,mir-192,mir-194,miR-194-5p (miRNAs w/seed GUAACAG),miR-1a-1-5p (and other miRNAs w/seed CAUACUU),miR-23a-3p (and other miRNAs w/seed UCACAUU),miR-301a-5p (and other miRNAs w/seed CUCUGAC),miR-3118 (and other miRNAs w/seed GUGACUG),miR-339-3p (miRNAs w/seed GAGCGCC),miR-381-3p (and other miRNAs …
4	Developmental Disorder, Hereditary Disorder, Skeletal and Muscular Disorders	8	6	AGO2,DDX20,DICER1,let-7,mir-10,mir-15,mir-19,mir-23,mir-24,mir-25,mir-26,mir-103,mir-186,mir-188,mir-192,mir-194,mir-199,mir-203,mir-204,mir-205,mir-210,mir-221,mir-743,miR-10a-5p (and other miRNAs w/seed ACCCUGU),miR-19b-3p (and other miRNAs w/seed GUGCAAA),miR-201-3p (miRNAs w/seed GAACAGU),miR-221-5p (miRNAs w/seed CCUGGCA),miR-222-5p (miRNAs w/seed CAGUAGC),miR-24-3p (and other miRNAs w/seed …
5		5	2	Mir3109,miR-3109-3p (miRNAs w/seed AGGGCCA),miR-3109-5p (miRNAs w/seed AUGGAUG)
6		5	2	mir-547,miR-547-3p (miRNAs w/seed UUGGUAC),miR-547-5p (miRNAs w/seed ACUUGAG)
7		2	1	mir-760,miR-760-5p (miRNAs w/seed CCCUCAG)
8	Cardiovascular Disease, Connective Tissue Disorders, Dermatological Diseases and Conditions	2	1	mir-488,miR-488-5p (miRNAs w/seed CCAGAUA)
9		2	1	mir-544,miR-544-3p (and other miRNAs w/seed UUCUGCA)
10	Endocrine System Disorders, Gastrointestinal Disease, Metabolic Disease	2	1	mir-217,miR-217-3p (miRNAs w/seed AUCAGUU)
11	Cell-To-Cell Signaling and Interaction, Tissue Development, Hereditary Disorder	2	1	mir-192,miR-192-3p (miRNAs w/seed UGCCAAU)
12		2	1	mir-683,miR-683 (miRNAs w/seed CUGCUGU)
13		2	1	Mir3094,miR-3094-3p (miRNAs w/seed CUUUAAA)
14		2	1	Mir3066,miR-3066-3p (miRNAs w/seed ACUUAAU)
15		2	1	mir-880,miR-880-5p (miRNAs w/seed ACUCAGA)
16		2	1	mir-759,miR-759 (miRNAs w/seed CAGAGUG)
17	Reproductive System Disease, Neurological Disease, Psychological Disorders	2	1	mir-767,miR-767 (and other miRNAs w/seed GCACCAU)
18		2	1	mir-344,miR-344h-3p (and other miRNAs w/seed GUAUAAC)
19		2	1	mir-542,miR-542-5p (miRNAs w/seed UCGGGGA)
20	Cellular Development, Cellular Growth and Proliferation	2	1	mir-187,miR-187-5p (miRNAs w/seed GGCUACA)
21	Neurological Disease, Lymphoid Tissue Structure and Development, Organ Development	2	1	mir-146,miR-146b-3p (miRNAs w/seed CCCUAGG)
22		2	1	Mir1938,miR-1938 (miRNAs w/seed GGUGGGA)
23		2	1	mir-1957,miR-1957a (miRNAs w/seed AGUGGUA)
24		2	1	mir-666,miR-666-3p (miRNAs w/seed GCUGCAG)
25	Cellular Development, Embryonic Development, Organ Development	2	1	mir-499,miR-499-3p (miRNAs w/seed AACAUCA)
bio Functions:
Category	Functions Annotation	p-Value	Predicted Activation State	Activation z-score	Molecules	# Molecules
Reproductive System Disease	nonobstructive azoospermia	4.86E-15			let-7a-5p (and other miRNAs w/seed GAGGUAG),miR-130a-3p (and other miRNAs w/seed AGUGCAA),miR-143-5p (and other miRNAs w/seed GUGCAGU),miR-23a-3p (and other miRNAs w/seed UCACAUU),miR-339-3p (miRNAs w/seed GAGCGCC),miR-339-5p (and other miRNAs w/seed CCCUGUC),miR-488-5p (miRNAs w/seed CCAGAUA),miR-544-3p (and other miRNAs w/seed UUCUGCA),miR-744-5p (miRNAs w/seed GCGGGGC),miR-767 (and other miRNA…	10
Inflammatory Disease	lupus nephritis	1.06E-14			let-7a-5p (and other miRNAs w/seed GAGGUAG),miR-130a-3p (and other miRNAs w/seed AGUGCAA),miR-16-5p (and other miRNAs w/seed AGCAGCA),miR-208a-3p (and other miRNAs w/seed UAAGACG),miR-210-3p (and other miRNAs w/seed UGUGCGU),miR-23a-3p (and other miRNAs w/seed UCACAUU),miR-296-5p (miRNAs w/seed GGGCCCC),miR-3118 (and other miRNAs w/seed GUGACUG),miR-381-3p (and other miRNAs w/seed AUACAAG)	9
Inflammatory Response	lupus nephritis	1.06E-14			let-7a-5p (and other miRNAs w/seed GAGGUAG),miR-130a-3p (and other miRNAs w/seed AGUGCAA),miR-16-5p (and other miRNAs w/seed AGCAGCA),miR-208a-3p (and other miRNAs w/seed UAAGACG),miR-210-3p (and other miRNAs w/seed UGUGCGU),miR-23a-3p (and other miRNAs w/seed UCACAUU),miR-296-5p (miRNAs w/seed GGGCCCC),miR-3118 (and other miRNAs w/seed GUGACUG),miR-381-3p (and other miRNAs w/seed AUACAAG)	9
Renal and Urological Disease	lupus nephritis	1.06E-14			let-7a-5p (and other miRNAs w/seed GAGGUAG),miR-130a-3p (and other miRNAs w/seed AGUGCAA),miR-16-5p (and other miRNAs w/seed AGCAGCA),miR-208a-3p (and other miRNAs w/seed UAAGACG),miR-210-3p (and other miRNAs w/seed UGUGCGU),miR-23a-3p (and other miRNAs w/seed UCACAUU),miR-296-5p (miRNAs w/seed GGGCCCC),miR-3118 (and other miRNAs w/seed GUGACUG),miR-381-3p (and other miRNAs w/seed AUACAAG)	9
Reproductive System Disease	uterine endometrioid carcinoma	1.13E-12			miR-10a-5p (and other miRNAs w/seed ACCCUGU),miR-130a-3p (and other miRNAs w/seed AGUGCAA),miR-155-5p (miRNAs w/seed UAAUGCU),miR-194-5p (miRNAs w/seed GUAACAG),miR-210-3p (and other miRNAs w/seed UGUGCGU),miR-23a-3p (and other miRNAs w/seed UCACAUU)	6
Cancer	uterine endometrioid carcinoma	1.13E-12			miR-10a-5p (and other miRNAs w/seed ACCCUGU),miR-130a-3p (and other miRNAs w/seed AGUGCAA),miR-155-5p (miRNAs w/seed UAAUGCU),miR-194-5p (miRNAs w/seed GUAACAG),miR-210-3p (and other miRNAs w/seed UGUGCGU),miR-23a-3p (and other miRNAs w/seed UCACAUU)	6
Endocrine System Disorders	uterine endometrioid carcinoma	1.13E-12			miR-10a-5p (and other miRNAs w/seed ACCCUGU),miR-130a-3p (and other miRNAs w/seed AGUGCAA),miR-155-5p (miRNAs w/seed UAAUGCU),miR-194-5p (miRNAs w/seed GUAACAG),miR-210-3p (and other miRNAs w/seed UGUGCGU),miR-23a-3p (and other miRNAs w/seed UCACAUU)	6
Cancer	nasal natural killer cell lymphoma	2.06E-11			let-7a-5p (and other miRNAs w/seed GAGGUAG),miR-10a-5p (and other miRNAs w/seed ACCCUGU),miR-155-5p (miRNAs w/seed UAAUGCU),miR-16-5p (and other miRNAs w/seed AGCAGCA),miR-194-5p (miRNAs w/seed GUAACAG),miR-361-3p (miRNAs w/seed CCCCCAG)	6
Hematological Disease	nasal natural killer cell lymphoma	2.06E-11			let-7a-5p (and other miRNAs w/seed GAGGUAG),miR-10a-5p (and other miRNAs w/seed ACCCUGU),miR-155-5p (miRNAs w/seed UAAUGCU),miR-16-5p (and other miRNAs w/seed AGCAGCA),miR-194-5p (miRNAs w/seed GUAACAG),miR-361-3p (miRNAs w/seed CCCCCAG)	6
Reproductive System Disease	cervical carcinoma	1.47E-10			let-7a-5p (and other miRNAs w/seed GAGGUAG),miR-10a-5p (and other miRNAs w/seed ACCCUGU),miR-130a-3p (and other miRNAs w/seed AGUGCAA),miR-155-5p (miRNAs w/seed UAAUGCU),miR-16-5p (and other miRNAs w/seed AGCAGCA),miR-194-5p (miRNAs w/seed GUAACAG),miR-3118 (and other miRNAs w/seed GUGACUG)	7
Cancer	cervical carcinoma	1.47E-10			let-7a-5p (and other miRNAs w/seed GAGGUAG),miR-10a-5p (and other miRNAs w/seed ACCCUGU),miR-130a-3p (and other miRNAs w/seed AGUGCAA),miR-155-5p (miRNAs w/seed UAAUGCU),miR-16-5p (and other miRNAs w/seed AGCAGCA),miR-194-5p (miRNAs w/seed GUAACAG),miR-3118 (and other miRNAs w/seed GUGACUG)	7
Cancer	liver cancer	2.30E-08			let-7a-3p (and other miRNAs w/seed UAUACAA),let-7a-5p (and other miRNAs w/seed GAGGUAG),miR-10a-5p (and other miRNAs w/seed ACCCUGU),miR-130a-3p (and other miRNAs w/seed AGUGCAA),miR-155-5p (miRNAs w/seed UAAUGCU),miR-16-5p (and other miRNAs w/seed AGCAGCA),miR-210-3p (and other miRNAs w/seed UGUGCGU),miR-23a-3p (and other miRNAs w/seed UCACAUU),miR-339-5p (and other miRNAs w/seed CCCUGUC),miR-76…	10
Gastrointestinal Disease	liver cancer	2.30E-08			let-7a-3p (and other miRNAs w/seed UAUACAA),let-7a-5p (and other miRNAs w/seed GAGGUAG),miR-10a-5p (and other miRNAs w/seed ACCCUGU),miR-130a-3p (and other miRNAs w/seed AGUGCAA),miR-155-5p (miRNAs w/seed UAAUGCU),miR-16-5p (and other miRNAs w/seed AGCAGCA),miR-210-3p (and other miRNAs w/seed UGUGCGU),miR-23a-3p (and other miRNAs w/seed UCACAUU),miR-339-5p (and other miRNAs w/seed CCCUGUC),miR-76…	10
Hepatic System Disease	liver cancer	2.30E-08			let-7a-3p (and other miRNAs w/seed UAUACAA),let-7a-5p (and other miRNAs w/seed GAGGUAG),miR-10a-5p (and other miRNAs w/seed ACCCUGU),miR-130a-3p (and other miRNAs w/seed AGUGCAA),miR-155-5p (miRNAs w/seed UAAUGCU),miR-16-5p (and other miRNAs w/seed AGCAGCA),miR-210-3p (and other miRNAs w/seed UGUGCGU),miR-23a-3p (and other miRNAs w/seed UCACAUU),miR-339-5p (and other miRNAs w/seed CCCUGUC),miR-76…	10
Cancer	B-cell leukemia	1.10E-07			let-7a-5p (and other miRNAs w/seed GAGGUAG),miR-130a-3p (and other miRNAs w/seed AGUGCAA),miR-155-5p (miRNAs w/seed UAAUGCU),miR-16-5p (and other miRNAs w/seed AGCAGCA),miR-339-5p (and other miRNAs w/seed CCCUGUC),miR-451a (and other miRNAs w/seed AACCGUU)	6
Hematological Disease	B-cell leukemia	1.10E-07			let-7a-5p (and other miRNAs w/seed GAGGUAG),miR-130a-3p (and other miRNAs w/seed AGUGCAA),miR-155-5p (miRNAs w/seed UAAUGCU),miR-16-5p (and other miRNAs w/seed AGCAGCA),miR-339-5p (and other miRNAs w/seed CCCUGUC),miR-451a (and other miRNAs w/seed AACCGUU)	6
Immunological Disease	B-cell leukemia	1.10E-07			let-7a-5p (and other miRNAs w/seed GAGGUAG),miR-130a-3p (and other miRNAs w/seed AGUGCAA),miR-155-5p (miRNAs w/seed UAAUGCU),miR-16-5p (and other miRNAs w/seed AGCAGCA),miR-339-5p (and other miRNAs w/seed CCCUGUC),miR-451a (and other miRNAs w/seed AACCGUU)	6
Cancer	pharyngeal tumor	1.26E-07			let-7a-5p (and other miRNAs w/seed GAGGUAG),miR-10a-5p (and other miRNAs w/seed ACCCUGU),miR-130a-3p (and other miRNAs w/seed AGUGCAA),miR-16-5p (and other miRNAs w/seed AGCAGCA),miR-23a-3p (and other miRNAs w/seed UCACAUU)	5
Cancer	digestive organ tumor	1.38E-07			let-7a-3p (and other miRNAs w/seed UAUACAA),let-7a-5p (and other miRNAs w/seed GAGGUAG),miR-10a-5p (and other miRNAs w/seed ACCCUGU),miR-130a-3p (and other miRNAs w/seed AGUGCAA),miR-155-5p (miRNAs w/seed UAAUGCU),miR-16-5p (and other miRNAs w/seed AGCAGCA),miR-210-3p (and other miRNAs w/seed UGUGCGU),miR-23a-3p (and other miRNAs w/seed UCACAUU),miR-296-5p (miRNAs w/seed GGGCCCC),miR-3118 (and ot…	15
Gastrointestinal Disease	digestive organ tumor	1.38E-07			let-7a-3p (and other miRNAs w/seed UAUACAA),let-7a-5p (and other miRNAs w/seed GAGGUAG),miR-10a-5p (and other miRNAs w/seed ACCCUGU),miR-130a-3p (and other miRNAs w/seed AGUGCAA),miR-155-5p (miRNAs w/seed UAAUGCU),miR-16-5p (and other miRNAs w/seed AGCAGCA),miR-210-3p (and other miRNAs w/seed UGUGCGU),miR-23a-3p (and other miRNAs w/seed UCACAUU),miR-296-5p (miRNAs w/seed GGGCCCC),miR-3118 (and ot…	15
Cancer	liposarcoma	1.87E-07			let-7a-5p (and other miRNAs w/seed GAGGUAG),miR-144-3p (miRNAs w/seed ACAGUAU),miR-16-5p (and other miRNAs w/seed AGCAGCA),miR-451a (and other miRNAs w/seed AACCGUU)	4
Cancer	hypopharyngeal squamous cell carcinoma	2.11E-07			let-7a-5p (and other miRNAs w/seed GAGGUAG),miR-10a-5p (and other miRNAs w/seed ACCCUGU),miR-130a-3p (and other miRNAs w/seed AGUGCAA),miR-16-5p (and other miRNAs w/seed AGCAGCA)	4
Cancer	metastatic melanoma cancer	9.12E-07			let-7a-5p (and other miRNAs w/seed GAGGUAG),miR-130a-3p (and other miRNAs w/seed AGUGCAA),miR-155-5p (miRNAs w/seed UAAUGCU),miR-23a-3p (and other miRNAs w/seed UCACAUU)	4
Cancer	hematological neoplasia	2.15E-06			let-7a-5p (and other miRNAs w/seed GAGGUAG),miR-10a-5p (and other miRNAs w/seed ACCCUGU),miR-130a-3p (and other miRNAs w/seed AGUGCAA),miR-155-5p (miRNAs w/seed UAAUGCU),miR-16-5p (and other miRNAs w/seed AGCAGCA),miR-194-5p (miRNAs w/seed GUAACAG),miR-210-3p (and other miRNAs w/seed UGUGCGU),miR-339-5p (and other miRNAs w/seed CCCUGUC),miR-361-3p (miRNAs w/seed CCCCCAG),miR-451a (and other miRNA…	10
Hematological Disease	hematological neoplasia	2.15E-06			let-7a-5p (and other miRNAs w/seed GAGGUAG),miR-10a-5p (and other miRNAs w/seed ACCCUGU),miR-130a-3p (and other miRNAs w/seed AGUGCAA),miR-155-5p (miRNAs w/seed UAAUGCU),miR-16-5p (and other miRNAs w/seed AGCAGCA),miR-194-5p (miRNAs w/seed GUAACAG),miR-210-3p (and other miRNAs w/seed UGUGCGU),miR-339-5p (and other miRNAs w/seed CCCUGUC),miR-361-3p (miRNAs w/seed CCCCCAG),miR-451a (and other miRNA…	10
Reproductive System Disease	endometrial cancer	2.47E-06			miR-10a-5p (and other miRNAs w/seed ACCCUGU),miR-130a-3p (and other miRNAs w/seed AGUGCAA),miR-155-5p (miRNAs w/seed UAAUGCU),miR-16-5p (and other miRNAs w/seed AGCAGCA),miR-194-5p (miRNAs w/seed GUAACAG),miR-210-3p (and other miRNAs w/seed UGUGCGU),miR-23a-3p (and other miRNAs w/seed UCACAUU)	7
Cancer	endometrial cancer	2.47E-06			miR-10a-5p (and other miRNAs w/seed ACCCUGU),miR-130a-3p (and other miRNAs w/seed AGUGCAA),miR-155-5p (miRNAs w/seed UAAUGCU),miR-16-5p (and other miRNAs w/seed AGCAGCA),miR-194-5p (miRNAs w/seed GUAACAG),miR-210-3p (and other miRNAs w/seed UGUGCGU),miR-23a-3p (and other miRNAs w/seed UCACAUU)	7
Cancer	lymphohematopoietic cancer	2.82E-06			let-7a-5p (and other miRNAs w/seed GAGGUAG),miR-10a-5p (and other miRNAs w/seed ACCCUGU),miR-130a-3p (and other miRNAs w/seed AGUGCAA),miR-155-5p (miRNAs w/seed UAAUGCU),miR-16-5p (and other miRNAs w/seed AGCAGCA),miR-194-5p (miRNAs w/seed GUAACAG),miR-210-3p (and other miRNAs w/seed UGUGCGU),miR-339-5p (and other miRNAs w/seed CCCUGUC),miR-361-3p (miRNAs w/seed CCCCCAG),miR-451a (and other miRNA…	10
Cancer	uterine tumor	3.30E-06			let-7a-5p (and other miRNAs w/seed GAGGUAG),miR-10a-5p (and other miRNAs w/seed ACCCUGU),miR-130a-3p (and other miRNAs w/seed AGUGCAA),miR-144-3p (miRNAs w/seed ACAGUAU),miR-155-5p (miRNAs w/seed UAAUGCU),miR-16-5p (and other miRNAs w/seed AGCAGCA),miR-194-5p (miRNAs w/seed GUAACAG),miR-210-3p (and other miRNAs w/seed UGUGCGU),miR-23a-3p (and other miRNAs w/seed UCACAUU),miR-3118 (and other miRNA…	10
Cancer	gastrointestinal tract cancer	3.41E-06			let-7a-5p (and other miRNAs w/seed GAGGUAG),miR-10a-5p (and other miRNAs w/seed ACCCUGU),miR-130a-3p (and other miRNAs w/seed AGUGCAA),miR-155-5p (miRNAs w/seed UAAUGCU),miR-16-5p (and other miRNAs w/seed AGCAGCA),miR-210-3p (and other miRNAs w/seed UGUGCGU),miR-23a-3p (and other miRNAs w/seed UCACAUU),miR-296-5p (miRNAs w/seed GGGCCCC),miR-3118 (and other miRNAs w/seed GUGACUG),miR-361-3p (miRNA…	12
Gastrointestinal Disease	gastrointestinal tract cancer	3.41E-06			let-7a-5p (and other miRNAs w/seed GAGGUAG),miR-10a-5p (and other miRNAs w/seed ACCCUGU),miR-130a-3p (and other miRNAs w/seed AGUGCAA),miR-155-5p (miRNAs w/seed UAAUGCU),miR-16-5p (and other miRNAs w/seed AGCAGCA),miR-210-3p (and other miRNAs w/seed UGUGCGU),miR-23a-3p (and other miRNAs w/seed UCACAUU),miR-296-5p (miRNAs w/seed GGGCCCC),miR-3118 (and other miRNAs w/seed GUGACUG),miR-361-3p (miRNA…	12
Cancer	myelodysplastic syndrome with 5q- syndrome	4.68E-06			miR-10a-5p (and other miRNAs w/seed ACCCUGU),miR-130a-3p (and other miRNAs w/seed AGUGCAA),miR-451a (and other miRNAs w/seed AACCGUU)	3
Hematological Disease	myelodysplastic syndrome with 5q- syndrome	4.68E-06			miR-10a-5p (and other miRNAs w/seed ACCCUGU),miR-130a-3p (and other miRNAs w/seed AGUGCAA),miR-451a (and other miRNAs w/seed AACCGUU)	3
Hereditary Disorder	myelodysplastic syndrome with 5q- syndrome	4.68E-06			miR-10a-5p (and other miRNAs w/seed ACCCUGU),miR-130a-3p (and other miRNAs w/seed AGUGCAA),miR-451a (and other miRNAs w/seed AACCGUU)	3
Reproductive System Disease	uterine cancer	5.06E-06			let-7a-5p (and other miRNAs w/seed GAGGUAG),miR-10a-5p (and other miRNAs w/seed ACCCUGU),miR-130a-3p (and other miRNAs w/seed AGUGCAA),miR-155-5p (miRNAs w/seed UAAUGCU),miR-16-5p (and other miRNAs w/seed AGCAGCA),miR-194-5p (miRNAs w/seed GUAACAG),miR-210-3p (and other miRNAs w/seed UGUGCGU),miR-23a-3p (and other miRNAs w/seed UCACAUU),miR-3118 (and other miRNAs w/seed GUGACUG)	9
Cancer	uterine cancer	5.06E-06			let-7a-5p (and other miRNAs w/seed GAGGUAG),miR-10a-5p (and other miRNAs w/seed ACCCUGU),miR-130a-3p (and other miRNAs w/seed AGUGCAA),miR-155-5p (miRNAs w/seed UAAUGCU),miR-16-5p (and other miRNAs w/seed AGCAGCA),miR-194-5p (miRNAs w/seed GUAACAG),miR-210-3p (and other miRNAs w/seed UGUGCGU),miR-23a-3p (and other miRNAs w/seed UCACAUU),miR-3118 (and other miRNAs w/seed GUGACUG)	9
Cancer	bone marrow cancer	7.95E-06			let-7a-5p (and other miRNAs w/seed GAGGUAG),miR-10a-5p (and other miRNAs w/seed ACCCUGU),miR-130a-3p (and other miRNAs w/seed AGUGCAA),miR-155-5p (miRNAs w/seed UAAUGCU),miR-16-5p (and other miRNAs w/seed AGCAGCA),miR-339-5p (and other miRNAs w/seed CCCUGUC),miR-451a (and other miRNAs w/seed AACCGUU)	7
Hematological Disease	bone marrow cancer	7.95E-06			let-7a-5p (and other miRNAs w/seed GAGGUAG),miR-10a-5p (and other miRNAs w/seed ACCCUGU),miR-130a-3p (and other miRNAs w/seed AGUGCAA),miR-155-5p (miRNAs w/seed UAAUGCU),miR-16-5p (and other miRNAs w/seed AGCAGCA),miR-339-5p (and other miRNAs w/seed CCCUGUC),miR-451a (and other miRNAs w/seed AACCGUU)	7
Cancer	lymphomagenesis	9.37E-06			let-7a-5p (and other miRNAs w/seed GAGGUAG),miR-10a-5p (and other miRNAs w/seed ACCCUGU),miR-155-5p (miRNAs w/seed UAAUGCU),miR-16-5p (and other miRNAs w/seed AGCAGCA),miR-194-5p (miRNAs w/seed GUAACAG),miR-210-3p (and other miRNAs w/seed UGUGCGU),miR-361-3p (miRNAs w/seed CCCCCAG)	7
Hematological Disease	lymphomagenesis	9.37E-06			let-7a-5p (and other miRNAs w/seed GAGGUAG),miR-10a-5p (and other miRNAs w/seed ACCCUGU),miR-155-5p (miRNAs w/seed UAAUGCU),miR-16-5p (and other miRNAs w/seed AGCAGCA),miR-194-5p (miRNAs w/seed GUAACAG),miR-210-3p (and other miRNAs w/seed UGUGCGU),miR-361-3p (miRNAs w/seed CCCCCAG)	7
Inflammatory Disease	chronic hepatitis B	1.22E-05			miR-130a-3p (and other miRNAs w/seed AGUGCAA),miR-16-5p (and other miRNAs w/seed AGCAGCA),miR-210-3p (and other miRNAs w/seed UGUGCGU)	3
Inflammatory Response	chronic hepatitis B	1.22E-05			miR-130a-3p (and other miRNAs w/seed AGUGCAA),miR-16-5p (and other miRNAs w/seed AGCAGCA),miR-210-3p (and other miRNAs w/seed UGUGCGU)	3
Gastrointestinal Disease	chronic hepatitis B	1.22E-05			miR-130a-3p (and other miRNAs w/seed AGUGCAA),miR-16-5p (and other miRNAs w/seed AGCAGCA),miR-210-3p (and other miRNAs w/seed UGUGCGU)	3
Hepatic System Disease	chronic hepatitis B	1.22E-05			miR-130a-3p (and other miRNAs w/seed AGUGCAA),miR-16-5p (and other miRNAs w/seed AGCAGCA),miR-210-3p (and other miRNAs w/seed UGUGCGU)	3
Digestive System Development and Function	chronic hepatitis B	1.22E-05			miR-130a-3p (and other miRNAs w/seed AGUGCAA),miR-16-5p (and other miRNAs w/seed AGCAGCA),miR-210-3p (and other miRNAs w/seed UGUGCGU)	3
Hepatic System Development and Function	chronic hepatitis B	1.22E-05			miR-130a-3p (and other miRNAs w/seed AGUGCAA),miR-16-5p (and other miRNAs w/seed AGCAGCA),miR-210-3p (and other miRNAs w/seed UGUGCGU)	3
Infectious Disease	chronic hepatitis B	1.22E-05			miR-130a-3p (and other miRNAs w/seed AGUGCAA),miR-16-5p (and other miRNAs w/seed AGCAGCA),miR-210-3p (and other miRNAs w/seed UGUGCGU)	3
Organ Development	chronic hepatitis B	1.22E-05			miR-130a-3p (and other miRNAs w/seed AGUGCAA),miR-16-5p (and other miRNAs w/seed AGCAGCA),miR-210-3p (and other miRNAs w/seed UGUGCGU)	3
Inflammatory Response	inflammation of organ	1.93E-05			let-7a-5p (and other miRNAs w/seed GAGGUAG),miR-130a-3p (and other miRNAs w/seed AGUGCAA),miR-155-5p (miRNAs w/seed UAAUGCU),miR-16-5p (and other miRNAs w/seed AGCAGCA),miR-208a-3p (and other miRNAs w/seed UAAGACG),miR-210-3p (and other miRNAs w/seed UGUGCGU),miR-23a-3p (and other miRNAs w/seed UCACAUU),miR-296-5p (miRNAs w/seed GGGCCCC),miR-3118 (and other miRNAs w/seed GUGACUG),miR-381-3p (and …	10
Cancer	chronic B-cell leukemia	3.23E-05			let-7a-5p (and other miRNAs w/seed GAGGUAG),miR-130a-3p (and other miRNAs w/seed AGUGCAA),miR-155-5p (miRNAs w/seed UAAUGCU),miR-16-5p (and other miRNAs w/seed AGCAGCA)	4
Hematological Disease	chronic B-cell leukemia	3.23E-05			let-7a-5p (and other miRNAs w/seed GAGGUAG),miR-130a-3p (and other miRNAs w/seed AGUGCAA),miR-155-5p (miRNAs w/seed UAAUGCU),miR-16-5p (and other miRNAs w/seed AGCAGCA)	4
Immunological Disease	chronic B-cell leukemia	3.23E-05			let-7a-5p (and other miRNAs w/seed GAGGUAG),miR-130a-3p (and other miRNAs w/seed AGUGCAA),miR-155-5p (miRNAs w/seed UAAUGCU),miR-16-5p (and other miRNAs w/seed AGCAGCA)	4
Cellular Development	differentiation of basophils	3.30E-05			miR-144-3p (miRNAs w/seed ACAGUAU),miR-451a (and other miRNAs w/seed AACCGUU)	2
Hematological System Development and Function	differentiation of basophils	3.30E-05			miR-144-3p (miRNAs w/seed ACAGUAU),miR-451a (and other miRNAs w/seed AACCGUU)	2
Hematopoiesis	differentiation of basophils	3.30E-05			miR-144-3p (miRNAs w/seed ACAGUAU),miR-451a (and other miRNAs w/seed AACCGUU)	2
Cancer	colorectal cancer	3.35E-05			let-7a-5p (and other miRNAs w/seed GAGGUAG),miR-10a-5p (and other miRNAs w/seed ACCCUGU),miR-155-5p (miRNAs w/seed UAAUGCU),miR-16-5p (and other miRNAs w/seed AGCAGCA),miR-23a-3p (and other miRNAs w/seed UCACAUU),miR-296-5p (miRNAs w/seed GGGCCCC),miR-3118 (and other miRNAs w/seed GUGACUG),miR-361-3p (miRNAs w/seed CCCCCAG),miR-381-3p (and other miRNAs w/seed AUACAAG),miR-451a (and other miRNAs w…	10
Gastrointestinal Disease	colorectal cancer	3.35E-05			let-7a-5p (and other miRNAs w/seed GAGGUAG),miR-10a-5p (and other miRNAs w/seed ACCCUGU),miR-155-5p (miRNAs w/seed UAAUGCU),miR-16-5p (and other miRNAs w/seed AGCAGCA),miR-23a-3p (and other miRNAs w/seed UCACAUU),miR-296-5p (miRNAs w/seed GGGCCCC),miR-3118 (and other miRNAs w/seed GUGACUG),miR-361-3p (miRNAs w/seed CCCCCAG),miR-381-3p (and other miRNAs w/seed AUACAAG),miR-451a (and other miRNAs w…	10
Cancer	lung squamous cell carcinoma	5.79E-05			let-7a-5p (and other miRNAs w/seed GAGGUAG),miR-16-5p (and other miRNAs w/seed AGCAGCA),miR-210-3p (and other miRNAs w/seed UGUGCGU)	3
Respiratory Disease	lung squamous cell carcinoma	5.79E-05			let-7a-5p (and other miRNAs w/seed GAGGUAG),miR-16-5p (and other miRNAs w/seed AGCAGCA),miR-210-3p (and other miRNAs w/seed UGUGCGU)	3
Cellular Development	differentiation of proerythroblasts	6.16E-05			miR-144-3p (miRNAs w/seed ACAGUAU),miR-451a (and other miRNAs w/seed AACCGUU)	2
Hematological System Development and Function	differentiation of proerythroblasts	6.16E-05			miR-144-3p (miRNAs w/seed ACAGUAU),miR-451a (and other miRNAs w/seed AACCGUU)	2
Hematopoiesis	differentiation of proerythroblasts	6.16E-05			miR-144-3p (miRNAs w/seed ACAGUAU),miR-451a (and other miRNAs w/seed AACCGUU)	2
Cancer	hepatocellular carcinoma	6.51E-05			let-7a-5p (and other miRNAs w/seed GAGGUAG),miR-130a-3p (and other miRNAs w/seed AGUGCAA),miR-155-5p (miRNAs w/seed UAAUGCU),miR-16-5p (and other miRNAs w/seed AGCAGCA),miR-210-3p (and other miRNAs w/seed UGUGCGU),miR-23a-3p (and other miRNAs w/seed UCACAUU)	6
Gastrointestinal Disease	hepatocellular carcinoma	6.51E-05			let-7a-5p (and other miRNAs w/seed GAGGUAG),miR-130a-3p (and other miRNAs w/seed AGUGCAA),miR-155-5p (miRNAs w/seed UAAUGCU),miR-16-5p (and other miRNAs w/seed AGCAGCA),miR-210-3p (and other miRNAs w/seed UGUGCGU),miR-23a-3p (and other miRNAs w/seed UCACAUU)	6
Hepatic System Disease	hepatocellular carcinoma	6.51E-05			let-7a-5p (and other miRNAs w/seed GAGGUAG),miR-130a-3p (and other miRNAs w/seed AGUGCAA),miR-155-5p (miRNAs w/seed UAAUGCU),miR-16-5p (and other miRNAs w/seed AGCAGCA),miR-210-3p (and other miRNAs w/seed UGUGCGU),miR-23a-3p (and other miRNAs w/seed UCACAUU)	6
Cancer	pancreatic ductal adenocarcinoma	8.13E-05			miR-130a-3p (and other miRNAs w/seed AGUGCAA),miR-155-5p (miRNAs w/seed UAAUGCU),miR-210-3p (and other miRNAs w/seed UGUGCGU)	3
Endocrine System Disorders	pancreatic ductal adenocarcinoma	8.13E-05			miR-130a-3p (and other miRNAs w/seed AGUGCAA),miR-155-5p (miRNAs w/seed UAAUGCU),miR-210-3p (and other miRNAs w/seed UGUGCGU)	3
Gastrointestinal Disease	pancreatic ductal adenocarcinoma	8.13E-05			miR-130a-3p (and other miRNAs w/seed AGUGCAA),miR-155-5p (miRNAs w/seed UAAUGCU),miR-210-3p (and other miRNAs w/seed UGUGCGU)	3
Inflammatory Disease	systemic sclerosis	8.13E-05			let-7a-5p (and other miRNAs w/seed GAGGUAG),miR-208a-3p (and other miRNAs w/seed UAAGACG),miR-210-3p (and other miRNAs w/seed UGUGCGU)	3
Cardiovascular Disease	systemic sclerosis	8.13E-05			let-7a-5p (and other miRNAs w/seed GAGGUAG),miR-208a-3p (and other miRNAs w/seed UAAGACG),miR-210-3p (and other miRNAs w/seed UGUGCGU)	3
Connective Tissue Disorders	systemic sclerosis	8.13E-05			let-7a-5p (and other miRNAs w/seed GAGGUAG),miR-208a-3p (and other miRNAs w/seed UAAGACG),miR-210-3p (and other miRNAs w/seed UGUGCGU)	3
Dermatological Diseases and Conditions	systemic sclerosis	8.13E-05			let-7a-5p (and other miRNAs w/seed GAGGUAG),miR-208a-3p (and other miRNAs w/seed UAAGACG),miR-210-3p (and other miRNAs w/seed UGUGCGU)	3
Skeletal and Muscular Disorders	systemic sclerosis	8.13E-05			let-7a-5p (and other miRNAs w/seed GAGGUAG),miR-208a-3p (and other miRNAs w/seed UAAGACG),miR-210-3p (and other miRNAs w/seed UGUGCGU)	3
Cancer	hematologic cancer	8.25E-05			let-7a-5p (and other miRNAs w/seed GAGGUAG),miR-130a-3p (and other miRNAs w/seed AGUGCAA),miR-155-5p (miRNAs w/seed UAAUGCU),miR-16-5p (and other miRNAs w/seed AGCAGCA),miR-194-5p (miRNAs w/seed GUAACAG),miR-339-5p (and other miRNAs w/seed CCCUGUC),miR-451a (and other miRNAs w/seed AACCGUU)	7
Hematological Disease	hematologic cancer	8.25E-05			let-7a-5p (and other miRNAs w/seed GAGGUAG),miR-130a-3p (and other miRNAs w/seed AGUGCAA),miR-155-5p (miRNAs w/seed UAAUGCU),miR-16-5p (and other miRNAs w/seed AGCAGCA),miR-194-5p (miRNAs w/seed GUAACAG),miR-339-5p (and other miRNAs w/seed CCCUGUC),miR-451a (and other miRNAs w/seed AACCGUU)	7
Endocrine System Disorders	insulin resistance	1.13E-04			let-7a-5p (and other miRNAs w/seed GAGGUAG),miR-130a-3p (and other miRNAs w/seed AGUGCAA),miR-16-5p (and other miRNAs w/seed AGCAGCA),miR-194-5p (miRNAs w/seed GUAACAG),miR-23a-3p (and other miRNAs w/seed UCACAUU),miR-451a (and other miRNAs w/seed AACCGUU)	6
Metabolic Disease	insulin resistance	1.13E-04			let-7a-5p (and other miRNAs w/seed GAGGUAG),miR-130a-3p (and other miRNAs w/seed AGUGCAA),miR-16-5p (and other miRNAs w/seed AGCAGCA),miR-194-5p (miRNAs w/seed GUAACAG),miR-23a-3p (and other miRNAs w/seed UCACAUU),miR-451a (and other miRNAs w/seed AACCGUU)	6
Reproductive System Disease	corticotrophic adenoma	1.21E-04			let-7a-5p (and other miRNAs w/seed GAGGUAG),miR-16-5p (and other miRNAs w/seed AGCAGCA)	2
Cancer	corticotrophic adenoma	1.21E-04			let-7a-5p (and other miRNAs w/seed GAGGUAG),miR-16-5p (and other miRNAs w/seed AGCAGCA)	2
Endocrine System Disorders	corticotrophic adenoma	1.21E-04			let-7a-5p (and other miRNAs w/seed GAGGUAG),miR-16-5p (and other miRNAs w/seed AGCAGCA)	2
Neurological Disease	corticotrophic adenoma	1.21E-04			let-7a-5p (and other miRNAs w/seed GAGGUAG),miR-16-5p (and other miRNAs w/seed AGCAGCA)	2
Endocrine System Disorders	non-insulin-dependent diabetes mellitus	1.21E-04			let-7a-5p (and other miRNAs w/seed GAGGUAG),miR-130a-3p (and other miRNAs w/seed AGUGCAA),miR-16-5p (and other miRNAs w/seed AGCAGCA),miR-23a-3p (and other miRNAs w/seed UCACAUU),miR-451a (and other miRNAs w/seed AACCGUU)	5
Gastrointestinal Disease	non-insulin-dependent diabetes mellitus	1.21E-04			let-7a-5p (and other miRNAs w/seed GAGGUAG),miR-130a-3p (and other miRNAs w/seed AGUGCAA),miR-16-5p (and other miRNAs w/seed AGCAGCA),miR-23a-3p (and other miRNAs w/seed UCACAUU),miR-451a (and other miRNAs w/seed AACCGUU)	5
Metabolic Disease	non-insulin-dependent diabetes mellitus	1.21E-04			let-7a-5p (and other miRNAs w/seed GAGGUAG),miR-130a-3p (and other miRNAs w/seed AGUGCAA),miR-16-5p (and other miRNAs w/seed AGCAGCA),miR-23a-3p (and other miRNAs w/seed UCACAUU),miR-451a (and other miRNAs w/seed AACCGUU)	5
Reproductive System Disease	ovarian tumor	1.30E-04			let-7a-5p (and other miRNAs w/seed GAGGUAG),miR-10a-5p (and other miRNAs w/seed ACCCUGU),miR-130a-3p (and other miRNAs w/seed AGUGCAA),miR-155-5p (miRNAs w/seed UAAUGCU),miR-194-5p (miRNAs w/seed GUAACAG),miR-210-3p (and other miRNAs w/seed UGUGCGU),miR-23a-3p (and other miRNAs w/seed UCACAUU)	7
Cancer	ovarian tumor	1.30E-04			let-7a-5p (and other miRNAs w/seed GAGGUAG),miR-10a-5p (and other miRNAs w/seed ACCCUGU),miR-130a-3p (and other miRNAs w/seed AGUGCAA),miR-155-5p (miRNAs w/seed UAAUGCU),miR-194-5p (miRNAs w/seed GUAACAG),miR-210-3p (and other miRNAs w/seed UGUGCGU),miR-23a-3p (and other miRNAs w/seed UCACAUU)	7
Reproductive System Disease	pituitary ACTH hypersecretion	2.29E-04			let-7a-5p (and other miRNAs w/seed GAGGUAG),miR-16-5p (and other miRNAs w/seed AGCAGCA)	2
Endocrine System Disorders	pituitary ACTH hypersecretion	2.29E-04			let-7a-5p (and other miRNAs w/seed GAGGUAG),miR-16-5p (and other miRNAs w/seed AGCAGCA)	2
Metabolic Disease	pituitary ACTH hypersecretion	2.29E-04			let-7a-5p (and other miRNAs w/seed GAGGUAG),miR-16-5p (and other miRNAs w/seed AGCAGCA)	2
Hereditary Disorder	LMNA-related congenital muscular dystrophy	2.96E-04			miR-28-3p (and other miRNAs w/seed ACUAGAU),miR-532-3p (miRNAs w/seed CUCCCAC)	2
Skeletal and Muscular Disorders	LMNA-related congenital muscular dystrophy	2.96E-04			miR-28-3p (and other miRNAs w/seed ACUAGAU),miR-532-3p (miRNAs w/seed CUCCCAC)	2
Hematological System Development and Function	quantity of erythroblasts	3.33E-04			miR-144-3p (miRNAs w/seed ACAGUAU),miR-451a (and other miRNAs w/seed AACCGUU)	2
Hematopoiesis	quantity of erythroblasts	3.33E-04			miR-144-3p (miRNAs w/seed ACAGUAU),miR-451a (and other miRNAs w/seed AACCGUU)	2
Tissue Morphology	quantity of erythroblasts	3.33E-04			miR-144-3p (miRNAs w/seed ACAGUAU),miR-451a (and other miRNAs w/seed AACCGUU)	2
Cancer	endocrine gland tumor	3.37E-04			let-7a-5p (and other miRNAs w/seed GAGGUAG),miR-130a-3p (and other miRNAs w/seed AGUGCAA),miR-155-5p (miRNAs w/seed UAAUGCU),miR-16-5p (and other miRNAs w/seed AGCAGCA),miR-210-3p (and other miRNAs w/seed UGUGCGU),miR-381-3p (and other miRNAs w/seed AUACAAG)	6
Cancer	large-cell lymphoma	3.79E-04			miR-155-5p (miRNAs w/seed UAAUGCU),miR-16-5p (and other miRNAs w/seed AGCAGCA),miR-210-3p (and other miRNAs w/seed UGUGCGU)	3
Hematological Disease	large-cell lymphoma	3.79E-04			miR-155-5p (miRNAs w/seed UAAUGCU),miR-16-5p (and other miRNAs w/seed AGCAGCA),miR-210-3p (and other miRNAs w/seed UGUGCGU)	3
Cancer	diffuse B-cell lymphoma	4.03E-04			miR-155-5p (miRNAs w/seed UAAUGCU),miR-16-5p (and other miRNAs w/seed AGCAGCA),miR-210-3p (and other miRNAs w/seed UGUGCGU)	3
Hematological Disease	diffuse B-cell lymphoma	4.03E-04			miR-155-5p (miRNAs w/seed UAAUGCU),miR-16-5p (and other miRNAs w/seed AGCAGCA),miR-210-3p (and other miRNAs w/seed UGUGCGU)	3
Cancer	neuroendocrine tumor	7.54E-04			let-7a-5p (and other miRNAs w/seed GAGGUAG),miR-130a-3p (and other miRNAs w/seed AGUGCAA),miR-155-5p (miRNAs w/seed UAAUGCU),miR-16-5p (and other miRNAs w/seed AGCAGCA),miR-210-3p (and other miRNAs w/seed UGUGCGU)	5
Cancer	stomach tumor	8.70E-04			let-7a-5p (and other miRNAs w/seed GAGGUAG),miR-16-5p (and other miRNAs w/seed AGCAGCA),miR-23a-3p (and other miRNAs w/seed UCACAUU),miR-451a (and other miRNAs w/seed AACCGUU)	4
Gastrointestinal Disease	stomach tumor	8.70E-04			let-7a-5p (and other miRNAs w/seed GAGGUAG),miR-16-5p (and other miRNAs w/seed AGCAGCA),miR-23a-3p (and other miRNAs w/seed UCACAUU),miR-451a (and other miRNAs w/seed AACCGUU)	4
Cell Cycle	G1/S phase transition of fibroblast cell lines	9.37E-04			let-7a-5p (and other miRNAs w/seed GAGGUAG),miR-16-5p (and other miRNAs w/seed AGCAGCA)	2
Connective Tissue Development and Function	G1/S phase transition of fibroblast cell lines	9.37E-04			let-7a-5p (and other miRNAs w/seed GAGGUAG),miR-16-5p (and other miRNAs w/seed AGCAGCA)	2
Cancer	precursor B-cell acute lymphoblastic leukemia	1.00E-03			miR-339-5p (and other miRNAs w/seed CCCUGUC),miR-451a (and other miRNAs w/seed AACCGUU)	2
Hematological Disease	precursor B-cell acute lymphoblastic leukemia	1.00E-03			miR-339-5p (and other miRNAs w/seed CCCUGUC),miR-451a (and other miRNAs w/seed AACCGUU)	2
Immunological Disease	precursor B-cell acute lymphoblastic leukemia	1.00E-03			miR-339-5p (and other miRNAs w/seed CCCUGUC),miR-451a (and other miRNAs w/seed AACCGUU)	2
Cancer	pancreatic cancer	1.06E-03			miR-130a-3p (and other miRNAs w/seed AGUGCAA),miR-155-5p (miRNAs w/seed UAAUGCU),miR-16-5p (and other miRNAs w/seed AGCAGCA),miR-210-3p (and other miRNAs w/seed UGUGCGU)	4
Endocrine System Disorders	pancreatic cancer	1.06E-03			miR-130a-3p (and other miRNAs w/seed AGUGCAA),miR-155-5p (miRNAs w/seed UAAUGCU),miR-16-5p (and other miRNAs w/seed AGCAGCA),miR-210-3p (and other miRNAs w/seed UGUGCGU)	4
Gastrointestinal Disease	pancreatic cancer	1.06E-03			miR-130a-3p (and other miRNAs w/seed AGUGCAA),miR-155-5p (miRNAs w/seed UAAUGCU),miR-16-5p (and other miRNAs w/seed AGCAGCA),miR-210-3p (and other miRNAs w/seed UGUGCGU)	4
Gastrointestinal Disease	cirrhosis of liver	1.09E-03			miR-130a-3p (and other miRNAs w/seed AGUGCAA),miR-16-5p (and other miRNAs w/seed AGCAGCA),miR-210-3p (and other miRNAs w/seed UGUGCGU)	3
Hepatic System Disease	cirrhosis of liver	1.09E-03			miR-130a-3p (and other miRNAs w/seed AGUGCAA),miR-16-5p (and other miRNAs w/seed AGCAGCA),miR-210-3p (and other miRNAs w/seed UGUGCGU)	3
Organismal Injury and Abnormalities	cirrhosis of liver	1.09E-03			miR-130a-3p (and other miRNAs w/seed AGUGCAA),miR-16-5p (and other miRNAs w/seed AGCAGCA),miR-210-3p (and other miRNAs w/seed UGUGCGU)	3
Cancer	head and neck cancer	1.18E-03			let-7a-5p (and other miRNAs w/seed GAGGUAG),miR-10a-5p (and other miRNAs w/seed ACCCUGU),miR-130a-3p (and other miRNAs w/seed AGUGCAA),miR-16-5p (and other miRNAs w/seed AGCAGCA),miR-23a-3p (and other miRNAs w/seed UCACAUU),miR-381-3p (and other miRNAs w/seed AUACAAG)	6
Hereditary Disorder	Muscular Dystrophy	1.28E-03			miR-155-5p (miRNAs w/seed UAAUGCU),miR-28-3p (and other miRNAs w/seed ACUAGAU),miR-532-3p (miRNAs w/seed CUCCCAC)	3
Skeletal and Muscular Disorders	Muscular Dystrophy	1.28E-03			miR-155-5p (miRNAs w/seed UAAUGCU),miR-28-3p (and other miRNAs w/seed ACUAGAU),miR-532-3p (miRNAs w/seed CUCCCAC)	3
Cancer	squamous-cell carcinoma	1.30E-03			let-7a-5p (and other miRNAs w/seed GAGGUAG),miR-10a-5p (and other miRNAs w/seed ACCCUGU),miR-130a-3p (and other miRNAs w/seed AGUGCAA),miR-16-5p (and other miRNAs w/seed AGCAGCA),miR-210-3p (and other miRNAs w/seed UGUGCGU)	5
Reproductive System Disease	genital tumor	1.47E-03			let-7a-5p (and other miRNAs w/seed GAGGUAG),miR-10a-5p (and other miRNAs w/seed ACCCUGU),miR-130a-3p (and other miRNAs w/seed AGUGCAA),miR-155-5p (miRNAs w/seed UAAUGCU),miR-16-5p (and other miRNAs w/seed AGCAGCA),miR-194-5p (miRNAs w/seed GUAACAG),miR-210-3p (and other miRNAs w/seed UGUGCGU),miR-23a-3p (and other miRNAs w/seed UCACAUU)	8
Cancer	genital tumor	1.47E-03			let-7a-5p (and other miRNAs w/seed GAGGUAG),miR-10a-5p (and other miRNAs w/seed ACCCUGU),miR-130a-3p (and other miRNAs w/seed AGUGCAA),miR-155-5p (miRNAs w/seed UAAUGCU),miR-16-5p (and other miRNAs w/seed AGCAGCA),miR-194-5p (miRNAs w/seed GUAACAG),miR-210-3p (and other miRNAs w/seed UGUGCGU),miR-23a-3p (and other miRNAs w/seed UCACAUU)	8
Cell Death and Survival	apoptosis of colorectal carcinoma cells	1.52E-03			miR-16-5p (and other miRNAs w/seed AGCAGCA)	1
Tumor Morphology	apoptosis of colorectal carcinoma cells	1.52E-03			miR-16-5p (and other miRNAs w/seed AGCAGCA)	1
Organismal Injury and Abnormalities	atrophy of muscle cell lines	1.52E-03			miR-23a-3p (and other miRNAs w/seed UCACAUU)	1
Cellular Compromise	atrophy of muscle cell lines	1.52E-03			miR-23a-3p (and other miRNAs w/seed UCACAUU)	1
Skeletal and Muscular Disorders	atrophy of plantaris muscle	1.52E-03			miR-23a-3p (and other miRNAs w/seed UCACAUU)	1
Organismal Injury and Abnormalities	atrophy of plantaris muscle	1.52E-03			miR-23a-3p (and other miRNAs w/seed UCACAUU)	1
Immunological Disease	pre-B-cell lymphoproliferative disorders	1.52E-03			miR-155-5p (miRNAs w/seed UAAUGCU)	1
Cancer	acute lymphocytic leukemia	1.74E-03			miR-155-5p (miRNAs w/seed UAAUGCU),miR-339-5p (and other miRNAs w/seed CCCUGUC),miR-451a (and other miRNAs w/seed AACCGUU)	3
Hematological Disease	acute lymphocytic leukemia	1.74E-03			miR-155-5p (miRNAs w/seed UAAUGCU),miR-339-5p (and other miRNAs w/seed CCCUGUC),miR-451a (and other miRNAs w/seed AACCGUU)	3
Immunological Disease	acute lymphocytic leukemia	1.74E-03			miR-155-5p (miRNAs w/seed UAAUGCU),miR-339-5p (and other miRNAs w/seed CCCUGUC),miR-451a (and other miRNAs w/seed AACCGUU)	3
Cancer	nasopharyngeal cancer	1.75E-03			miR-16-5p (and other miRNAs w/seed AGCAGCA),miR-23a-3p (and other miRNAs w/seed UCACAUU)	2
Organismal Injury and Abnormalities	Fibrosis	1.75E-03			let-7a-5p (and other miRNAs w/seed GAGGUAG),miR-155-5p (miRNAs w/seed UAAUGCU),miR-16-5p (and other miRNAs w/seed AGCAGCA),miR-208a-3p (and other miRNAs w/seed UAAGACG),miR-23a-3p (and other miRNAs w/seed UCACAUU)	5
Cancer	melanoma	1.83E-03			let-7a-5p (and other miRNAs w/seed GAGGUAG),miR-10a-5p (and other miRNAs w/seed ACCCUGU),miR-130a-3p (and other miRNAs w/seed AGUGCAA),miR-155-5p (miRNAs w/seed UAAUGCU),miR-23a-3p (and other miRNAs w/seed UCACAUU)	5
Endocrine System Disorders	diabetes mellitus	1.93E-03			let-7a-5p (and other miRNAs w/seed GAGGUAG),miR-130a-3p (and other miRNAs w/seed AGUGCAA),miR-16-5p (and other miRNAs w/seed AGCAGCA),miR-194-5p (miRNAs w/seed GUAACAG),miR-23a-3p (and other miRNAs w/seed UCACAUU),miR-451a (and other miRNAs w/seed AACCGUU)	6
Gastrointestinal Disease	diabetes mellitus	1.93E-03			let-7a-5p (and other miRNAs w/seed GAGGUAG),miR-130a-3p (and other miRNAs w/seed AGUGCAA),miR-16-5p (and other miRNAs w/seed AGCAGCA),miR-194-5p (miRNAs w/seed GUAACAG),miR-23a-3p (and other miRNAs w/seed UCACAUU),miR-451a (and other miRNAs w/seed AACCGUU)	6
Metabolic Disease	diabetes mellitus	1.93E-03			let-7a-5p (and other miRNAs w/seed GAGGUAG),miR-130a-3p (and other miRNAs w/seed AGUGCAA),miR-16-5p (and other miRNAs w/seed AGCAGCA),miR-194-5p (miRNAs w/seed GUAACAG),miR-23a-3p (and other miRNAs w/seed UCACAUU),miR-451a (and other miRNAs w/seed AACCGUU)	6
Hereditary Disorder	Down's syndrome	2.01E-03			let-7a-5p (and other miRNAs w/seed GAGGUAG),miR-155-5p (miRNAs w/seed UAAUGCU)	2
Developmental Disorder	Down's syndrome	2.01E-03			let-7a-5p (and other miRNAs w/seed GAGGUAG),miR-155-5p (miRNAs w/seed UAAUGCU)	2
Cellular Development	proliferation of lymphoma cell lines	2.14E-03			miR-155-5p (miRNAs w/seed UAAUGCU),miR-16-5p (and other miRNAs w/seed AGCAGCA),miR-23a-3p (and other miRNAs w/seed UCACAUU)	3
Cellular Growth and Proliferation	proliferation of lymphoma cell lines	2.14E-03			miR-155-5p (miRNAs w/seed UAAUGCU),miR-16-5p (and other miRNAs w/seed AGCAGCA),miR-23a-3p (and other miRNAs w/seed UCACAUU)	3
Endocrine System Disorders	nonalcoholic fatty liver disease	2.20E-03			miR-194-5p (miRNAs w/seed GUAACAG),miR-451a (and other miRNAs w/seed AACCGUU)	2
Gastrointestinal Disease	nonalcoholic fatty liver disease	2.20E-03			miR-194-5p (miRNAs w/seed GUAACAG),miR-451a (and other miRNAs w/seed AACCGUU)	2
Hepatic System Disease	nonalcoholic fatty liver disease	2.20E-03			miR-194-5p (miRNAs w/seed GUAACAG),miR-451a (and other miRNAs w/seed AACCGUU)	2
Metabolic Disease	nonalcoholic fatty liver disease	2.20E-03			miR-194-5p (miRNAs w/seed GUAACAG),miR-451a (and other miRNAs w/seed AACCGUU)	2
Cancer	diffuse large B-cell lymphoma	2.29E-03			miR-16-5p (and other miRNAs w/seed AGCAGCA),miR-210-3p (and other miRNAs w/seed UGUGCGU)	2
Hematological Disease	diffuse large B-cell lymphoma	2.29E-03			miR-16-5p (and other miRNAs w/seed AGCAGCA),miR-210-3p (and other miRNAs w/seed UGUGCGU)	2
Cancer	pancreatic adenocarcinoma	2.39E-03			miR-155-5p (miRNAs w/seed UAAUGCU),miR-210-3p (and other miRNAs w/seed UGUGCGU)	2
Endocrine System Disorders	pancreatic adenocarcinoma	2.39E-03			miR-155-5p (miRNAs w/seed UAAUGCU),miR-210-3p (and other miRNAs w/seed UGUGCGU)	2
Gastrointestinal Disease	pancreatic adenocarcinoma	2.39E-03			miR-155-5p (miRNAs w/seed UAAUGCU),miR-210-3p (and other miRNAs w/seed UGUGCGU)	2
Cancer	ALK-negative anaplastic large cell lymphoma	3.03E-03			miR-155-5p (miRNAs w/seed UAAUGCU)	1
Hematological Disease	ALK-negative anaplastic large cell lymphoma	3.03E-03			miR-155-5p (miRNAs w/seed UAAUGCU)	1
Dermatological Diseases and Conditions	ALK-negative anaplastic large cell lymphoma	3.03E-03			miR-155-5p (miRNAs w/seed UAAUGCU)	1
Cell Cycle	S phase of lymphoblastoid cell lines	3.03E-03			miR-155-5p (miRNAs w/seed UAAUGCU)	1
Inflammatory Response	accumulation of pre-B lymphocytes	3.03E-03			miR-155-5p (miRNAs w/seed UAAUGCU)	1
Hematological System Development and Function	accumulation of pre-B lymphocytes	3.03E-03			miR-155-5p (miRNAs w/seed UAAUGCU)	1
Hematopoiesis	accumulation of pre-B lymphocytes	3.03E-03			miR-155-5p (miRNAs w/seed UAAUGCU)	1
Humoral Immune Response	accumulation of pre-B lymphocytes	3.03E-03			miR-155-5p (miRNAs w/seed UAAUGCU)	1
Immune Cell Trafficking	accumulation of pre-B lymphocytes	3.03E-03			miR-155-5p (miRNAs w/seed UAAUGCU)	1
Tissue Development	accumulation of pre-B lymphocytes	3.03E-03			miR-155-5p (miRNAs w/seed UAAUGCU)	1
Cell Death and Survival	apoptosis of B cell acute lymphoblastic leukemia cells	3.03E-03			miR-16-5p (and other miRNAs w/seed AGCAGCA)	1
Tumor Morphology	apoptosis of B cell acute lymphoblastic leukemia cells	3.03E-03			miR-16-5p (and other miRNAs w/seed AGCAGCA)	1
Cell Cycle	arrest in sub-G1 phase of carcinoma cell lines	3.03E-03			miR-16-5p (and other miRNAs w/seed AGCAGCA)	1
Cell Cycle	arrest in sub-G1 phase of lung cancer cell lines	3.03E-03			miR-16-5p (and other miRNAs w/seed AGCAGCA)	1
Cancer	cell viability of colorectal carcinoma cells	3.03E-03			miR-16-5p (and other miRNAs w/seed AGCAGCA)	1
Cell Death and Survival	cell viability of colorectal carcinoma cells	3.03E-03			miR-16-5p (and other miRNAs w/seed AGCAGCA)	1
Tumor Morphology	cell viability of colorectal carcinoma cells	3.03E-03			miR-16-5p (and other miRNAs w/seed AGCAGCA)	1
Cell Morphology	plasticity of collateral synapses	3.03E-03			miR-3118 (and other miRNAs w/seed GUGACUG)	1
Cell-To-Cell Signaling and Interaction	plasticity of collateral synapses	3.03E-03			miR-3118 (and other miRNAs w/seed GUGACUG)	1
Nervous System Development and Function	plasticity of collateral synapses	3.03E-03			miR-3118 (and other miRNAs w/seed GUGACUG)	1
Tissue Development	plasticity of collateral synapses	3.03E-03			miR-3118 (and other miRNAs w/seed GUGACUG)	1
Inflammatory Disease	viral myocarditis	3.03E-03			miR-208a-3p (and other miRNAs w/seed UAAGACG)	1
Infectious Disease	viral myocarditis	3.03E-03			miR-208a-3p (and other miRNAs w/seed UAAGACG)	1
Cardiovascular Disease	viral myocarditis	3.03E-03			miR-208a-3p (and other miRNAs w/seed UAAGACG)	1
Cardiovascular Disease	preeclampsia	3.12E-03			miR-16-5p (and other miRNAs w/seed AGCAGCA),miR-210-3p (and other miRNAs w/seed UGUGCGU)	2
Cardiovascular Disease	acute myocardial infarction	3.47E-03			miR-208a-3p (and other miRNAs w/seed UAAGACG),miR-210-3p (and other miRNAs w/seed UGUGCGU)	2
Cell-To-Cell Signaling and Interaction	cell-cell adhesion of squamous cell carcinoma cell lines	4.54E-03			miR-16-5p (and other miRNAs w/seed AGCAGCA)	1
Tissue Development	cell-cell adhesion of squamous cell carcinoma cell lines	4.54E-03			miR-16-5p (and other miRNAs w/seed AGCAGCA)	1
Cellular Compromise	disarray of muscle cells	4.54E-03			miR-16-5p (and other miRNAs w/seed AGCAGCA)	1
Skeletal and Muscular Disorders	myopathy	5.40E-03			miR-155-5p (miRNAs w/seed UAAUGCU),miR-23a-3p (and other miRNAs w/seed UCACAUU),miR-28-3p (and other miRNAs w/seed ACUAGAU),miR-532-3p (miRNAs w/seed CUCCCAC)	4
Cardiovascular Disease	hypertrophy of heart	5.68E-03			miR-16-5p (and other miRNAs w/seed AGCAGCA),miR-208a-3p (and other miRNAs w/seed UAAGACG),miR-23a-3p (and other miRNAs w/seed UCACAUU)	3
Developmental Disorder	hypertrophy of heart	5.68E-03			miR-16-5p (and other miRNAs w/seed AGCAGCA),miR-208a-3p (and other miRNAs w/seed UAAGACG),miR-23a-3p (and other miRNAs w/seed UCACAUU)	3
Cellular Movement	dissemination of breast cancer cell lines	6.05E-03			miR-155-5p (miRNAs w/seed UAAUGCU)	1
Reproductive System Disease	recurrent prostate cancer	6.05E-03			let-7a-5p (and other miRNAs w/seed GAGGUAG)	1
Cancer	recurrent prostate cancer	6.05E-03			let-7a-5p (and other miRNAs w/seed GAGGUAG)	1
Respiratory Disease	thickening of interalveolar septa	6.05E-03			let-7a-5p (and other miRNAs w/seed GAGGUAG)	1
Organ Morphology	thickening of interalveolar septa	6.05E-03			let-7a-5p (and other miRNAs w/seed GAGGUAG)	1
Respiratory System Development and Function	thickening of interalveolar septa	6.05E-03			let-7a-5p (and other miRNAs w/seed GAGGUAG)	1
Cancer	uterine leiomyoma	6.56E-03			let-7a-5p (and other miRNAs w/seed GAGGUAG),miR-144-3p (miRNAs w/seed ACAGUAU),miR-23a-3p (and other miRNAs w/seed UCACAUU)	3
Skeletal and Muscular Disorders	atrophy of anterior tibial muscle	7.56E-03			miR-23a-3p (and other miRNAs w/seed UCACAUU)	1
Organismal Injury and Abnormalities	atrophy of anterior tibial muscle	7.56E-03			miR-23a-3p (and other miRNAs w/seed UCACAUU)	1
RNA Post-Transcriptional Modification	deadenylation of mRNA	7.56E-03			let-7a-5p (and other miRNAs w/seed GAGGUAG)	1
Cancer	lung metastasis of melanoma cell lines	7.56E-03			let-7a-5p (and other miRNAs w/seed GAGGUAG)	1
Organ Development	lung metastasis of melanoma cell lines	7.56E-03			let-7a-5p (and other miRNAs w/seed GAGGUAG)	1
Cellular Development	lung metastasis of melanoma cell lines	7.56E-03			let-7a-5p (and other miRNAs w/seed GAGGUAG)	1
Respiratory Disease	lung metastasis of melanoma cell lines	7.56E-03			let-7a-5p (and other miRNAs w/seed GAGGUAG)	1
Cellular Growth and Proliferation	lung metastasis of melanoma cell lines	7.56E-03			let-7a-5p (and other miRNAs w/seed GAGGUAG)	1
Cancer	gastric cancer	7.60E-03			miR-16-5p (and other miRNAs w/seed AGCAGCA),miR-23a-3p (and other miRNAs w/seed UCACAUU),miR-451a (and other miRNAs w/seed AACCGUU)	3
Gastrointestinal Disease	gastric cancer	7.60E-03			miR-16-5p (and other miRNAs w/seed AGCAGCA),miR-23a-3p (and other miRNAs w/seed UCACAUU),miR-451a (and other miRNAs w/seed AACCGUU)	3
Cellular Development	differentiation of hematopoietic cells	7.84E-03			miR-144-3p (miRNAs w/seed ACAGUAU),miR-155-5p (miRNAs w/seed UAAUGCU),miR-451a (and other miRNAs w/seed AACCGUU)	3
Hematological System Development and Function	differentiation of hematopoietic cells	7.84E-03			miR-144-3p (miRNAs w/seed ACAGUAU),miR-155-5p (miRNAs w/seed UAAUGCU),miR-451a (and other miRNAs w/seed AACCGUU)	3
Hematopoiesis	differentiation of hematopoietic cells	7.84E-03			miR-144-3p (miRNAs w/seed ACAGUAU),miR-155-5p (miRNAs w/seed UAAUGCU),miR-451a (and other miRNAs w/seed AACCGUU)	3
Cancer	papillary thyroid cancer	9.05E-03			miR-130a-3p (and other miRNAs w/seed AGUGCAA),miR-381-3p (and other miRNAs w/seed AUACAAG)	2
Endocrine System Disorders	papillary thyroid cancer	9.05E-03			miR-130a-3p (and other miRNAs w/seed AGUGCAA),miR-381-3p (and other miRNAs w/seed AUACAAG)	2
Cell Death and Survival	killing of brain cancer cell lines	9.06E-03			miR-16-5p (and other miRNAs w/seed AGCAGCA)	1
Cardiovascular Disease	late-onset preeclampsia	9.06E-03			miR-16-5p (and other miRNAs w/seed AGCAGCA)	1
Renal and Urological Disease	renal-cell carcinoma	9.16E-03			miR-155-5p (miRNAs w/seed UAAUGCU),miR-16-5p (and other miRNAs w/seed AGCAGCA),miR-210-3p (and other miRNAs w/seed UGUGCGU),miR-451a (and other miRNAs w/seed AACCGUU)	4
Cancer	renal-cell carcinoma	9.16E-03			miR-155-5p (miRNAs w/seed UAAUGCU),miR-16-5p (and other miRNAs w/seed AGCAGCA),miR-210-3p (and other miRNAs w/seed UGUGCGU),miR-451a (and other miRNAs w/seed AACCGUU)	4
Inflammatory Disease	idiopathic pulmonary fibrosis	9.24E-03			let-7a-5p (and other miRNAs w/seed GAGGUAG),miR-155-5p (miRNAs w/seed UAAUGCU)	2
Inflammatory Response	idiopathic pulmonary fibrosis	9.24E-03			let-7a-5p (and other miRNAs w/seed GAGGUAG),miR-155-5p (miRNAs w/seed UAAUGCU)	2
Respiratory Disease	idiopathic pulmonary fibrosis	9.24E-03			let-7a-5p (and other miRNAs w/seed GAGGUAG),miR-155-5p (miRNAs w/seed UAAUGCU)	2
Connective Tissue Disorders	idiopathic pulmonary fibrosis	9.24E-03			let-7a-5p (and other miRNAs w/seed GAGGUAG),miR-155-5p (miRNAs w/seed UAAUGCU)	2
Organismal Injury and Abnormalities	idiopathic pulmonary fibrosis	9.24E-03			let-7a-5p (and other miRNAs w/seed GAGGUAG),miR-155-5p (miRNAs w/seed UAAUGCU)	2
Cell Cycle	arrest in G0/G1 phase transition of brain cancer cell lines	1.06E-02			miR-451a (and other miRNAs w/seed AACCGUU)	1
Cardiovascular Disease	arteriosclerosis of the extremities	1.06E-02			miR-210-3p (and other miRNAs w/seed UGUGCGU)	1
Cell Death and Survival	cytolysis of melanoma cell lines	1.06E-02			miR-210-3p (and other miRNAs w/seed UGUGCGU)	1
Cancer	autophagy of cancer cells	1.21E-02			miR-130a-3p (and other miRNAs w/seed AGUGCAA)	1
Cell Morphology	autophagy of cancer cells	1.21E-02			miR-130a-3p (and other miRNAs w/seed AGUGCAA)	1
Cellular Function and Maintenance	autophagy of cancer cells	1.21E-02			miR-130a-3p (and other miRNAs w/seed AGUGCAA)	1
Cell Death and Survival	cytolysis of carcinoma cell lines	1.21E-02			miR-210-3p (and other miRNAs w/seed UGUGCGU)	1
Cell Death and Survival	cytolysis of lung cancer cell lines	1.21E-02			miR-210-3p (and other miRNAs w/seed UGUGCGU)	1
Cancer	multiple myeloma	1.26E-02			miR-16-5p (and other miRNAs w/seed AGCAGCA),miR-194-5p (miRNAs w/seed GUAACAG)	2
Hematological Disease	multiple myeloma	1.26E-02			miR-16-5p (and other miRNAs w/seed AGCAGCA),miR-194-5p (miRNAs w/seed GUAACAG)	2
Immunological Disease	multiple myeloma	1.26E-02			miR-16-5p (and other miRNAs w/seed AGCAGCA),miR-194-5p (miRNAs w/seed GUAACAG)	2
Neurological Disease	Alzheimer's disease	1.27E-02			let-7a-5p (and other miRNAs w/seed GAGGUAG),miR-16-5p (and other miRNAs w/seed AGCAGCA),miR-210-3p (and other miRNAs w/seed UGUGCGU),miR-381-3p (and other miRNAs w/seed AUACAAG)	4
Psychological Disorders	Alzheimer's disease	1.27E-02			let-7a-5p (and other miRNAs w/seed GAGGUAG),miR-16-5p (and other miRNAs w/seed AGCAGCA),miR-210-3p (and other miRNAs w/seed UGUGCGU),miR-381-3p (and other miRNAs w/seed AUACAAG)	4
Cancer	non-small cell lung cancer	1.29E-02			let-7a-5p (and other miRNAs w/seed GAGGUAG),miR-16-5p (and other miRNAs w/seed AGCAGCA),miR-210-3p (and other miRNAs w/seed UGUGCGU)	3
Respiratory Disease	non-small cell lung cancer	1.29E-02			let-7a-5p (and other miRNAs w/seed GAGGUAG),miR-16-5p (and other miRNAs w/seed AGCAGCA),miR-210-3p (and other miRNAs w/seed UGUGCGU)	3
Cardiovascular Disease	Cardiac Fibrosis	1.30E-02			miR-16-5p (and other miRNAs w/seed AGCAGCA),miR-23a-3p (and other miRNAs w/seed UCACAUU)	2
Organismal Injury and Abnormalities	Cardiac Fibrosis	1.30E-02			miR-16-5p (and other miRNAs w/seed AGCAGCA),miR-23a-3p (and other miRNAs w/seed UCACAUU)	2
Cardiovascular Disease	Infarction	1.33E-02			miR-130a-3p (and other miRNAs w/seed AGUGCAA),miR-208a-3p (and other miRNAs w/seed UAAGACG),miR-210-3p (and other miRNAs w/seed UGUGCGU)	3
Cancer	anaplastic astrocytoma	1.36E-02			miR-10a-5p (and other miRNAs w/seed ACCCUGU)	1
Neurological Disease	anaplastic astrocytoma	1.36E-02			miR-10a-5p (and other miRNAs w/seed ACCCUGU)	1
Cell Morphology	autophagy of leukemia cell lines	1.36E-02			miR-130a-3p (and other miRNAs w/seed AGUGCAA)	1
Cellular Function and Maintenance	autophagy of leukemia cell lines	1.36E-02			miR-130a-3p (and other miRNAs w/seed AGUGCAA)	1
Cellular Development	maturation of chondrocyte cell lines	1.36E-02			miR-23a-3p (and other miRNAs w/seed UCACAUU)	1
Cell Cycle	contact growth inhibition of leukemia cell lines	1.51E-02			miR-16-5p (and other miRNAs w/seed AGCAGCA)	1
Cellular Growth and Proliferation	contact growth inhibition of leukemia cell lines	1.51E-02			miR-16-5p (and other miRNAs w/seed AGCAGCA)	1
Cell-To-Cell Signaling and Interaction	contact growth inhibition of leukemia cell lines	1.51E-02			miR-16-5p (and other miRNAs w/seed AGCAGCA)	1
Organ Development	remodeling of heart	1.51E-02			miR-208a-3p (and other miRNAs w/seed UAAGACG)	1
Organ Morphology	remodeling of heart	1.51E-02			miR-208a-3p (and other miRNAs w/seed UAAGACG)	1
Cardiovascular System Development and Function	remodeling of heart	1.51E-02			miR-208a-3p (and other miRNAs w/seed UAAGACG)	1
Hereditary Disorder	DiGeorge syndrome	1.66E-02			miR-130a-3p (and other miRNAs w/seed AGUGCAA)	1
Cardiovascular Disease	DiGeorge syndrome	1.66E-02			miR-130a-3p (and other miRNAs w/seed AGUGCAA)	1
Developmental Disorder	DiGeorge syndrome	1.66E-02			miR-130a-3p (and other miRNAs w/seed AGUGCAA)	1
Cardiovascular Disease	failure of heart	1.66E-02			miR-16-5p (and other miRNAs w/seed AGCAGCA)	1
Organismal Injury and Abnormalities	failure of heart	1.66E-02			miR-16-5p (and other miRNAs w/seed AGCAGCA)	1
Cancer	brain cancer	1.77E-02			let-7a-5p (and other miRNAs w/seed GAGGUAG),miR-10a-5p (and other miRNAs w/seed ACCCUGU),miR-16-5p (and other miRNAs w/seed AGCAGCA)	3
Neurological Disease	brain cancer	1.77E-02			let-7a-5p (and other miRNAs w/seed GAGGUAG),miR-10a-5p (and other miRNAs w/seed ACCCUGU),miR-16-5p (and other miRNAs w/seed AGCAGCA)	3
Cell Death and Survival	apoptosis of hepatoma cell lines	1.79E-02			let-7a-5p (and other miRNAs w/seed GAGGUAG),miR-16-5p (and other miRNAs w/seed AGCAGCA)	2
Cell Cycle	interphase of tumor cell lines	2.01E-02			miR-155-5p (miRNAs w/seed UAAUGCU),miR-16-5p (and other miRNAs w/seed AGCAGCA),miR-451a (and other miRNAs w/seed AACCGUU)	3
Cellular Movement	migration of neuroblastoma cell lines	2.55E-02			miR-10a-5p (and other miRNAs w/seed ACCCUGU)	1
Endocrine System Disorders	hyperglycemia	2.63E-02			miR-194-5p (miRNAs w/seed GUAACAG),miR-451a (and other miRNAs w/seed AACCGUU)	2
Metabolic Disease	hyperglycemia	2.63E-02			miR-194-5p (miRNAs w/seed GUAACAG),miR-451a (and other miRNAs w/seed AACCGUU)	2
Cellular Development	development of Th17 cells	2.70E-02			miR-155-5p (miRNAs w/seed UAAUGCU)	1
Hematological System Development and Function	development of Th17 cells	2.70E-02			miR-155-5p (miRNAs w/seed UAAUGCU)	1
Hematopoiesis	development of Th17 cells	2.70E-02			miR-155-5p (miRNAs w/seed UAAUGCU)	1
Cellular Function and Maintenance	development of Th17 cells	2.70E-02			miR-155-5p (miRNAs w/seed UAAUGCU)	1
Cell-mediated Immune Response	development of Th17 cells	2.70E-02			miR-155-5p (miRNAs w/seed UAAUGCU)	1
Lymphoid Tissue Structure and Development	development of Th17 cells	2.70E-02			miR-155-5p (miRNAs w/seed UAAUGCU)	1
Cellular Development	proliferation of hepatoma cell lines	2.84E-02			let-7a-5p (and other miRNAs w/seed GAGGUAG),miR-16-5p (and other miRNAs w/seed AGCAGCA)	2
Cellular Growth and Proliferation	proliferation of hepatoma cell lines	2.84E-02			let-7a-5p (and other miRNAs w/seed GAGGUAG),miR-16-5p (and other miRNAs w/seed AGCAGCA)	2
Cardiovascular Disease	Heart Disease	2.86E-02			miR-130a-3p (and other miRNAs w/seed AGUGCAA),miR-16-5p (and other miRNAs w/seed AGCAGCA),miR-208a-3p (and other miRNAs w/seed UAAGACG),miR-210-3p (and other miRNAs w/seed UGUGCGU),miR-23a-3p (and other miRNAs w/seed UCACAUU)	5
Cell Cycle	interphase	2.93E-02			let-7a-5p (and other miRNAs w/seed GAGGUAG),miR-155-5p (miRNAs w/seed UAAUGCU),miR-16-5p (and other miRNAs w/seed AGCAGCA),miR-451a (and other miRNAs w/seed AACCGUU)	4
Inflammatory Disease	inclusion body myositis	2.99E-02			miR-155-5p (miRNAs w/seed UAAUGCU)	1
DNA Replication, Recombination, and Repair	DNA damage	3.05E-02			let-7a-5p (and other miRNAs w/seed GAGGUAG),miR-16-5p (and other miRNAs w/seed AGCAGCA)	2
Renal and Urological Disease	Dent's disease	3.29E-02			miR-532-3p (miRNAs w/seed CUCCCAC)	1
Hereditary Disorder	Dent's disease	3.29E-02			miR-532-3p (miRNAs w/seed CUCCCAC)	1
Metabolic Disease	Dent's disease	3.29E-02			miR-532-3p (miRNAs w/seed CUCCCAC)	1
Cancer	malignant mesothelioma	3.43E-02			let-7a-3p (and other miRNAs w/seed UAUACAA)	1
Cancer	oligodendroglioma	3.43E-02			miR-10a-5p (and other miRNAs w/seed ACCCUGU)	1
Neurological Disease	oligodendroglioma	3.43E-02			miR-10a-5p (and other miRNAs w/seed ACCCUGU)	1
Reproductive System Disease	endometriosis	3.55E-02			miR-16-5p (and other miRNAs w/seed AGCAGCA),miR-194-5p (miRNAs w/seed GUAACAG),miR-23a-3p (and other miRNAs w/seed UCACAUU)	3
Cellular Development	development of Th1 cells	3.58E-02			miR-155-5p (miRNAs w/seed UAAUGCU)	1
Hematological System Development and Function	development of Th1 cells	3.58E-02			miR-155-5p (miRNAs w/seed UAAUGCU)	1
Hematopoiesis	development of Th1 cells	3.58E-02			miR-155-5p (miRNAs w/seed UAAUGCU)	1
Cellular Function and Maintenance	development of Th1 cells	3.58E-02			miR-155-5p (miRNAs w/seed UAAUGCU)	1
Cell-mediated Immune Response	development of Th1 cells	3.58E-02			miR-155-5p (miRNAs w/seed UAAUGCU)	1
Lymphoid Tissue Structure and Development	development of Th1 cells	3.58E-02			miR-155-5p (miRNAs w/seed UAAUGCU)	1
Cellular Development	epithelial-mesenchymal transition of breast cancer cell lines	3.58E-02			miR-155-5p (miRNAs w/seed UAAUGCU)	1
Cardiovascular Disease	dilation of heart	3.73E-02			miR-16-5p (and other miRNAs w/seed AGCAGCA)	1
Organ Morphology	dilation of heart	3.73E-02			miR-16-5p (and other miRNAs w/seed AGCAGCA)	1
Cardiovascular System Development and Function	dilation of heart	3.73E-02			miR-16-5p (and other miRNAs w/seed AGCAGCA)	1
Infectious Disease	replication of hepatitis B virus	3.73E-02			miR-210-3p (and other miRNAs w/seed UGUGCGU)	1
Cancer	benign neoplasia	3.76E-02			let-7a-5p (and other miRNAs w/seed GAGGUAG),miR-144-3p (miRNAs w/seed ACAGUAU),miR-16-5p (and other miRNAs w/seed AGCAGCA),miR-23a-3p (and other miRNAs w/seed UCACAUU)	4
Cellular Movement	cell movement of tumor cell lines	3.84E-02		1.165	let-7a-5p (and other miRNAs w/seed GAGGUAG),miR-10a-5p (and other miRNAs w/seed ACCCUGU),miR-155-5p (miRNAs w/seed UAAUGCU),miR-16-5p (and other miRNAs w/seed AGCAGCA)	4
Hereditary Disorder	facioscapulohumeral muscular dystrophy	4.60E-02			miR-155-5p (miRNAs w/seed UAAUGCU)	1
Skeletal and Muscular Disorders	facioscapulohumeral muscular dystrophy	4.60E-02			miR-155-5p (miRNAs w/seed UAAUGCU)	1
Developmental Disorder	facioscapulohumeral muscular dystrophy	4.60E-02			miR-155-5p (miRNAs w/seed UAAUGCU)	1
Cellular Development	proliferation of tumor cell lines	4.72E-02		0.416	let-7a-5p (and other miRNAs w/seed GAGGUAG),miR-10a-5p (and other miRNAs w/seed ACCCUGU),miR-155-5p (miRNAs w/seed UAAUGCU),miR-16-5p (and other miRNAs w/seed AGCAGCA),miR-23a-3p (and other miRNAs w/seed UCACAUU),miR-451a (and other miRNAs w/seed AACCGUU)	6
Cellular Growth and Proliferation	proliferation of tumor cell lines	4.72E-02		0.416	let-7a-5p (and other miRNAs w/seed GAGGUAG),miR-10a-5p (and other miRNAs w/seed ACCCUGU),miR-155-5p (miRNAs w/seed UAAUGCU),miR-16-5p (and other miRNAs w/seed AGCAGCA),miR-23a-3p (and other miRNAs w/seed UCACAUU),miR-451a (and other miRNAs w/seed AACCGUU)	6
Cell Cycle	arrest in G1 phase of colon cancer cell lines	4.74E-02			miR-16-5p (and other miRNAs w/seed AGCAGCA)	1
Cancer	gastric adenocarcinoma	4.74E-02			miR-23a-3p (and other miRNAs w/seed UCACAUU)	1
Gastrointestinal Disease	gastric adenocarcinoma	4.74E-02			miR-23a-3p (and other miRNAs w/seed UCACAUU)	1
Inflammatory Disease	polymyositis	4.74E-02			miR-155-5p (miRNAs w/seed UAAUGCU)	1
Connective Tissue Disorders	polymyositis	4.74E-02			miR-155-5p (miRNAs w/seed UAAUGCU)	1
Skeletal and Muscular Disorders	polymyositis	4.74E-02			miR-155-5p (miRNAs w/seed UAAUGCU)	1
Cellular Development	development of regulatory T lymphocytes	4.89E-02			miR-155-5p (miRNAs w/seed UAAUGCU)	1
Hematological System Development and Function	development of regulatory T lymphocytes	4.89E-02			miR-155-5p (miRNAs w/seed UAAUGCU)	1
Hematopoiesis	development of regulatory T lymphocytes	4.89E-02			miR-155-5p (miRNAs w/seed UAAUGCU)	1
Cellular Function and Maintenance	development of regulatory T lymphocytes	4.89E-02			miR-155-5p (miRNAs w/seed UAAUGCU)	1
Cell-mediated Immune Response	development of regulatory T lymphocytes	4.89E-02			miR-155-5p (miRNAs w/seed UAAUGCU)	1
Lymphoid Tissue Structure and Development	development of regulatory T lymphocytes	4.89E-02			miR-155-5p (miRNAs w/seed UAAUGCU)	1
tox Functions:
Category	Functions Annotation	p-Value	Molecules	# Molecules
Renal Inflammation	lupus nephritis	1.06E-14	let-7a-5p (and other miRNAs w/seed GAGGUAG),miR-130a-3p (and other miRNAs w/seed AGUGCAA),miR-16-5p (and other miRNAs w/seed AGCAGCA),miR-208a-3p (and other miRNAs w/seed UAAGACG),miR-210-3p (and other miRNAs w/seed UGUGCGU),miR-23a-3p (and other miRNAs w/seed UCACAUU),miR-296-5p (miRNAs w/seed GGGCCCC),miR-3118 (and other miRNAs w/seed GUGACUG),miR-381-3p (and other miRNAs w/seed AUACAAG)	9
Renal Nephritis	lupus nephritis	1.06E-14	let-7a-5p (and other miRNAs w/seed GAGGUAG),miR-130a-3p (and other miRNAs w/seed AGUGCAA),miR-16-5p (and other miRNAs w/seed AGCAGCA),miR-208a-3p (and other miRNAs w/seed UAAGACG),miR-210-3p (and other miRNAs w/seed UGUGCGU),miR-23a-3p (and other miRNAs w/seed UCACAUU),miR-296-5p (miRNAs w/seed GGGCCCC),miR-3118 (and other miRNAs w/seed GUGACUG),miR-381-3p (and other miRNAs w/seed AUACAAG)	9
Liver Hyperplasia/Hyperproliferation	liver cancer	2.30E-08	let-7a-3p (and other miRNAs w/seed UAUACAA),let-7a-5p (and other miRNAs w/seed GAGGUAG),miR-10a-5p (and other miRNAs w/seed ACCCUGU),miR-130a-3p (and other miRNAs w/seed AGUGCAA),miR-155-5p (miRNAs w/seed UAAUGCU),miR-16-5p (and other miRNAs w/seed AGCAGCA),miR-210-3p (and other miRNAs w/seed UGUGCGU),miR-23a-3p (and other miRNAs w/seed UCACAUU),miR-339-5p (and other miRNAs w/seed CCCUGUC),miR-76…	10
Liver Inflammation/Hepatitis	chronic hepatitis B	1.22E-05	miR-130a-3p (and other miRNAs w/seed AGUGCAA),miR-16-5p (and other miRNAs w/seed AGCAGCA),miR-210-3p (and other miRNAs w/seed UGUGCGU)	3
Liver Hyperplasia/Hyperproliferation	hepatocellular carcinoma	6.51E-05	let-7a-5p (and other miRNAs w/seed GAGGUAG),miR-130a-3p (and other miRNAs w/seed AGUGCAA),miR-155-5p (miRNAs w/seed UAAUGCU),miR-16-5p (and other miRNAs w/seed AGCAGCA),miR-210-3p (and other miRNAs w/seed UGUGCGU),miR-23a-3p (and other miRNAs w/seed UCACAUU)	6
Hepatocellular Carcinoma	hepatocellular carcinoma	6.51E-05	let-7a-5p (and other miRNAs w/seed GAGGUAG),miR-130a-3p (and other miRNAs w/seed AGUGCAA),miR-155-5p (miRNAs w/seed UAAUGCU),miR-16-5p (and other miRNAs w/seed AGCAGCA),miR-210-3p (and other miRNAs w/seed UGUGCGU),miR-23a-3p (and other miRNAs w/seed UCACAUU)	6
Liver Cirrhosis	cirrhosis of liver	1.09E-03	miR-130a-3p (and other miRNAs w/seed AGUGCAA),miR-16-5p (and other miRNAs w/seed AGCAGCA),miR-210-3p (and other miRNAs w/seed UGUGCGU)	3
Liver Steatosis	nonalcoholic fatty liver disease	2.20E-03	miR-194-5p (miRNAs w/seed GUAACAG),miR-451a (and other miRNAs w/seed AACCGUU)	2
Cardiac Inflammation	viral myocarditis	3.03E-03	miR-208a-3p (and other miRNAs w/seed UAAGACG)	1
Cardiac Infarction	acute myocardial infarction	3.47E-03	miR-208a-3p (and other miRNAs w/seed UAAGACG),miR-210-3p (and other miRNAs w/seed UGUGCGU)	2
Cardiac Hypertrophy	hypertrophy of heart	5.68E-03	miR-16-5p (and other miRNAs w/seed AGCAGCA),miR-208a-3p (and other miRNAs w/seed UAAGACG),miR-23a-3p (and other miRNAs w/seed UCACAUU)	3
Cardiac Fibrosis	Cardiac Fibrosis	1.30E-02	miR-16-5p (and other miRNAs w/seed AGCAGCA),miR-23a-3p (and other miRNAs w/seed UCACAUU)	2
Congenital Heart Anomaly	DiGeorge syndrome	1.66E-02	miR-130a-3p (and other miRNAs w/seed AGUGCAA)	1
Cardiac Dilation	dilation of heart	3.73E-02	miR-16-5p (and other miRNAs w/seed AGCAGCA)	1
Cardiac Proliferation	proliferation of cardiomyocytes	1.05E-01	miR-16-5p (and other miRNAs w/seed AGCAGCA)	1
Cardiac Fibrosis	fibrosis of heart	1.35E-01	miR-208a-3p (and other miRNAs w/seed UAAGACG)	1
Cardiac Hypertrophy	hypertrophy of cardiomyocytes	1.71E-01	miR-16-5p (and other miRNAs w/seed AGCAGCA)	1
Cardiac Necrosis/Cell Death	apoptosis of heart cells	2.51E-01	miR-16-5p (and other miRNAs w/seed AGCAGCA)	1
Heart Failure	heart failure	3.13E-01	miR-16-5p (and other miRNAs w/seed AGCAGCA)	1
Cardiac Arteriopathy	coronary artery disease	3.63E-01	miR-208a-3p (and other miRNAs w/seed UAAGACG)	1
Upstream Regulators
null
Molecules:
Symbol	Entrez Gene Name	Entrez Gene/miRBase (mature)	p-value	False Discovery Rate (q-value)	Fold Change	Networks	Location	Type(s)	Biomarker Application(s)	Drug(s)	Entrez Gene ID for Human	Entrez Gene ID for Mouse	Entrez Gene ID for Rat
25-hydroxy-vitamin D3	--	--				1	unknown	chemical - endogenous mammalian	efficacy
AGO2	argonaute RISC catalytic component 2	--				4	Cytoplasm	translation regulator			27161	239528	59117
BCL2	B-cell CLL/lymphoma 2	--				3	Cytoplasm	transporter	diagnosis,disease progression,efficacy,prognosis	oblimersen, rasagiline, (-)-gossypol, paclitaxel	596	12043	24224
BIRC5	baculoviral IAP repeat containing 5	--				3	Cytoplasm	other	diagnosis,disease progression,efficacy,prognosis,response to therapy		332	11799
BRAF	v-raf murine sarcoma viral oncogene homolog B1	--				2	Cytoplasm	enzyme	diagnosis,efficacy,prognosis,response to therapy	vemurafenib, regorafenib, sorafenib	673	109880	114486
CCL18	chemokine (C-C motif) ligand 18 (pulmonary and activation-regulated)	--				2	Extracellular Space	cytokine	efficacy,safety		6362
Cg	--	--				1	unknown	complex	diagnosis,prognosis
CSNK1D	casein kinase 1, delta	--				2	Cytoplasm	kinase			1453	104318	64462
DDX20	DEAD (Asp-Glu-Ala-Asp) box polypeptide 20	--				4	Nucleus	transcription regulator			11218	53975	84473
DGCR8	DiGeorge syndrome critical region gene 8	--				1	Nucleus	enzyme			54487	94223	287954
DICER1	dicer 1, ribonuclease type III	--				4	Cytoplasm	enzyme			23405	192119	299284
[truncated: 167 more rows]

## Sheet: E
© 2000-2013 Ingenuity Systems, Inc. All rights reserved.
[truncated: 923 more rows]

## Sheet: F
© 2000-2013 Ingenuity Systems, Inc. All rights reserved.
[truncated: 1,010 more rows]

## Sheet: G
© 2000-2013 Ingenuity Systems, Inc. All rights reserved.
[truncated: 134 more rows]

[truncated: 2 more sheets: H, I. ctx vs mb]
